# Supplementary material for: Variants in SART3 cause a spliceosomopathy characterised by failure of testis development and neuronal defects
Source: Nat Commun. 2023 Jun 9;14:3403. doi: 10.1038/s41467-023-39040-0 (PMC10256788; doi:10.1038/s41467-023-39040-0)
Supplement: Supplementary file 4 — Supplementary Data 1 [file 41467_2023_39040_MOESM4_ESM.xlsx]

## Sheet: Sheet1
Patient ID	ISR1.1 (proband)	ISR1.2	ISR2.2 (proband)	ISR2.1	TUN1.1 (proband)	TUN1.2	ISR3.1	ITA1.1	FRA1.1
SART3 variant	Homozygous SART3:c.2507G>A:p.Arg836Gln	Homozygous SART3:c.2507G>A:p.Arg836Gln	Homozygous SART3:c.2507G>A:p.Arg836Gln	Homozygous SART3:c.2507G>A:p.Arg836Gln	Homozygous SART3: c.631G>A: p.Glu211Lys	Homozygous SART3: c.631G>A: p.Glu211Lys	Compound Heterozygous SART3:c.2299C>T:p.Arg767Trp and SART3:c.757C>T:p.Arg253*	Compound Heterozygous SART3:c.1477C>T:p.Arg493Trp and SART3:c.646T>C:p.Ser216Pro	Compound Heterozygous SART3:c.2153C>T:p.Pro718Leu and SART3:c.1555A>G:p.Arg519Gly
Karyotype	46, XY	46, XX	46, XY	46,XX	46,XY	46,XY	46, XY	46,XX	46, XX
Sex of rearing	Female	Female	Male	Female	Female	Male	Female	Female	Female
Birth year	2003	2005	2008	2007	2015	2018	2018	2014	2014
Present age (years)	17	15	12	13			3 yo and 6 mo	7	7
Ethnic background/origin	Moroccan / Libyan Jewish	Moroccan / Libyan Jewish	Moroccan / Libyan / Turkish / Ashkenazi Jewish	Moroccan / Libyan / Turkish / Ashkenazi Jewish	Tunisian / North African	Tunisian / North African	Moroccan Jewish	Italian	French caucasian
Consanguinity reported	Not reported but suspected from genetic analysis	Not reported but suspected from genetic analysis	Not reported but suspected from genetic analysis	Not reported but suspected from genetic analysis	Yes - parents second degree cousins	Yes - parents second degree cousins	No	No	No
Growth at birth	Normal	Normal	Normal	Normal			Normal	Normal	Normal
Gestational age (week)	35	Full term	Full term. Apgar Score of 9	Full term	Full term	Full term	34+5	Full term. Apgar Score of 9/10	Full term/ Apgar 10/10
Weight at birth (kg)	2.9	3.12	3.3	4.6	3	3.5	2.16	2.75	3.2/51cm(L)/32cm (HC)
Growth, Postnatal	Normal	Normal	Normal	Normal			Normal	mild growth delay (especially weight)
Age at exam	5.5/10/12yo	3.5/8.5/10y	3/5 yo	4 yo	16m	4 mo	7 mo/ 2 yo and 9 mo follow up	2/7 yo	7y1m
Head circumference cm (SD)	48 (2%)	46 (2%)	49 (5%)	49/5			1yo - 42.5 cm (below 1st percentile)	46 cm/51.5 cm	47cm
Height (SD)			3rd - 10th percentile	50			1yo - 71 cm (below 5th percentile)	46 cm/110 cm <3rd percentile	101cm (<1st %)
Weight			3rd percentile				1yo - 8.45 kg (15th percentile for age)	8.7 kg at 2 yo. 22 kg at 7 yo	15kg (<1st %)
Craniofacial features	Yes	Yes	Yes	Yes	Yes		No	Yes	Yes
Face	Long face, metopic ridge, sparse eyebrows, bulbous nasal tip, deep set eyes	Long face, metopic ridge, sparse eyebrows, bulbous nasal tip, deep set eyes	Supressed nasal bridge, microretrognathia	Broad nasal bridge, deep philtrum	Bilateral strabismus	High forehead, broad nose, long philtrum, thin upper lip, low ears implanted in posterior rotation	Deep set eyes	Upslanting palpebral fissures, thin lips, flat philtrum
High arched palate	Yes	Yes	Yes	No			No	Yes
Microcephaly	Borderline	Borderline	No	No	Yes (-3SD) at16mo. +1 SD at 32mo		Slightly microcephalic with HC of 45 cm at 2y10m	No	Slight
Other					Intermittent bilateral strabismus			Mild strabismus, hypermetropia
Neurological features
Intellectual disability (ID)	Severe ID range with no speech or language comprehension, no independent walking	Severe ID range with no speech or language comprehension, no independent walking	Mild-moderate ID. At 6yo speech limited to short sentences with poor vocabulary and articulation difficulties	Mild-moderate ID	4.5 yo - no speech and does not walk	Yes	Severe. Limited hand usage but will hold her pacifier and bring it to the mouth and will hold objects momentarily. Does not sit or stand independently. No words or consonants or jiberish talk	Moderate	Profound motor and intellectual disability. Cannot sit. No language. No hand use. Possible eye contact. QD around 20-30
Developmental delay	Severe global (delayed in motor skills, speech and language, cognition and communication/socioemotional skills)	Severe global (delayed in motor skills, speech and language, cognition and communication/socioemotional skills)	Mild-moderate global (delayed in motor skills, speech and language, cognition and communication/socioemotional skills)	Mild global (delayed in motor skills, speech and language, cognition and communication/socioemotional skills)	Global	Global	Severe global (delayed in motor skills, speech and language, cognition and communication/socioemotional skills). At 2y10m has limited hand usage, does not sit or stand independently. Not verbal.	Global (delayed in motor skills, speech and language, cognition and communication/socioemotional skills). Raised head at 7 mo, sat at 12 mo. Started to walk with one hand support at age 2 yo, walking unaided is now possible at age 8 yo with unsteadiness. Normal somatic growth parameters. Has moderate cognitive defect. Normal auditory function. Language delay, now at age 8 yo she is not able to pr…	Severe global (delayed in motor skills, speech and language, cognition and communication/socioemotional skills). No verbal communication. Face very static, inappropriate smiling, cries when in pain or hungry. No pointing. No ability to abstract. No imitation
Psychomotor delay					At 16 mo a delay in psychomotor acquisitions with a first smile at 4 mo, a head raise at 7 mo and no acquisition of the sitting position		Yes	Yes, started walking with support at 2 yo and still walks with support	Yes. No independent or useful fine movement, cannot use any tool. Cannot sit
Hypotonia	Yes	Yes	Mild	Mild	Axial and peripheral hypotonia	Yes - general	Yes - Axial and limb hypotonia	Mild	No
Hypertonia	Lower limbs	Lower limbs	No	No			No	Mild	Yes - spastic quadriplegia
Deep tendon reflexes	Normal	Normal	Normal	Normal			Normal	No	Augmented
Spasticity	Mild	Mild	No	No	No	No	No	Normal	Yes
Ataxia	Difficult to assess as not walking	Difficult to assess as not walking	Mild ataxia	No	No	No		Mild ataxia
Abnormal movement/Choreoathetosis	Chorea and stereotypies	Prominent hand stereotypies	No	No	No	No	No	Head titubation (reported by the parents)	Yes
Irritability/Sleep Disorder	Yes	Yes	No	No	No	No	No	No	Yes
Autistic behaviour	Yes	Yes	No	No	No	No	No	No
Muscle weakness	No	No	No	No			Yes	No	No
Seizures	Yes	No	No	No			Yes	Normal EEG	No
Onset	4yo						6 mo recurrent blinking was noticed followed a few weeks later by shoulder shrugging and myoclonic jerks. EEG was performed and hypsarrhythmia was diagnosed	No
Type	Partial complex seizures	No seizures but epileptiform activity on EEG		No seizures but a few generalized epileptiform discharges on EEG			Infantile spasms/hypsarrhythmia	No
Frequency	Infrequent	None					One prolonged episode	No
Medication	Controlled by Valproic acid	Remitted without intervention					Positive response to vigabatrin followed by ACTH - EEG normalized, currently not taking AEDs	No
Brain Imaging								2020-10-01	Age 2y5mo (2016)
Cerebral anomalies	Colpocephaly 6mo developed acute hydrocephalus requiring VP shunt insertion, no aqueductal stenosis	Enlarged posterior lateral ventricles	Mild ventriculomegaly	Mild ventriculomegaly	Moderate cerebral vermis atrophy	1 yo - normal MRI	Ventriculomegaly (16mm bilateral). Diffuse CSF protrusions	Mild ventriculomegaly	Mild ventriculomegaly
Corpus callosum anomalies	Agenesis	Thin/hypoplastic	Thin	Thin	Hypoplastic	No	Thin	Thin	Thin
White matter abnormalities	Delayed myelination	Delayed myelination	Delayed myelination and atrophy	Delayed myelination and atrophy	No	No	Delayed myelination	No	Slight hypodevelopment of the myelin of the posterior fossa
Cerebellum abnormalities	Mild atrophy of the cerebellar vermis		Mild atrophy of the cerebellar vermis	Mild atrophy of the cerebellar vermis	Atrophy of the cerebellar vermis			Mild superior vermis atrophy/hypoplasia	Hypoplastic cerebellum and retrocerebellar arachnoid cyst. Enlarged fourth ventricle. Normal brain spectroscopy
Genitourinary								Not reported ( pelvic ultrasound pending)	No
External genitalia	Hypoplastic clitoris, fusion of labia minora and rudimentary phallus	Normal female appearance	Severe micropenis (1.3/0.8cm), normal urethral opening and hypoplastic non-rugated scrotum. Good response to monthly intramuscular injections of Testovirone 25 mg, with penile growth to 2.5 cm stretched penile length and width of 1.2 cm. Severe right vesicourethral stenosis.	Normal female appearance	Female appearance. Single genitourinary orifice. Clitoral hypertrophy noted at 16mo	Micropenis	Female appearance
Left gonad location and histology	Possible streak gonad. Small oval tissue was detected between the recto-sigmoid and the urinary bladder in a second US	Pubic hair and thelarche but not menstruation at 16 yo.	Non-palpable at birth. US at 4 do could not detect left testis. At 9 mo during surgical intervention to correct severe right vesicourethral stenosis, abdominal testis identified with size of 1.3x1.3x0.3 cm, with vas deferens of 1.2x0.5 cm. Testis was atrophied and could not be descended into the scrotum, and was therefore resected. Biopsy revealed abundant fibrotic tissue. A fallopian tube was id…	Ovaries present on ultrasound. Early puberty (8.5 yo). Menarche was delayed (GnRH analogue therapy at the age 10.5 yo until the age 12.5 yo). 6 months after stopping the therapy she had menarche and she is menstruating regularly.	Non palpable gonads/suspected gonadal dysgenesis	Non palpable gonads/testicular dysgenesis following orchidopexy	Gonads undetectable
Right gonad location and histology	Possible streak gonad. Small oval tissue was detected between the recto-sigmoid and the urinary bladder in a second US.		Inguinal at birth. US at 4 do confirmed right testis with abnormal structure and a size of 1.4 cm/0.7. Surgical investigation at 9 mo included orchidopexy of right testis, but at 5 yo testis was found to be dysgenetic and was resected. It was 3 cm x 1.3 cm with a smooth purple surface and a few brown nodules. Histology showed extensive fibrosis, with epididymis and a fallopian tube.		Non palpable gonads/suspected gonadal dysgenesis	Non palpable gonads/testicular dysgenesis following orchidopexy	Gonads undetectable
Müllerian structures	No		Fallopian tubes on left and right sides, small uterus and rudimentary vagina		2 cm retro-vesical tubular structure reminiscent of the uterus and a second tubular structure resembling a vagina on US	No	Uterus was found on US
Wolffian structures			Epididymis found on left and right side		No	Epididymis found on left and right side	No
Endocrinology
Basal gonadotropins			LH undetectable at 2 do and 2 mo {normal male rr = 0.6-4.0 IU/L}. FSH undetectable at 2 do. At 2 mo FSH = 3.25 IU/L {normal rr = 0.4-3.0 IU/L}			FSH 35 IU/L {normal range 1.3-11}	LH; 10 IU/L at 16 mo, 8.2 IU/L at 17 mo. (Both within reference range) Elevated FSH; 94.1 IU/L at 17 mo	Not reported (Endrocrinological workup requested)
Basal testosterone	Low. 0.8 nmol/l {normal rr = 0.7-7.6 nmol/L}		8.9 nmol/L at 2do {rr = >3} considered normal, undetectable at 2mo {rr= 0.7-7.6 nmol/L}.		T undetectable at 16mo {rr = 0.15-0.33 ng/ml} and at 4.5 yo	T undetectable at 2.5 yo	Undetected. Total T; <0.3 nmol/L at 17 mo {rr = 0.3-2.8 nmol/L}
Basal Dihydrotestosterone (DHT)			Not done in Israel				Not done in Israel
Other androgens						17-OH-progesterone : 0.4µg/l at 4 mo {reference range 0.21-2.46 µg/l}	Normal Androstenedione; <0.84 nmol/L at 16 mo, 0.8 nmol/L at 17 mo {reference 0.0-1.2 nmol/L} Undetected DHEA Suphate; <0.41 umol/L at 16 mo, <0.4 umol/L at 17 mo {reference 0.94-10.84 nmol/L}
hCG stimulation test	Unresponsive (0.6 nmol/l). 4 injections of 625 mm (3,000 mg/m2) hCG		Low response at age 2 mo (0.6 nmol/L, normal response is > 7 nmol/L). hCG 1000 U every other day, 3 injections.				N/A
AMH	Low (0.6 ng/ml) {rr >20 ng/ml; >143 pmol/L}		Undetectable at 2 do and 2 mo {rr >20 ng/ml, >143 pmol/L}		<0.03 μg / ml. at 16mo {rr = 21-210 ng/ml}		N/A
Cortisol			Cortisol level were 783 nmol/L in response to synacthen 0.25 mg/m2 at 2 do {normal > 500 nmol/L}				Normal 416 nmol/L at 1 do, 308 nmol/L at 3 do. 292 nmol/L at 1 mo and elevated in second test 894 nmol/L at 1 mo
Thyroid			Normal free T4 and TSH				Elevated TSH 11.72 mIU/L at 3 do, normal TSH 4.52 mIU/L at 7 mo, 4.38 mIU/L at 8 mo. Normal Free-T3; 6.2 pmol/L at 16 mo {normal reference range 3.5-6.5 pmol/L} Normal Free-T4 21.4 pmol/L at 3 do, 15.9 pmol/L at 7 mo, 17.3 pmol/L at 8 mo, 12.9 pmol/L at 16 mo {normal reference range 11.4-19.0 pmol/L}
Other			Normal serum electrolytes. Normal growth hormone response to glucagon (12.7 ng/ml, normal >7.5) Hypercalciuria 5 mg/kg /24 hours with normal serum calcium, phosphor and PTH levels. A repeat urinalysis at age 2.7 years was normal with no evidence of proteinuria			ACTH : 17.6ng/l {reference range 10-50 ng/L}	Insulin normal 3 mU/L at 1 do, 4.7 mU/L at 3 do {normal range = 2-23 mU/L} Elevated growth hormone 24.3 ng/mL at 1 do, 11.7 ng/mL at 3 do {normal range 0 - 8 ng/mL} Normal? Folic Acid; >40 nmol/L at 11 and 15 mo Normal ? Estradiol (E2); <70 pmol/L at 16 mo Normal? Progesterone; <2 nmol/L at 16 mo and 1.1 nmol/L at at 17 mo	not reported
Additional features
Behavioural	Poor feeding. Excessive crying and colic.							Mild attention deficit
Cardiac	Large ventricular septal defect (operated in infancy)	Atrial septal defect. Spontaneous closure					Atrial septal defect. Spontaneous closure	Cardiomegaly? ( heart ultrasound requested)	No
Other			Right megaureter Pectus excavatum			Cafe au lait spots		Mild strabismus, hypermetropia, short iliac bones, cervico-cephalic and cervico-diaphyseal valgus.	Pale retina (hypopigmentation). Limitation of eye vertical movements. Pale retina, oculomotor apraxia, intermittent strabismus, upward gaze paralysis
			Laryngoscopy revealed laryngotracheomalacia (which resolved at the age of six months)
Prior genetic testing					Karyotype/array-CGH/Exome sequencing	Karyotype/genetic screen for variant	Microarray analysis (Cytoscan 750k Applied Biosystems, Thermo Fischer) revealed a 46,XY karyotype, no significant chromosomal anomalies. Conventional G-banding (15 mitoses assessed) confirmed 46,XY	Array-CGH (normal).
Abbreviations; do = day old, mo = month old, yo = year old. SD = standard deviation. rr = reference range. LH = luteinizing hormone, FSH = follicle stimulating hormone, T = testosterone, IU/L = international units per L, hCG = human chorionic gonadotropins, T = testosterone, PTH = Parathyroid hormone, EEG = electroencephalogram , US = ultrasound, MRI = Magnetic resonance imaging, HC= head circumf…
N/A = not available.
