# Supplementary material for: Variants in SART3 cause a spliceosomopathy characterised by failure of testis development and neuronal defects
Source: Nat Commun. 2023 Jun 9;14:3403. doi: 10.1038/s41467-023-39040-0 (PMC10256788; doi:10.1038/s41467-023-39040-0)
Supplement: Supplementary file 5 — Supplementary Data 2 [file 41467_2023_39040_MOESM5_ESM.xlsx]

## Sheet: 1. Key
RNA-seq analysis of iPSCs
Tab 2	Significantly differentially expressed (DE) RNA-seq genes (FDR<0.05)
Tab 3	DAVID analysis for all DE genes
Tab 4	DAVID analysis for subsets of DE genes
Tab 5	Differential Transcript Usuage (DTU) analysis
Mass Spectrometry/proteomic analysis of iPSCs
Tab 6	All significantly differentially expressed proteins
Tab 7	DAVID analysis for DE proteins
Combined RNA-seq and proteomic datasets
Tab 8	Genes that are DE in both RNA and protein datasets in the same direction
Tab 9	DAVID GO analysis of common DE genes/proteins
FC = fold change, log = log2, FDR = false discovery rate, Wt = unedited control iPSC, HET = heterozgyous SART3 p.Arg836Gln cells. Hom = homozygous p.Arg836Gln cells, CPM = counts per million,

## Sheet: 2. DE genes
Gene	HomVsWT-logFC	HomVsWT-FDR	HetVsWT-logFC	HetVsWT-FDR	HomVsHet-logFC	HomVsHet-FDR	Hom-meanlogCPM	Het-meanlogCPM	WT-meanlogCPM
ZFP42	2.72462	2.32852e-10	1.33463	6.49653e-07	1.38999	4.15329e-07	8.09392	6.78714	5.46825
SP8	4.42332	2.32852e-10	3.19896	2.14248e-08	1.22435	3.73952e-05	6.70367	5.53718	2.56363
ZIC1	8.35395	2.32852e-10	6.7895	8.33468e-09	1.56445	2.83661e-05	7.07282	5.53952	0.476565
PEG3	8.4258	2.32852e-10	2.91631	0.0110779	5.50949	5.39148e-09	5.36457	0.932874	0.127665
HHLA1	4.11044	4.77279e-10	2.48165	5.52166e-07	1.62879	2.61408e-06	5.73516	4.25889	2.07874
LRRC61	-5.53294	4.9212e-10	-1.32668	1.017e-05	-4.20626	1.8347e-07	0.804068	3.96881	5.24961
NNAT	2.54648	4.9212e-10	0.924401	7.99884e-05	1.62208	2.41284e-07	7.28129	5.76555	4.87266
PCSK9	2.87245	4.9212e-10	2.59879	6.28701e-09	0.273656	0.118968	7.16171	6.98077	4.44759
BAHCC1	6.47577	4.9212e-10	5.34324	2.19981e-08	1.13253	0.000484679	5.64806	4.57185	0.630775
PITX2	7.12361	8.33637e-10	2.91778	0.00147962	4.20583	9.72183e-08	5.65721	1.94095	0.446897
CRABP1	1.72056	1.07233e-09	1.04973	7.33448e-07	0.670821	5.91112e-05	8.7499	8.15423	7.11171
IER3	3.21968	1.07233e-09	1.55101	1.11128e-05	1.66866	1.88678e-06	6.82715	5.26962	3.77905
RP11-69I8.2	4.28885	1.07233e-09	4.00993	8.33468e-09	0.278925	0.263535	6.81312	6.60389	2.75887
PAX7	6.66155	1.07233e-09	5.32138	1.35977e-07	1.34018	0.00022331	4.99387	3.78838	0.366711
NKX1-2	4.21615	2.32845e-09	2.52826	3.25376e-06	1.68789	1.60835e-05	5.87375	4.29381	2.05096
UTF1	4.29429	2.32845e-09	2.85449	8.5218e-07	1.4398	6.67552e-05	6.40691	5.04569	2.39747
EMC10	2.05676	2.33236e-09	1.49913	2.60396e-07	0.557631	0.00172859	7.31472	6.83054	5.35062
MYH14	10.719	2.68164e-09	7.98564	3.5526e-06	2.73337	1.99118e-06	5.17683	2.73103	0
IRX4	5.15423	3.21721e-09	2.87667	2.441e-05	2.27756	3.48207e-06	5.09301	3.04896	0.967596
PAX8-AS1	-6.32422	4.34749e-09	-7.34023	6.28701e-09	1.01601	0.548904	0.497223	0.183191	4.93004
NANOG	1.81545	4.34749e-09	0.58119	0.00153319	1.23426	1.12462e-06	8.16609	7.0133	6.4349
JPH4	-3.22971	4.34749e-09	-0.198307	0.392158	-3.03141	9.72183e-08	2.86138	5.7686	5.95664
H2AFY2	2.04319	4.34749e-09	1.03648	2.03932e-05	1.00671	2.11949e-05	6.89544	5.96612	4.95414
ST14	2.19203	4.34749e-09	1.55234	6.49653e-07	0.639687	0.00139167	6.7502	6.2191	4.70377
FOXP4	2.15175	5.03609e-09	0.906256	0.000185781	1.2455	4.23287e-06	6.37281	5.215	4.34657
PRAC1	8.13609	6.76203e-09	4.82639	0.000309659	3.3097	1.68218e-06	4.38531	1.62476	0.0699501
LITAF	-2.41169	7.8976e-09	-0.493789	0.0160759	-1.9179	5.1816e-07	4.95862	6.8947	7.38004
GBX2	4.6439	9.31267e-09	3.4259	1.44711e-06	1.218	0.000807726	4.95618	3.87798	1.17507
MECOM	5.79696	1.0001e-08	3.17102	0.000207593	2.62594	4.60032e-06	4.33419	2.09726	0.420881
SIX6	8.20105	1.0001e-08	6.11507	6.66444e-06	2.08598	6.52152e-05	5.04016	3.23988	0.131006
C17orf96	3.29457	1.06996e-08	2.0178	9.00758e-06	1.27676	0.000140634	5.72293	4.55148	2.67711
SDR42E1	-6.56602	1.52811e-08	-3.14228	4.11209e-07	-3.42375	0.00127104	0.177638	1.58895	4.28317
VENTX	3.08153	1.76174e-08	1.37992	0.00035023	1.70161	1.2974e-05	6.15777	4.54268	3.23007
TRDN	-8.33181	2.02119e-08	-6.12483	2.30014e-08	-2.20698	0.247192	0.263297	0.585393	5.16053
TUBB6	1.9608	2.02119e-08	0.864407	0.000295237	1.0964	2.75756e-05	8.28708	7.2994	6.4416
INA	1.72721	2.22814e-08	0.899099	6.54043e-05	0.828109	9.0486e-05	6.18214	5.45685	4.58408
TNRC18	2.97645	2.42181e-08	1.39312	0.000274409	1.58333	2.83661e-05	6.72955	5.27633	3.88176
HLA-B	-2.58444	2.43641e-08	-1.73068	1.04458e-06	-0.853765	0.00509872	3.66351	4.44004	6.126
NETO2	2.62203	2.49516e-08	1.11154	0.000759346	1.51049	1.66784e-05	6.25191	4.90412	3.82932
FOXC1	10.0643	2.89704e-08	7.85251	1.139e-05	2.21183	5.70135e-05	4.60338	2.58982	0
PDGFA	2.22246	3.52345e-08	1.25777	4.19517e-05	0.964684	0.000278542	7.08352	6.18382	4.93886
SIX3	9.08186	3.72457e-08	7.69649	2.50077e-06	1.38537	0.00357891	5.29438	3.89097	0.0699501
FAM65B	-3.11183	3.79012e-08	-1.98841	1.51012e-06	-1.12342	0.00466387	2.65891	3.77914	5.67799
TMEM200B	2.72144	4.11828e-08	1.55878	5.80787e-05	1.16266	0.000231875	5.01953	3.98487	2.58121
MEG3	-5.92089	4.39166e-08	0.407251	0.224649	-6.32814	1.31505e-07	0.478447	6.00219	5.561
EFNB1	2.20542	4.39166e-08	1.09582	0.000242302	1.1096	8.2038e-05	5.37331	4.35371	3.34665
PRAC2	9.84025	4.39166e-08	7.42731	3.82536e-05	2.41294	4.4838e-05	4.26425	2.25991	0
NPTX1	-4.16673	4.78662e-08	-0.783057	0.027518	-3.38367	2.08534e-06	3.57611	6.80023	7.58478
EFNB2	1.69089	4.78662e-08	0.557774	0.00676751	1.13311	9.44778e-06	6.06298	5.03267	4.50238
FOXA1	9.61166	6.28215e-08	3.69693	0.0996275	5.91472	8.27962e-07	4.08878	0.365398	0
TBX1	7.19732	6.36507e-08	6.0335	3.68623e-06	1.16382	0.00805001	4.05443	3.15129	0.10924
FZD7	-1.38863	7.06469e-08	-0.301116	0.0564131	-1.08751	3.48207e-06	6.62865	7.77044	8.07156
ZFHX3	4.95509	7.15426e-08	2.40221	0.00180634	2.55288	2.36753e-05	4.70284	2.43385	0.801428
ISLR2	5.29858	7.24938e-08	3.30468	0.000147312	1.99391	0.000147255	4.35291	2.70208	0.612666
ZNF558	-7.34437	7.93383e-08	-0.00661454	0.991977	-7.33776	4.32944e-07	0.0637606	4.1938	4.1992
RAI1	3.38724	1.00126e-07	1.81906	0.000320534	1.56819	0.000173615	5.3279	3.92536	2.23869
BAZ1A	1.68342	1.03872e-07	0.806524	0.000581278	0.8769	0.000171622	6.55048	5.76322	4.97157
GDF3	2.48185	1.03872e-07	0.381247	0.272351	2.10061	1.99118e-06	5.59837	3.68841	3.32267
LMX1B	5.76325	1.1152e-07	3.08022	0.00204207	2.68304	3.32058e-05	4.04019	1.90889	0.371502
GALNT7	1.18507	1.14037e-07	0.729192	5.18641e-05	0.455881	0.00242872	7.65499	7.28538	6.56268
HIP1R	2.00975	1.14037e-07	1.26287	4.43765e-05	0.746882	0.0020938	5.62659	4.9661	3.77942
TEK	-3.44298	1.1816e-07	-0.0250772	0.957808	-3.4179	6.59611e-07	2.25673	5.43634	5.44606
PAX5	5.76738	1.19627e-07	4.35684	2.00469e-05	1.41054	0.00279707	4.37655	3.10924	0.437372
RRAS	-2.87917	1.42364e-07	-0.732524	0.00813371	-2.14665	1.9809e-05	2.2821	4.1199	4.82736
PRKCB	-2.81693	1.42364e-07	-0.335776	0.207896	-2.48116	2.61408e-06	2.3581	4.70624	5.0402
IFITM3	1.49179	1.63461e-07	1.12393	9.2038e-06	0.367861	0.0385763	8.14021	7.84995	6.7237
SORCS2	2.95447	1.63461e-07	0.66704	0.134799	2.28743	4.87935e-06	4.25837	2.27594	1.76004
NODAL	3.56159	1.63461e-07	0.662025	0.226372	2.89956	3.09906e-06	5.93936	3.32243	2.66687
SORBS2	2.88092	1.64387e-07	0.998621	0.0128946	1.8823	2.75756e-05	5.99993	4.27275	3.34191
NEFL	1.84347	1.73552e-07	0.976052	0.000359576	0.867421	0.000550699	6.31711	5.52859	4.5787
TBC1D23	1.89222	1.82003e-07	0.852454	0.00154287	1.03977	0.000160156	6.39624	5.42981	4.60966
CNTFR	3.89485	1.82003e-07	2.95511	1.40486e-05	0.939736	0.0134383	4.46661	3.69695	1.24396
CPS1	-3.10286	2.04801e-07	-1.94527	7.91186e-06	-1.15759	0.0117845	1.78725	2.95422	4.73551
SPG20	1.34972	2.08047e-07	0.710886	0.000423696	0.638838	0.000760274	7.18668	6.63486	5.92933
RP11-89K21.1	4.85347	2.11668e-07	3.47182	4.7758e-05	1.38165	0.00299912	4.33988	3.04765	0.677565
AASS	-2.32807	2.19266e-07	-1.36114	9.66275e-05	-0.966921	0.00228864	6.76008	7.78394	9.09163
NHSL1	1.95645	2.27971e-07	1.23328	8.52272e-05	0.723175	0.00356282	5.37144	4.77374	3.58579
MSN	-1.2847	2.27971e-07	-0.469386	0.00631907	-0.815312	7.66632e-05	7.09637	8.00586	8.47481
CHRNB4	3.32837	2.29536e-07	1.40118	0.00637718	1.92719	5.70135e-05	4.43335	2.73941	1.65585
MLLT6	2.55151	2.39581e-07	1.24456	0.00119301	1.30695	0.000276896	6.10914	4.98707	3.74908
LRRC4	2.63923	2.39581e-07	1.55968	0.000216955	1.07955	0.0013746	5.37132	4.48055	3.02847
SOCS2	2.03823	2.73591e-07	1.0423	0.000798819	0.995928	0.000550699	6.21844	5.33232	4.30213
MIR4458HG	-8.99443	2.81893e-07	-0.196026	0.618521	-8.7984	1.99118e-06	0	3.4582	3.63185
LHX4	4.20571	2.87079e-07	2.29268	0.000936331	1.91303	0.000299951	5.43688	3.61741	1.57676
FERMT1	2.08794	2.97394e-07	1.04476	0.00104066	1.04318	0.000482359	5.88123	4.94923	3.92192
COL6A1	1.47302	2.98726e-07	0.511399	0.0126377	0.961617	6.55858e-05	8.63129	7.74021	7.23819
NMU	1.49242	2.98726e-07	0.543635	0.0102572	0.948782	7.66632e-05	5.82949	4.98429	4.45876
RP11-114H21.2	-8.97283	3.21421e-07	0.157543	0.695357	-9.13037	1.117e-06	0	3.76496	3.61743
VAT1L	-3.17614	3.35001e-07	0.589248	0.0455597	-3.76539	2.72249e-07	2.29723	5.83214	5.24989
TRIM4	-3.34619	3.46837e-07	-6.98509	1.34759e-08	3.6389	0.000914176	1.71171	0.198245	4.58437
HTR7	-1.93248	3.46837e-07	-0.99719	0.000212705	-0.935287	0.00158426	3.74759	4.71481	5.67984
CASP3	1.46294	3.46837e-07	0.444645	0.0300085	1.0183	4.6421e-05	8.19369	7.25866	6.80459
GSTO1	1.29936	3.60283e-07	0.64541	0.0011448	0.653955	0.000750036	6.66269	6.0782	5.44349
SULF2	1.75565	3.60283e-07	1.2458	4.05807e-05	0.50985	0.0224001	5.8239	5.42252	4.23311
MDK	1.06438	3.60283e-07	0.337848	0.0255405	0.726535	5.97568e-05	9.08453	8.43736	8.09908
SMIM24	-2.83426	3.60283e-07	-0.792415	0.00838349	-2.04185	5.97568e-05	2.25408	3.95288	4.72768
CD74	-2.46023	3.60283e-07	-0.814016	0.00475484	-1.64622	0.000105165	3.30384	4.86305	5.66389
BMP7	2.04604	3.60283e-07	0.645318	0.0293614	1.40072	4.66715e-05	6.10105	4.7638	4.15136
NFATC1	2.19216	3.60283e-07	1.09938	0.00127482	1.09278	0.00052214	5.12796	4.16839	3.15571
RIPK4	2.21836	3.60283e-07	1.34302	0.000217953	0.875343	0.00273787	5.07589	4.27098	3.05594
CPT1A	2.47696	3.60283e-07	0.958924	0.00979711	1.51803	9.02168e-05	5.86209	4.5634	3.66642
WNT5A	3.02179	3.60863e-07	1.74231	0.000508081	1.27948	0.00114208	4.6098	3.41581	1.9851
SCARA3	2.04584	3.83842e-07	0.577541	0.0568746	1.4683	3.41685e-05	5.57006	4.24646	3.68352
SATB2	2.99623	3.94569e-07	1.16113	0.0136915	1.8351	7.66632e-05	4.70763	3.02651	2.03614
CHD3	1.675	4.08603e-07	0.689524	0.00558789	0.985478	0.000219553	6.74933	5.85004	5.14994
RP11-267L5.1	-1.59371	4.48663e-07	-1.75311	5.52166e-07	0.159403	0.484326	6.6633	6.54867	8.29422
ZADH2	2.1397	4.52366e-07	0.898379	0.00631907	1.24132	0.000204599	5.03686	3.9327	3.09023
SMAD7	2.15044	4.52366e-07	0.542982	0.0989862	1.60746	2.83661e-05	5.63983	4.2138	3.69372
RP13-238F13.5	3.39376	4.52366e-07	1.93977	0.000856888	1.45399	0.000987131	4.38893	3.17348	1.55708
KAZALD1	3.99473	4.52366e-07	2.21905	0.00164228	1.77569	0.000434852	3.50036	2.00943	0.741764
NOVA2	-3.00759	4.63114e-07	-0.345006	0.273523	-2.66259	8.97247e-06	2.31015	4.59516	4.9077
PLA2G4C	-3.92562	4.70111e-07	-0.296788	0.422641	-3.62883	5.73277e-06	1.19723	4.04334	4.31187
TRIML2	1.96856	4.70111e-07	0.676924	0.0202703	1.29163	8.49755e-05	6.86469	5.69581	5.01895
CCND1	1.70656	4.94931e-07	0.688563	0.00692321	1.018	0.000247772	8.79241	7.85091	7.13545
2011-09-01	1.16221	5.08952e-07	0.501552	0.00453568	0.660658	0.000409666	8.22368	7.64459	7.14708
NR5A2	2.96587	5.19393e-07	1.63105	0.000982806	1.33483	0.00114045	5.53534	4.30366	2.76418
LANCL1	-1.19932	5.38049e-07	-0.568356	0.00117292	-0.630963	0.00103669	5.25706	5.92366	6.48596
FGF19	2.48506	5.42717e-07	1.10657	0.00497819	1.37849	0.00028966	5.35279	4.08162	3.06339
DKFZP667B1610	-2.44894	5.45853e-07	-2.3267	1.25332e-06	-0.122246	0.786486	4.08061	4.19279	6.47529
AGAP3	1.47269	5.46545e-07	1.13474	2.42833e-05	0.337948	0.0791333	6.3004	6.04583	4.92256
SPATC1L	-2.08949	5.46545e-07	-1.56902	8.86717e-06	-0.52047	0.0956967	3.1802	3.65697	5.17325
SOX14	6.08758	5.46545e-07	1.69231	0.293202	4.39526	9.44778e-06	3.21871	0.473746	0.127665
ATP1A2	-2.16138	5.73867e-07	0.43933	0.0887209	-2.60071	4.32944e-07	4.24557	6.80217	6.36317
HAPLN3	-1.51664	6.2822e-07	-0.50386	0.0135618	-1.01278	0.000151778	4.77684	5.91452	6.40198
TBC1D8	1.43159	6.30262e-07	0.510581	0.0181369	0.921008	0.000149662	6.06965	5.23835	4.75713
STC1	-1.76898	6.33577e-07	-1.4787	8.07405e-06	-0.290286	0.24659	5.95719	6.27222	7.75067
LBH	1.45915	6.33577e-07	0.358372	0.105974	1.10077	4.19771e-05	6.54336	5.5326	5.1854
DOK6	4.33238	6.33577e-07	2.20731	0.005352	2.12507	0.0002626	3.86138	2.12154	0.709052
DPPA3	4.2834	6.41476e-07	0.489642	0.648403	3.79375	6.10121e-06	4.45933	1.41455	1.06072
TSHZ1	4.54206	6.43653e-07	2.80581	0.00108882	1.73625	0.00110086	3.18524	1.81875	0.416602
LRAT	2.30673	6.63831e-07	0.977851	0.00739073	1.32888	0.000299951	6.14131	4.92277	3.97722
DNAJC15	1.39836	7.13379e-07	1.38478	1.81063e-06	0.0135828	0.964333	5.58543	5.62643	4.28691
IRF2BPL	1.13852	7.20035e-07	0.555601	0.00234776	0.582918	0.00124921	7.5457	7.03156	6.4816
COL1A1	-1.95885	7.61008e-07	-0.386094	0.141096	-1.57275	3.32058e-05	5.23501	6.80639	7.1604
IFITM1	1.28416	7.61008e-07	0.547633	0.00651328	0.736524	0.00052214	8.35284	7.68746	7.13672
PDZD4	-1.76044	7.61874e-07	0.0484943	0.892719	-1.80894	2.61408e-06	5.85533	7.71271	7.65552
TNNI3	-2.52409	7.61874e-07	-0.579085	0.0484298	-1.94501	5.70135e-05	2.82286	4.52737	5.08825
SLC22A3	4.17781	8.42103e-07	2.63526	0.000902759	1.54255	0.00208015	3.31453	2.10395	0.604122
MN1	1.72048	8.50586e-07	0.948191	0.00108135	0.772289	0.00276709	5.65934	4.98203	4.08551
KIAA1324L	-2.186	8.50586e-07	-1.56729	2.03932e-05	-0.618711	0.0682273	3.43759	3.96592	5.49661
NR3C1	2.02147	8.50586e-07	1.41402	0.000114839	0.607448	0.024436	4.38312	3.88796	2.62665
GSTM1	3.06186	8.50586e-07	3.33988	6.77997e-07	-0.278027	0.408531	3.57786	3.90862	1.25
RP11-247C2.2	6.05825	8.50586e-07	3.79522	0.00275771	2.26303	0.000527454	2.99353	1.40827	0.149881
RARRES2	0.908931	9.95914e-07	0.514562	0.000936331	0.394369	0.00507858	7.64281	7.32572	6.81542
GRIK3	2.40994	9.99726e-07	1.46912	0.000581278	0.94082	0.00527033	4.67173	3.7958	2.536
C6orf211	1.27557	1.00749e-06	0.454827	0.0231116	0.820747	0.000247772	7.50595	6.76833	6.30875
ITGA6	-1.03919	1.10331e-06	0.0563746	0.7813	-1.09556	2.73016e-06	6.54376	7.68865	7.63343
OAF	4.2179	1.10361e-06	3.23791	0.000112704	0.979988	0.0273049	2.91384	2.18801	0.435231
ZNF662	-2.69773	1.15773e-06	-0.495268	0.107659	-2.20246	5.11299e-05	1.85148	3.71456	4.15824
AKT1	1.04544	1.1976e-06	0.501973	0.00368013	0.543465	0.00155565	7.05079	6.59214	6.09959
CDH6	4.00227	1.1976e-06	2.80731	0.000277191	1.19496	0.0111941	4.01938	2.92878	0.872922
UNC5B	1.17043	1.21713e-06	0.622856	0.00171176	0.547577	0.00321074	6.99249	6.52331	5.9118
GYG2	-1.27325	1.30787e-06	-1.18616	4.79266e-06	-0.0870903	0.702097	5.052	5.23427	6.40288
GLIPR2	-2.56696	1.30787e-06	-0.636062	0.0375038	-1.9309	0.000119953	2.19237	3.83657	4.43878
RORB	2.41373	1.30787e-06	1.67129	0.000192942	0.742444	0.0232585	4.66731	3.98239	2.52021
ZNF516	1.75553	1.37815e-06	0.897107	0.00275771	0.858421	0.00210423	6.02074	5.22684	4.34986
CLDN19	-2.95774	1.44768e-06	-0.609025	0.0715605	-2.34872	7.68244e-05	1.69281	3.71807	4.34873
RP11-20D14.6	0.946634	1.46803e-06	1.15278	6.49653e-07	-0.206146	0.135077	7.4226	7.70199	6.55791
AJAP1	2.18931	1.51044e-06	1.08355	0.00453568	1.10576	0.00135263	4.17941	3.24653	2.30962
PLEKHA4	-1.99446	1.5764e-06	-0.313369	0.240587	-1.68109	4.2573e-05	3.25323	4.88358	5.16846
IRX1	4.22004	1.66577e-06	2.79127	0.000606288	1.42877	0.00731943	5.1496	3.80544	1.24123
ARRB1	1.83429	1.7281e-06	0.562088	0.0707197	1.2722	0.000162992	5.45414	4.36843	3.83194
ANKRD24	-2.44604	1.79917e-06	-0.499034	0.101517	-1.94701	8.2038e-05	2.34732	4.08987	4.55849
MMP2	1.03231	1.83724e-06	0.37096	0.0283237	0.661348	0.000411884	6.92412	6.33834	5.97924
TNMD	3.07028	1.9049e-06	0.79155	0.195521	2.27873	6.07981e-05	3.41449	1.60582	1.14453
ABHD12B	2.86165	1.93867e-06	1.31083	0.0101124	1.55082	0.000760274	4.82595	3.38111	2.2763
TXNRD2	-2.55303	1.96389e-06	-0.674569	0.0342537	-1.87846	0.000219553	1.92925	3.79993	4.43888
SEMA6A	0.8324	2.00129e-06	0.12826	0.389669	0.70414	4.25005e-05	9.41072	8.78499	8.6556
AXL	-1.91588	2.0986e-06	-0.555536	0.0383276	-1.36034	0.000251208	3.82797	5.22405	5.73237
FZD5	1.26401	2.1496e-06	0.417745	0.0485265	0.84626	0.000308371	7.33464	6.56258	6.14328
SLC22A23	1.48148	2.20877e-06	1.05743	0.000207593	0.424046	0.0565579	6.51754	6.22941	5.18947
RCN3	-1.79307	2.20877e-06	-0.918014	0.00102388	-0.875054	0.00552627	3.33598	4.12536	5.00485
TMEM88	3.47139	2.21196e-06	1.99294	0.00301084	1.47845	0.00254176	3.61602	2.35128	0.973365
FAM102B	1.22961	2.25378e-06	0.426204	0.0378916	0.803402	0.000390498	6.3441	5.60227	5.18788
TIMM10	1.08508	2.26457e-06	0.898868	4.19517e-05	0.186208	0.256969	6.17961	6.07998	5.19438
FGF8	5.10343	2.26457e-06	1.93538	0.111143	3.16806	9.77008e-05	3.21145	1.04063	0.294416
AC092198.1	6.83226	2.35091e-06	4.51521	0.00409909	2.31705	0.00124452	3.14016	1.30768	0.0799308
PTCH1	1.49765	2.45651e-06	0.917248	0.000932564	0.580397	0.0136069	5.66207	5.15169	4.28048
RAB17	-1.97958	2.46479e-06	-1.06722	0.00123675	-0.912364	0.00685205	5.28946	6.29555	7.32182
CTD-2228K2.7	2.7673	2.46586e-06	2.36407	3.76116e-05	0.403229	0.26389	4.15953	3.82474	1.76916
FOXB1	3.32722	2.46586e-06	1.69509	0.00688792	1.63213	0.0013746	4.55151	3.0844	1.719
SYT4	-3.82018	2.46823e-06	-2.32075	5.66049e-05	-1.49943	0.0469784	1.16465	2.02224	4.0067
RP4-755D9.1	2.13488	2.52152e-06	2.32026	2.11994e-06	-0.185373	0.552988	4.80864	5.08434	2.89709
GSC	6.37668	2.56976e-06	2.62705	0.135128	3.74963	7.66632e-05	2.69011	0.52764	0.0799308
CYP2B6	2.39956	2.58194e-06	-0.189475	0.762405	2.58903	6.23701e-06	4.15715	1.99154	2.15221
ECEL1	2.31778	2.5931e-06	1.45508	0.000923732	0.862705	0.0134383	5.25548	4.45526	3.03305
SAT1	1.31009	2.62364e-06	0.164968	0.51379	1.14512	4.11833e-05	6.60883	5.53492	5.37059
TRIM2	1.05822	2.63596e-06	0.804431	0.000126508	0.253784	0.118968	6.52898	6.35825	5.57093
RP11-297M9.1	3.76085	2.63596e-06	3.14581	5.43032e-05	0.615036	0.177839	4.89931	4.33694	1.69964
NFIA	3.1048	2.80021e-06	1.20793	0.047982	1.89687	0.000340899	3.38713	1.85947	1.11431
ZNF729	-8.49542	2.9041e-06	-5.97129	4.00542e-06	-2.52413	0.378966	0	0.132597	3.18204
FAM53B	1.22392	2.91288e-06	0.570151	0.00805635	0.653771	0.0021709	5.43676	4.87343	4.32392
ZNF664	0.899378	2.91288e-06	0.332767	0.0316463	0.566611	0.000710747	7.5748	7.09569	6.76568
CNN1	-2.52001	2.93784e-06	-1.2381	0.00117724	-1.28191	0.0058739	2.63146	3.86543	5.00058
HLA-DOA	-1.55651	2.96888e-06	-0.210399	0.391606	-1.34611	5.25953e-05	4.42763	5.71243	5.93061
STOX2	1.39218	3.01417e-06	0.321861	0.194369	1.07032	0.000124857	6.02422	5.04647	4.71534
IGSF1	-1.23701	3.03861e-06	-0.338586	0.0749288	-0.898421	0.000264455	4.63365	5.52674	5.86285
MME	-1.96229	3.14412e-06	-0.246405	0.397979	-1.71588	5.25953e-05	2.92529	4.63281	4.88376
FOXK1	2.28712	3.1651e-06	1.59938	0.000378588	0.687745	0.0413107	4.99454	4.38078	2.84442
LINC00960	-4.49227	3.25638e-06	-2.07312	0.000285362	-2.41915	0.0117845	0.28431	1.52977	3.18708
NAB1	1.05066	3.48609e-06	0.520413	0.00574864	0.53025	0.00379957	5.97121	5.52816	5.01533
TNNT2	-3.63899	3.52762e-06	-0.282933	0.513223	-3.35606	4.19771e-05	0.614597	3.28424	3.56495
CLEC11A	5.5715	3.64401e-06	5.29608	2.03932e-05	0.275428	0.61471	2.64887	2.54461	0.127665
VWA5A	-1.2697	3.7289e-06	-0.522744	0.0101237	-0.746959	0.00176982	4.30725	5.07511	5.59541
ROR2	1.67342	3.79788e-06	0.750649	0.0130698	0.922769	0.00176982	5.36572	4.55619	3.85833
FLVCR1-AS1	-2.81698	4.09996e-06	-2.46272	1.02585e-05	-0.354259	0.565159	1.90277	2.07408	4.22286
MX2	-2.91493	4.20659e-06	-0.599721	0.0936636	-2.31521	0.00022331	1.32995	3.01752	3.55185
HRC	-3.13299	4.24549e-06	-1.09808	0.00752548	-2.03492	0.00143276	1.50905	3.1558	4.18264
RND3	1.30726	4.2969e-06	0.374572	0.112796	0.932685	0.000316046	6.94619	6.13018	5.75642
LHPP	-1.55345	4.35772e-06	-0.714714	0.00441417	-0.83874	0.00398881	3.80164	4.61625	5.31769
RPP25	1.04524	4.35772e-06	0.425454	0.0228177	0.619786	0.00141387	6.1308	5.61858	5.2047
IQSEC3	-3.53567	4.44221e-06	-0.855028	0.0359724	-2.68065	0.000434529	0.842397	2.73692	3.47392
FAM101B	-1.64557	4.61331e-06	-0.843525	0.00230613	-0.802046	0.00812812	4.06443	4.88636	5.71343
STON2	1.63506	4.65875e-06	0.964518	0.00218421	0.670538	0.0133321	4.99277	4.44818	3.52014
PLEKHA2	2.47538	4.67014e-06	1.46833	0.00252485	1.00705	0.00969328	4.32074	3.40281	2.17958
PMEL	-1.67362	4.79996e-06	-0.518922	0.0570071	-1.1547	0.000550699	5.50255	6.6783	7.19032
AC005592.1	-4.30814	4.87015e-06	-2.82177	4.34776e-05	-1.48637	0.131824	0.329913	1.13333	3.29453
RPRM	2.09826	4.87015e-06	1.2075	0.00310339	0.890752	0.0093502	4.31787	3.64832	2.5819
WFIKKN1	-2.6119	5.17295e-06	-1.01162	0.00637718	-1.60028	0.00234635	2.09863	3.33319	4.27634
PRPF3	1.00983	5.21008e-06	0.251477	0.175627	0.75835	0.000258141	6.79639	6.12271	5.86939
NIN	1.28294	5.24418e-06	0.500878	0.0314969	0.782064	0.00128863	5.95221	5.24452	4.74404
S100A16	-1.82582	5.30916e-06	-0.435168	0.112387	-1.39065	0.000299951	2.75805	4.26439	4.67851
RP11-706O15.3	-2.96821	5.32484e-06	-3.46479	1.80365e-06	0.496576	0.493596	1.91989	1.45536	4.37597
HLA-DQB1	1.58093	5.32484e-06	1.21963	0.000199466	0.361299	0.144823	4.9417	4.68757	3.54786
CDK18	-1.49517	5.32484e-06	-0.75128	0.00333945	-0.743893	0.00739552	4.45104	5.24145	5.99724
PDGFRB	-2.00551	5.32484e-06	0.125222	0.715807	-2.13073	1.15166e-05	2.35075	4.43898	4.32704
CR1L	1.90536	5.54485e-06	0.681026	0.060935	1.22434	0.000709077	4.21383	3.12136	2.54435
EXOC6	1.59174	5.5608e-06	1.11735	0.000532167	0.474389	0.0615663	4.42659	4.05966	3.04243
HEG1	1.7378	5.8265e-06	0.65337	0.0439058	1.08443	0.00105971	5.46094	4.46272	3.83216
AMIGO2	2.41544	6.02821e-06	0.725623	0.140283	1.68982	0.000328975	3.85308	2.43462	1.84944
LINC01356	-1.87328	6.03789e-06	-0.879265	0.0038227	-0.994011	0.0058739	3.34519	4.23056	5.08803
ZBED6CL	-3.06455	6.11811e-06	-0.598565	0.114227	-2.46599	0.000276896	0.944399	2.77303	3.29075
GNA14	2.10529	6.1471e-06	1.36337	0.0013278	0.741921	0.029777	5.29024	4.7026	3.41411
RSPO4	-3.13333	6.27701e-06	-0.820459	0.0351966	-2.31287	0.000709077	0.9089	2.54137	3.25219
SCN9A	2.29992	6.31039e-06	1.641	0.000578336	0.658925	0.0596803	3.91603	3.33652	1.96629
AC011043.1	-1.82155	6.60652e-06	-1.7369	1.23033e-05	-0.084653	0.851646	3.23117	3.32893	4.95074
CHCHD2	1.11883	6.64954e-06	1.09996	2.42833e-05	0.0188625	0.946169	7.44558	7.50916	6.41115
SEMA6B	-1.1261	6.68447e-06	-0.367296	0.0564973	-0.758799	0.000912032	5.35327	6.16135	6.51498
SCD5	2.72243	6.70818e-06	1.49106	0.00703709	1.23137	0.00550701	3.66648	2.63657	1.51152
MLF1	-1.24639	6.97832e-06	-0.544978	0.0106423	-0.701414	0.00374555	4.79769	5.4977	6.03661
CTD-2142D14.1	-2.512	7.04091e-06	-2.06684	4.19517e-05	-0.445164	0.387465	2.27004	2.88015	4.78579
ZNF229	-2.47008	7.04091e-06	-0.922239	0.0102838	-1.54784	0.00249398	1.5295	2.88527	3.73956
MLEC	0.741919	7.04091e-06	0.309669	0.0272164	0.43225	0.00246516	9.35635	9.00381	8.69706
INSM1	3.55794	7.04091e-06	1.33409	0.0894505	2.22386	0.000545812	3.74264	1.86988	0.907711
LMO3	2.03865	7.08687e-06	1.17449	0.00374621	0.86416	0.0119181	4.88539	4.10465	3.05841
GABRP	-2.39868	7.15117e-06	-2.28158	1.05152e-05	-0.117099	0.854508	2.3821	2.3841	4.42704
DSE	1.00079	7.27808e-06	0.528519	0.00631907	0.472271	0.00972342	6.98592	6.62843	6.10612
PKP3	-2.29143	7.28053e-06	-1.10924	0.00234187	-1.18219	0.0103343	1.93725	2.88785	3.88365
IDH2	-0.912872	7.28053e-06	-0.130231	0.45481	-0.782641	0.000113894	5.77057	6.62927	6.75911
CLDN4	-1.21089	7.33032e-06	-0.616876	0.0042781	-0.594014	0.00976482	4.6603	5.31344	5.93486
RNF187	0.986008	7.33032e-06	0.0582763	0.817228	0.927732	5.11299e-05	7.30554	6.45637	6.39689
STMN2	3.30881	7.39231e-06	1.51221	0.0313898	1.7966	0.00142913	3.46284	1.88818	1.02245
PFKP	-1.2002	7.40041e-06	-0.491613	0.0236373	-0.70859	0.00247381	6.45752	7.2698	7.75385
USP3	1.38961	7.40932e-06	0.822899	0.00278618	0.566707	0.0192827	5.16176	4.68146	3.91033
PEG10	1.08777	7.4756e-06	0.73836	0.00104053	0.349408	0.0643234	8.12146	7.86428	7.13179
CPXM1	0.949216	7.55675e-06	0.640248	0.000953014	0.308968	0.0599644	6.0108	5.77619	5.15152
RP11-562F9.2	-1.36241	7.55675e-06	-0.486042	0.0313898	-0.876363	0.00157787	3.88301	4.8514	5.33385
CD99	0.982373	7.55675e-06	0.592499	0.00237543	0.389873	0.0255738	6.32556	6.01573	5.42661
TUBB3	1.39541	7.55675e-06	0.806117	0.00365947	0.589297	0.0184085	8.31643	7.82797	7.0085
LAMB1	1.19464	7.76226e-06	0.333642	0.143602	0.861001	0.000518075	7.48151	6.69557	6.3573
SPRY2	1.31853	7.82674e-06	0.421599	0.0952001	0.896933	0.000760274	5.89439	5.0853	4.67219
GLB1L3	1.65392	7.89201e-06	0.925587	0.00473843	0.728331	0.0127185	5.99076	5.38896	4.46573
CHP2	-3.51965	7.96677e-06	-1.06492	0.0165108	-2.45474	0.00155256	1.05927	2.62802	3.58446
LOXL3	1.8635	7.96677e-06	1.45789	0.000277191	0.405616	0.17272	4.56139	4.29523	2.95461
MIAT	-2.04056	8.11764e-06	-0.863036	0.0138582	-1.17753	0.0033315	5.22045	6.40852	7.23697
SLC16A12	2.76404	8.386e-06	1.71446	0.0029705	1.04958	0.0178457	4.34989	3.43568	2.02148
ESPNL	-4.4381	8.53285e-06	-0.645436	0.161002	-3.79266	0.000260886	0.233926	2.24198	2.81883
MFNG	-3.20728	8.55996e-06	-0.884333	0.0309396	-2.32295	0.00115679	0.870572	2.42691	3.20215
OC90	3.25991	9.23638e-06	2.28441	0.00144741	0.975502	0.0372821	2.75935	2.1162	0.741764
CILP2	-1.80666	9.28469e-06	-0.500091	0.0779388	-1.30657	0.000799483	2.46964	3.75499	4.23353
PAX6	5.51177	9.28759e-06	0.0726126	0.985794	5.43915	4.44282e-05	3.0022	0.232498	0.218401
FYTTD1	1.00226	9.59342e-06	0.274828	0.158407	0.727431	0.000572379	6.10832	5.46407	5.19469
SH3BGR	-2.22773	9.61619e-06	-0.720152	0.0318892	-1.50758	0.00157787	2.21228	3.50738	4.16562
GPM6B	0.922462	9.66507e-06	0.5192	0.00498497	0.403263	0.0182892	7.45224	7.13259	6.61426
OLFM2	-1.30342	9.66507e-06	-0.600991	0.0115416	-0.70243	0.00584536	5.64094	6.41373	7.00256
ALDH1B1	-0.909455	9.94953e-06	-0.347686	0.0373077	-0.561769	0.00229614	5.99653	6.64237	6.98665
DLL3	-2.17854	1.00946e-05	-1.29899	0.000936331	-0.879544	0.0420323	2.67715	3.54836	4.78131
KIT	1.02229	1.00946e-05	0.543402	0.00711938	0.47889	0.011747	6.17572	5.76423	5.24498
OAT	1.08887	1.00946e-05	0.518688	0.0151734	0.570184	0.00621936	7.72144	7.2322	6.70441
LPAR3	1.53493	1.00946e-05	0.76342	0.0121724	0.771511	0.00675615	5.32748	4.68046	3.9384
LAPTM4B	0.688468	1.00946e-05	0.358668	0.00938103	0.3298	0.0114157	9.44513	9.19175	8.83541
TP53TG1	-2.68554	1.02703e-05	-0.988907	0.0106087	-1.69664	0.00370737	1.17199	2.32241	3.16549
TCEAL2	-1.41503	1.02703e-05	-0.252168	0.305163	-1.16286	0.000259286	3.61349	4.83469	5.07974
TRIM22	1.45483	1.02703e-05	0.913726	0.00225004	0.541103	0.0349597	5.27081	4.81443	3.95409
SYNJ2	1.6982	1.03068e-05	0.897977	0.00872199	0.800227	0.00992405	5.20682	4.53848	3.67063
NBPF1	1.38875	1.05626e-05	1.00109	0.000745336	0.387654	0.106472	5.29252	5.02345	4.0522
TSPAN14	0.774701	1.07027e-05	0.337402	0.0256273	0.437299	0.00417394	7.01398	6.65656	6.32439
MEIOB	-8.76248	1.0739e-05	-1.97299	0.00273489	-6.78949	0.00283599	0	1.791	3.34638
METTL7A	1.79097	1.08678e-05	0.717988	0.0453836	1.07299	0.00220495	5.79692	4.83431	4.11719
CXCL5	-2.13421	1.08979e-05	-1.34365	0.000685106	-0.79056	0.0624941	2.94119	3.69749	4.96839
TUBB4A	-1.60026	1.09843e-05	0.0701696	0.843944	-1.67043	3.11173e-05	3.49465	5.16553	5.11651
EBF2	9.22565	1.09843e-05	5.61871	0.0455597	3.60695	0.000524376	3.51761	1.05582	0
LINC01405	-1.70876	1.11606e-05	-0.73992	0.0100809	-0.968843	0.00584536	2.8892	3.7667	4.46257
PKD1L2	-2.98513	1.12838e-05	-0.96627	0.0181369	-2.01886	0.00242818	0.9089	2.26825	3.11788
MEST	0.913389	1.17576e-05	0.543176	0.0040868	0.370213	0.0303828	8.01591	7.75238	7.21317
DLL1	2.10367	1.17576e-05	0.758101	0.0801853	1.34557	0.00131847	4.94797	3.64537	2.98912
VLDLR	-1.77013	1.2015e-05	-0.722017	0.0208733	-1.04811	0.00387195	4.83502	5.94594	6.61198
HOXB13	8.13621	1.21419e-05	5.80395	0.00702679	2.33226	0.0033315	2.69308	1.16139	0
MIR124-2HG	3.64344	1.23356e-05	2.75137	0.00102423	0.892078	0.0730316	2.5086	1.95104	0.476565
CYP26A1	3.70821	1.23356e-05	2.13722	0.00688557	1.57099	0.0105735	6.25688	4.64822	2.44831
FP236383.10	4.95776	1.23356e-05	3.0747	0.00328889	1.88306	0.015596	7.95582	6.0054	3.34775
RP11-380D23.2	7.93516	1.23356e-05	4.63551	0.0423407	3.29965	0.000669273	2.66431	0.58373	0
RYR1	-1.4243	1.24183e-05	-0.181743	0.497058	-1.24256	0.000182266	3.50048	4.82671	5.00541
HPN	-2.68523	1.2675e-05	-1.4523	0.00175227	-1.23292	0.0261965	2.83886	3.92714	5.29238
RBP1	1.11846	1.30418e-05	0.444781	0.0458088	0.673674	0.00277996	5.79348	5.19407	4.77167
FAM83F	1.13892	1.30418e-05	0.5525	0.0151924	0.586419	0.00777821	5.87084	5.37062	4.83673
MCC	1.36632	1.31175e-05	1.17542	0.000162112	0.1909	0.441427	4.93996	4.86084	3.74592
PODXL2	-1.05633	1.32565e-05	-0.579258	0.00441417	-0.477072	0.0222926	4.80464	5.42308	5.992
ENC1	1.52627	1.32801e-05	0.908565	0.00427864	0.617707	0.0262067	5.04606	4.55194	3.68439
RASL10B	-1.2951	1.34271e-05	-0.329689	0.145329	-0.965406	0.000760274	3.86335	4.80359	5.13238
L1CAM	-2.24706	1.35623e-05	0.0248223	0.966042	-2.27188	4.66715e-05	3.61735	5.76824	5.70542
SALL3	1.81249	1.35888e-05	0.712531	0.0528393	1.09996	0.00243733	6.27052	5.22799	4.47405
GCK	-2.75663	1.36362e-05	-1.05174	0.0105002	-1.70489	0.00530201	1.0668	2.37773	3.27457
FBP1	2.13147	1.36362e-05	0.557615	0.237475	1.57386	0.00052214	3.95789	2.57911	2.09401
THBS2	1.3943	1.36902e-05	0.0019846	0.998587	1.39231	5.51508e-05	6.18121	4.90192	4.88631
PKM	-0.954108	1.43952e-05	-0.682046	0.00119301	-0.272062	0.125599	9.78798	10.1418	10.8155
CPE	1.19714	1.45899e-05	0.793708	0.00180634	0.403434	0.0634978	5.056	4.72759	3.96312
GRB10	0.876125	1.46844e-05	0.533382	0.0038546	0.342743	0.0389859	7.27894	7.02227	6.49417
S100A4	-2.64959	1.47346e-05	-0.719445	0.0619138	-1.93015	0.00135405	1.45995	2.85258	3.53267
SART3	-0.790592	1.524e-05	-0.0760098	0.686112	-0.714583	0.000144604	6.39586	7.1991	7.27549
SLCO4A1	1.60629	1.52894e-05	1.34206	0.000242802	0.264226	0.351546	4.25324	4.0926	2.84887
SFRP1	-1.00766	1.57403e-05	-0.177962	0.417753	-0.829697	0.000316046	8.74391	9.6522	9.83257
HSPA2	-1.84234	1.60754e-05	-1.20636	0.0011259	-0.63598	0.0789563	5.04912	5.68142	6.8141
PRUNE2	-1.85848	1.64241e-05	-0.430914	0.162939	-1.42757	0.000760274	2.57005	3.97753	4.37354
AIM1	-1.36494	1.68665e-05	-0.0627252	0.847518	-1.30221	9.68104e-05	3.52225	4.80834	4.86731
CKMT1B	-1.00084	1.70014e-05	-0.465658	0.0146137	-0.535184	0.00944646	4.90128	5.54022	6.0049
CALB1	1.46577	1.74288e-05	0.384777	0.220346	1.08099	0.000760274	5.67605	4.76015	4.37562
BCAM	-1.08757	1.75481e-05	-0.380595	0.0686852	-0.706973	0.00242818	5.66475	6.43953	6.80718
TMEM130	-3.80586	1.79567e-05	-0.944501	0.0503838	-2.86136	0.00162638	0.469637	2.28157	3.09872
SLIT2	-1.71612	1.79881e-05	-0.2284	0.471587	-1.48772	0.0002626	2.92592	4.48961	4.70328
GMPPB	1.10481	1.81218e-05	0.402379	0.0779388	0.702435	0.00242818	5.30053	4.6995	4.30867
ATP6V0E2	1.35679	1.86787e-05	1.12613	0.000295237	0.230667	0.35571	4.70366	4.54416	3.49231
TNS3	1.15311	1.88574e-05	0.393443	0.102645	0.75967	0.00198261	6.20913	5.58331	5.17819
ACP6	-1.23881	1.89486e-05	-0.582774	0.0116614	-0.656034	0.0112664	3.63543	4.3807	4.94359
RBM47	1.0862	1.91404e-05	0.503389	0.0256308	0.582809	0.00810952	7.35003	6.84708	6.34553
CD164	-0.838896	1.92158e-05	-0.469639	0.00612017	-0.369257	0.0285322	5.9664	6.41993	6.88336
MIXL1	3.39018	1.92158e-05	0.999022	0.267136	2.39116	0.000579806	2.97958	1.24255	0.722539
SLITRK5	1.33284	1.9808e-05	0.513635	0.0656893	0.819201	0.00300099	4.86326	4.12396	3.6491
CUZD1	-2.90257	1.99013e-05	-0.917919	0.0466631	-1.98465	0.00242818	2.73908	4.59694	5.44687
SLC7A3	-1.02321	1.99013e-05	-0.230883	0.278757	-0.792326	0.000678406	6.92585	7.80859	8.02236
TMEM123	0.942831	1.99341e-05	0.472662	0.0165429	0.470169	0.0131082	7.50173	7.1063	6.64223
PTPRB	5.0815	1.99341e-05	2.85283	0.025397	2.22867	0.00464911	3.79485	2.23812	0.59179
CHGA	-2.28506	1.99896e-05	-0.0887359	0.869885	-2.19633	0.000104204	3.61072	5.97284	5.99421
ELAVL2	1.30571	1.99896e-05	0.837111	0.00316038	0.468598	0.0563026	5.47068	5.09444	4.28727
PNPLA6	-0.850275	1.99896e-05	-0.185272	0.277602	-0.665003	0.000667727	5.60762	6.3264	6.5116
CPT1C	-0.98988	1.99896e-05	-0.191809	0.322678	-0.798071	0.000523119	4.64506	5.4858	5.67601
ZNF559	-1.53948	1.99896e-05	-0.329651	0.232079	-1.20983	0.000709077	3.17698	4.43388	4.74993
2006-09-01	0.917854	2.06636e-05	0.359799	0.0598676	0.558055	0.00380924	6.31503	5.8391	5.48865
NAT8L	1.46046	2.08849e-05	0.814549	0.00888643	0.645911	0.0225451	5.45076	4.88611	4.07429
GRIN2A	-3.34733	2.10617e-05	-1.60659	0.00222816	-1.74074	0.0284838	0.716815	1.62636	2.89114
HAPLN1	2.2522	2.1647e-05	0.476545	0.397777	1.77565	0.000461084	3.6489	2.12613	1.77148
TMEM184B	0.786934	2.18382e-05	0.0942336	0.630932	0.6927	0.000247772	7.19882	6.57881	6.48311
SLC39A4	-2.2107	2.19738e-05	0.0595477	0.925358	-2.27024	6.01111e-05	1.71915	3.64677	3.57869
HMGCR	0.881617	2.19738e-05	0.456668	0.0151734	0.424949	0.0173625	8.38683	8.05537	7.60068
NAA38	1.05232	2.19738e-05	0.504692	0.021632	0.547629	0.0101973	5.14834	4.68235	4.20212
SLC16A2	1.19552	2.22851e-05	0.459763	0.0697358	0.735756	0.00363139	6.60027	5.98041	5.50622
NRP2	1.20049	2.25285e-05	0.878059	0.00120771	0.322432	0.153759	5.92569	5.73477	4.86176
APLP1	-1.62404	2.29098e-05	-0.25724	0.391691	-1.3668	0.000434852	2.6863	4.03067	4.29452
PEX5L	-4.08156	2.30124e-05	-2.05842	0.00102388	-2.02313	0.0520542	0.233926	1.05571	2.51846
TOR4A	-1.60614	2.33114e-05	-0.134546	0.693472	-1.47159	0.000204599	2.98464	4.41043	4.53298
C19orf81	5.08837	2.35109e-05	5.04851	5.89883e-05	0.0398569	0.965313	2.31003	2.32253	0.131006
PPP2R1B	1.01673	2.39408e-05	0.594316	0.00732321	0.422416	0.0365217	7.28827	6.97332	6.37612
COBL	-1.8091	2.55764e-05	-0.674853	0.0441211	-1.13424	0.00446719	4.76444	5.84852	6.47459
LPL	-2.06928	2.61626e-05	-0.165553	0.686164	-1.90373	0.00022331	1.85934	3.64518	3.79129
SDC4	0.751565	2.67111e-05	0.411842	0.0111769	0.339723	0.02648	7.2687	6.99815	6.58819
LRRC3B	2.62415	2.69173e-05	0.908372	0.151726	1.71577	0.00157444	3.30065	1.89015	1.33863
CCDC8	1.30988	2.7033e-05	0.406179	0.15669	0.903701	0.00176982	5.63712	4.87501	4.47777
ANKS6	-0.890749	2.71547e-05	-0.40394	0.0256273	-0.486809	0.0103956	5.7375	6.31233	6.71641
PHC2	1.41162	2.73565e-05	1.12899	0.00061859	0.282631	0.288319	4.54318	4.34243	3.30772
DSC2	0.983792	2.77144e-05	0.612084	0.00489318	0.371708	0.0563217	6.278	6.02274	5.42416
EDNRB	-2.28958	2.77176e-05	-0.979255	0.0182247	-1.31033	0.00951509	3.43476	4.86403	5.74764
LGI2	1.51122	2.79143e-05	0.827862	0.0123662	0.683362	0.0219681	4.48487	3.95312	3.19848
UNC5D	-1.16162	2.81557e-05	-0.185267	0.45032	-0.976357	0.00048386	5.06883	6.11976	6.30814
SHC3	2.38461	2.88214e-05	1.5441	0.00498497	0.840515	0.0481467	3.47087	2.89773	1.6528
TUBA1A	0.794486	2.88803e-05	0.305654	0.078364	0.488831	0.0046419	9.27481	8.86604	8.55842
MAP1LC3C	-2.50163	2.89262e-05	-1.5479	0.00104053	-0.953729	0.0994909	1.23773	2.06142	3.37932
CDC14B	0.850736	2.89262e-05	0.457374	0.0134829	0.393362	0.024436	7.10451	6.78864	6.33633
MOB3B	1.05781	2.94314e-05	0.804346	0.00108524	0.25346	0.219597	6.37364	6.19288	5.39908
DNM1	-1.26227	2.9524e-05	-0.455619	0.0576429	-0.806647	0.00449182	3.73291	4.56565	4.99283
TLL2	2.24026	2.95551e-05	0.790789	0.129641	1.44947	0.00220495	4.21668	2.98478	2.2677
SEC14L4	-2.83779	2.96485e-05	-0.50483	0.237951	-2.33296	0.000807726	1.06292	2.78258	3.27995
TAC3	-2.72067	3.00353e-05	-0.338329	0.447159	-2.38234	0.000429252	1.71122	3.58195	3.89004
CDIP1	-0.862734	3.00824e-05	-0.510561	0.00504826	-0.352173	0.0505562	5.25562	5.70429	6.21053
SLITRK3	1.62767	3.02519e-05	0.960392	0.00787926	0.667274	0.0339868	3.94446	3.34468	2.52258
B3GNT7	0.98762	3.02519e-05	0.507635	0.0183541	0.479985	0.0190859	7.27269	6.89281	6.38901
TULP1	-2.87766	3.06826e-05	-0.494504	0.24512	-2.38316	0.000808917	0.934373	2.46846	2.91195
POLG2	-1.164	3.07036e-05	-0.968326	0.000283425	-0.195677	0.44935	3.99233	4.27262	5.21086
CORO2A	-1.25852	3.19287e-05	-0.744234	0.00514035	-0.51429	0.0516025	5.38448	6.02203	6.75388
PPAPDC3	-2.94759	3.21392e-05	-0.596046	0.16555	-2.35155	0.00125641	0.896045	2.3326	2.84012
TMOD3	0.790044	3.2256e-05	0.245186	0.156761	0.544858	0.00223355	6.80064	6.33011	6.08936
COL9A3	0.995233	3.22944e-05	0.588438	0.00813371	0.406794	0.0450213	7.28366	6.95397	6.34834
PPAP2C	-0.857834	3.22944e-05	-1.26359	1.51012e-06	0.405756	0.0319801	5.24649	4.91254	6.1551
AC079135.1	3.02922	3.22944e-05	1.045	0.184719	1.98422	0.00152822	2.85059	1.37198	0.821356
TSPYL5	-1.10999	3.25016e-05	-0.277149	0.204563	-0.832843	0.00142613	3.87879	4.81236	5.07883
H2AFJ	0.938742	3.25016e-05	0.689312	0.00151188	0.24943	0.179006	6.04315	5.86965	5.1963
SEC14L5	-2.20278	3.26011e-05	-0.425876	0.24512	-1.7769	0.000992793	1.48484	2.97038	3.344
HEPH	-1.01067	3.27933e-05	-0.260255	0.213733	-0.750411	0.00145665	5.65974	6.45353	6.70366
TRIM61	7.00258	3.29171e-05	7.00726	7.99884e-05	-0.00468428	0.997665	1.85777	1.93848	0
DOCK2	-2.30146	3.47958e-05	-0.457427	0.235814	-1.84403	0.00111219	1.45002	3.09891	3.52399
CRYBB1	-4.65355	3.48033e-05	-1.93349	0.00324898	-2.72006	0.02648	0.269645	1.43982	2.99235
CTD-3018O17.3	-2.11003	3.48293e-05	-2.19913	2.99026e-05	0.0890989	0.908825	1.71679	1.70163	3.56094
ARHGDIA	0.82638	3.48293e-05	0.359653	0.049573	0.466727	0.00918198	7.79005	7.40396	7.04577
TNNT1	-1.37318	3.55618e-05	-0.437724	0.112236	-0.935451	0.00292578	5.46345	6.39431	6.81654
PRKCA	1.12586	3.56987e-05	0.750054	0.00338496	0.375803	0.0941576	5.48949	5.16781	4.43589
MAFA	2.5519	3.58702e-05	1.91199	0.0017867	0.639914	0.140204	2.88166	2.40049	1.09402
ABHD8	-1.57016	3.59315e-05	-0.660815	0.0249018	-0.909344	0.0105369	2.84605	3.69477	4.30917
KAT7	0.949645	3.62808e-05	0.234018	0.285819	0.715627	0.00129871	8.62479	7.99328	7.74234
COL5A2	1.02408	3.62808e-05	0.418059	0.0656442	0.606018	0.00656306	6.45534	5.94252	5.53951
CA2	1.66571	3.69909e-05	0.395052	0.331213	1.27066	0.00105971	4.03611	2.98703	2.62851
DPYSL5	1.30842	3.82655e-05	0.947688	0.00202763	0.360736	0.160594	5.29675	5.05162	4.14328
AKR1A1	-0.744089	3.82655e-05	-0.340361	0.0347674	-0.403728	0.0129654	6.83399	7.328	7.66924
LCTL	-2.34631	3.82994e-05	-0.44822	0.252329	-1.89809	0.00111219	1.46024	3.0171	3.42446
SMAD3	1.27094	3.82994e-05	0.3159	0.284882	0.955035	0.00128986	5.62652	4.72153	4.44952
HHEX	3.34249	3.83608e-05	2.39572	0.0033523	0.94677	0.0840577	3.42647	2.61619	0.930189
DPEP1	-3.16107	3.83623e-05	-0.749027	0.112796	-2.41205	0.00208015	1.00293	2.66319	3.35994
ATP6V1D	0.915201	3.83669e-05	0.451367	0.0260472	0.463834	0.0176042	6.77457	6.39382	5.9419
SPRED2	0.971264	3.84346e-05	0.562241	0.00990526	0.409023	0.041158	5.55013	5.23532	4.69398
COL8A1	5.25086	3.84346e-05	2.90861	0.053858	2.34225	0.0050027	2.79096	1.13398	0.155775
PTH1R	3.10442	3.85973e-05	2.33739	0.00187267	0.767025	0.134195	3.38015	2.63995	1.00181
EMP2	-1.2625	3.86506e-05	-0.273519	0.280352	-0.98898	0.0012232	3.77794	4.80061	5.06625
ADAMTS16	1.97348	3.86572e-05	0.870999	0.054301	1.10248	0.00731943	4.58089	3.58015	2.76709
IQSEC2	1.21495	3.91365e-05	0.701663	0.0106833	0.513288	0.040093	6.10508	5.68577	4.98145
SYNE4	-1.56017	3.91365e-05	-0.442704	0.136799	-1.11747	0.00246516	3.10178	4.39605	4.83456
PCDH18	-1.20011	3.91365e-05	-0.660702	0.00834049	-0.539407	0.0385763	4.97774	5.5213	6.17184
SYT13	-1.25414	3.96849e-05	-0.158509	0.566418	-1.09564	0.000490697	3.47828	4.57581	4.73695
SNX9	0.826261	3.96849e-05	0.262141	0.15785	0.56412	0.00278896	6.36862	5.91542	5.66206
C3	-2.61932	4.0124e-05	0.293754	0.50317	-2.91308	4.66715e-05	1.7803	4.1393	3.84019
PPM1H	-1.07202	4.02716e-05	-0.330766	0.134012	-0.741251	0.00294587	5.16424	5.94422	6.2672
PRICKLE1	-1.81062	4.05499e-05	-1.17644	0.00220955	-0.634183	0.110721	4.01562	4.69592	5.78832
GRAMD1A	0.868817	4.09228e-05	0.244784	0.220026	0.624033	0.00206104	7.90312	7.36234	7.1182
GDA	3.23254	4.09881e-05	1.53102	0.0643853	1.70152	0.00567264	2.78648	1.43433	0.679456
COL9A1	-1.36157	4.28253e-05	-0.10538	0.748602	-1.25619	0.000316046	3.62385	4.7857	4.90165
KIAA1522	-0.726963	4.29874e-05	-0.30205	0.0556904	-0.424912	0.00924796	6.39135	6.8733	7.17499
RGS5	-1.28214	4.33096e-05	0.532305	0.0283237	-1.81445	4.79581e-06	4.27906	6.04787	5.52162
KIAA1161	1.65562	4.35125e-05	0.556802	0.150561	1.09882	0.00302642	5.12078	4.18453	3.66982
BMPR1A	0.754023	4.36967e-05	0.224153	0.195344	0.52987	0.0024977	7.35826	6.91011	6.67919
CDH2	1.15964	4.40992e-05	0.788586	0.00384653	0.371053	0.117367	6.61811	6.35024	5.57521
SOX11	0.851419	4.41318e-05	0.612208	0.00259045	0.23921	0.174067	7.34417	7.16841	6.56083
JAKMIP2	-1.13541	4.48613e-05	0.216546	0.354232	-1.35196	3.32058e-05	3.95217	5.35158	5.14861
NRXN2	-2.40232	4.54141e-05	-0.0505667	0.932726	-2.35176	0.000204599	1.48084	3.72688	3.81201
ADSSL1	-1.77604	4.54141e-05	-0.82098	0.0144774	-0.955061	0.0205841	2.50059	3.26777	4.0199
FHL1	-1.07613	4.60979e-05	-0.00303749	0.995298	-1.07309	0.00016931	4.60774	5.71457	5.71713
TWIST2	3.22217	4.60979e-05	2.07045	0.00977005	1.15172	0.0388658	2.88731	1.94577	0.776968
DDX25	-1.48722	4.66845e-05	-0.70259	0.0176582	-0.78463	0.0206821	3.71569	4.4814	5.13254
LETMD1	-1.50213	4.69453e-05	-0.557634	0.060935	-0.944501	0.00698311	3.35001	4.45127	5.00225
KCNMB4	1.05154	4.69453e-05	0.221849	0.389669	0.829692	0.00114045	5.73279	4.98301	4.77471
ANO9	-2.12136	4.77924e-05	-0.271338	0.506342	-1.85002	0.000648164	1.64002	3.51554	3.77448
PROS1	1.92531	4.77924e-05	1.18891	0.00865601	0.7364	0.0532644	4.12542	3.50215	2.38068
USP7	0.604658	4.79012e-05	0.28564	0.0393203	0.319019	0.0170109	8.32199	8.07953	7.79577
CBR3	2.97814	4.79012e-05	1.32233	0.0894505	1.6558	0.005386	2.74085	1.62864	0.861012
MMP17	1.24913	4.81371e-05	1.12251	0.000362432	0.126622	0.654879	5.73702	5.66683	4.56363
MYBPC2	-3.31346	4.88242e-05	-1.25686	0.0151622	-2.0566	0.0143881	0.520021	1.81871	2.84664
B3GNT5	1.23504	4.88478e-05	0.942958	0.00147962	0.292081	0.240888	4.45608	4.2368	3.35994
ADARB2	-2.3622	4.88666e-05	-1.05101	0.0120314	-1.31119	0.0223258	1.45994	2.31476	3.20879
SYK	1.53996	4.88666e-05	0.908557	0.0110984	0.631404	0.0450209	4.26042	3.75413	2.90284
ARHGEF5	0.957346	4.88666e-05	0.88412	0.000277191	0.0732256	0.753656	5.44776	5.44244	4.5804
FSD1	-0.940989	4.88666e-05	-0.40883	0.0382696	-0.532159	0.0129706	4.80947	5.40019	5.80183
RGS3	-1.57023	4.97462e-05	-0.337989	0.273928	-1.23224	0.00151637	3.07658	4.26227	4.57924
KIAA0101	-1.02994	4.97462e-05	0.259742	0.23521	-1.28968	2.44551e-05	5.42545	6.74879	6.4845
AK4	1.13145	4.97462e-05	0.472496	0.0709246	0.65895	0.00946682	8.97171	8.39574	7.89359
FGF16	4.3235	4.97462e-05	2.86868	0.0129465	1.45482	0.0298989	2.11061	1.18287	0.17919
REEP4	1.52824	5.05138e-05	0.615705	0.0869234	0.912535	0.00677729	4.93519	4.24064	3.67419
CADM2	-2.03227	5.06874e-05	-0.374389	0.321964	-1.65788	0.00124921	1.9447	3.52161	3.83587
NDRG4	-1.33709	5.06874e-05	-0.413386	0.130561	-0.923707	0.00374742	4.09464	5.10585	5.51736
PCCB	-0.857983	5.06874e-05	-0.764567	0.000399022	-0.0934161	0.657402	5.98187	6.21233	6.97084
RAB31	0.838445	5.06874e-05	0.550883	0.00508943	0.287562	0.10384	6.35325	6.13918	5.5939
FLVCR1	-1.05993	5.17181e-05	-0.748199	0.00220955	-0.311732	0.177699	5.59473	5.92703	6.66611
GPR50	3.05437	5.20093e-05	1.14263	0.155843	1.91174	0.00304341	3.46466	1.75714	1.08036
FP236383.9	3.70372	5.20093e-05	2.55677	0.00389804	1.14695	0.100629	8.2478	6.9982	4.78994
RWDD2B	-8.39645	5.34699e-05	-0.450986	0.490169	-7.94546	0.000490705	0	2.69091	3.04101
HES1	1.8685	5.36484e-05	1.05436	0.015206	0.814136	0.0339371	4.78654	4.00795	3.08094
RP11-389K14.3	6.91422	5.38819e-05	4.89023	0.0143781	2.02398	0.0130138	1.80662	0.723564	0
ZCCHC8	0.910291	5.40694e-05	0.588319	0.00587617	0.321972	0.0934536	5.51799	5.27928	4.70725
AKR1C3	-2.06834	5.42228e-05	-0.712756	0.056363	-1.35559	0.00736947	1.48251	2.69124	3.30517
DNAJB5	-0.947299	5.42228e-05	-0.2351	0.253247	-0.712199	0.00207208	5.01983	5.8024	6.02728
GSTT1	-0.89116	5.42228e-05	-0.585334	0.00373316	-0.305826	0.118601	5.1854	5.52893	6.11006
HSPA12B	-1.94252	5.4836e-05	-0.559929	0.119492	-1.38259	0.00374555	2.42082	3.57235	4.09061
EVI5L	-1.26196	5.49409e-05	-0.195423	0.475838	-1.06654	0.0008853	3.42816	4.45744	4.64793
BUB1	-0.772516	5.52461e-05	-0.272669	0.122386	-0.499846	0.00551868	7.3564	7.92213	8.1973
NTRK3	1.89988	5.52619e-05	1.12811	0.0129601	0.771765	0.0441002	3.78416	3.20084	2.27086
RP11-262H14.3	6.85243	5.52619e-05	7.04884	8.23356e-05	-0.196411	0.78384	1.87592	1.98739	0
GABRB3	0.769529	5.57509e-05	0.498893	0.00688557	0.270636	0.102002	8.11275	7.91775	7.41517
RP11-3B12.3	4.13191	5.57509e-05	3.59699	0.000768726	0.534924	0.388203	2.79164	2.2958	0.374346
DACT3	-5.08505	5.58699e-05	-0.623633	0.280482	-4.46142	0.00118629	0.113877	1.73916	2.2235
MMP16	-1.30483	5.666e-05	-0.432425	0.108225	-0.872401	0.0051256	4.34713	5.20903	5.61514
DICER1-AS1	-2.74434	5.69291e-05	-0.992439	0.031302	-1.7519	0.0107823	1.05489	2.34469	3.17674
ANKRD34B	-4.49853	5.81473e-05	-0.248474	0.700535	-4.25006	0.000434852	0.120049	2.19941	2.398
NPTX2	-1.24002	5.81473e-05	-0.286368	0.265987	-0.95365	0.00195998	3.46422	4.41565	4.68838
PLBD1	1.38959	5.81715e-05	-0.389861	0.27517	1.77945	3.15269e-05	5.65906	4.04931	4.4193
RP11-1055B8.4	4.30156	5.86319e-05	3.09554	0.00612017	1.20602	0.0690771	2.98908	1.88479	0.385637
RAP1GAP2	0.850212	5.86831e-05	0.440428	0.0256308	0.409785	0.0295249	6.7683	6.43155	5.99151
TMEM161A	-0.965181	5.88159e-05	-0.420778	0.0401841	-0.544403	0.0150391	4.55738	5.11853	5.54014
TLE3	0.886466	5.89751e-05	0.440565	0.0318964	0.445902	0.0238999	6.72511	6.34782	5.91097
JAM2	-2.31468	5.92345e-05	-0.852618	0.0417997	-1.46206	0.0104549	1.25936	2.76047	3.51394
AFF1	0.821395	5.92934e-05	0.41226	0.0312736	0.409134	0.0255167	7.12253	6.78475	6.37081
SLC30A3	-1.8769	5.92934e-05	-0.270473	0.469914	-1.60643	0.000936633	1.77077	3.36854	3.61229
SAPCD2	0.739227	5.92934e-05	0.384563	0.0257061	0.354664	0.0309973	6.90765	6.64807	6.26781
ACSM1	3.4684	5.92934e-05	4.96117	7.08164e-07	-1.49277	0.00278896	2.30776	3.67102	0.440913
CTB-1I21.1	-7.39916	5.98467e-05	0.726634	0.151522	-8.1258	4.31986e-05	0	2.85395	2.24652
ZNF814	-1.20049	6.03897e-05	-0.435967	0.0822186	-0.764527	0.00747659	4.19651	4.98979	5.40728
TNFAIP8L1	-1.7259	6.03897e-05	-0.562362	0.0935422	-1.16353	0.00566214	2.77667	3.85942	4.38415
PURA	1.72649	6.03897e-05	0.049137	0.943026	1.67735	0.000276896	4.14163	2.69517	2.67242
MXRA7	0.940728	6.03897e-05	0.722103	0.00177817	0.218625	0.278057	5.84978	5.68203	4.97791
ZIC4	8.27696	6.03897e-05	6.78906	0.00383327	1.4879	0.0590946	2.96527	1.72956	0
GABPB1-AS1	-1.59621	6.15485e-05	-1.05765	0.0028919	-0.538565	0.140184	4.02681	4.56687	5.53762
DMBX1	3.88258	6.16117e-05	1.69748	0.132678	2.1851	0.00419036	2.7621	1.21435	0.484183
PLEKHG4	-2.27659	6.1634e-05	-0.742241	0.076457	-1.53435	0.00637885	1.77879	3.3152	4.00771
APOBEC3G	-4.72068	6.24927e-05	-1.34424	0.0283237	-3.37644	0.00922424	0.377175	1.60567	2.62392
ST6GAL2	1.06096	6.28928e-05	0.625459	0.0123662	0.4355	0.0563026	4.99902	4.68042	4.09382
EPHX2	-1.51796	6.30974e-05	-0.320162	0.294576	-1.1978	0.00176982	2.65906	3.78015	4.09751
PCSK5	1.2563	6.34689e-05	0.632882	0.0321846	0.623421	0.0238854	4.67459	4.22517	3.6362
FRZB	2.83166	6.34689e-05	2.34375	0.00117292	0.487908	0.34645	3.86379	3.33396	1.56524
PGBD5	0.999517	6.3869e-05	0.552521	0.0180608	0.446996	0.0409833	5.60235	5.21991	4.68359
ASMTL	-1.26939	6.3869e-05	-0.697851	0.0142847	-0.571536	0.0459448	6.13068	6.72664	7.40727
DNHD1	-2.49695	6.58344e-05	-0.910848	0.0420954	-1.5861	0.0109058	1.3399	2.81709	3.60964
ACSM3	-2.08536	6.60987e-05	-0.82916	0.033498	-1.2562	0.0139428	2.12785	3.07666	3.88447
PDLIM1	-0.842014	6.61049e-05	-0.455871	0.0202674	-0.386142	0.0420323	6.9213	7.41248	7.85999
CHST15	1.2683	6.79147e-05	0.739803	0.0143104	0.528496	0.0522895	4.37244	3.97892	3.29622
CDC42BPA	1.00779	6.83843e-05	0.745598	0.00291082	0.262193	0.227398	6.31979	6.1659	5.43711
LDLRAD4	3.19903	6.85723e-05	2.02139	0.015492	1.17764	0.0415539	2.41213	1.64653	0.59179
PPFIBP1	-1.14152	6.86178e-05	-0.178055	0.505068	-0.963463	0.00109679	3.89557	4.98047	5.14916
IER5L	3.08802	7.23361e-05	2.38751	0.00278234	0.700513	0.192732	2.83617	2.31905	0.809852
ITPKB	1.71556	7.3243e-05	0.883247	0.033498	0.832315	0.0254977	4.63157	3.95423	3.07967
D4S234E	0.934145	7.38525e-05	0.136248	0.605527	0.797897	0.000929115	6.5534	5.87056	5.72929
CPLX2	3.43932	7.40691e-05	1.67343	0.0809993	1.76589	0.00922424	2.62256	1.51805	0.640115
MFGE8	-1.1287	7.42789e-05	-0.271441	0.334774	-0.857258	0.00220495	8.72881	9.66194	9.90771
RELB	-2.22438	7.43466e-05	-0.827124	0.0458088	-1.39725	0.0120599	1.77411	2.92808	3.67496
SELV	-1.86456	7.46841e-05	-1.25272	0.0019957	-0.611841	0.180418	2.15604	2.62502	3.73855
CREB3L1	-1.52359	7.49042e-05	-0.247437	0.446092	-1.27616	0.00128863	2.90234	4.06355	4.30083
C4orf48	1.2301	7.50376e-05	0.761095	0.0102887	0.469004	0.0758327	4.34803	3.97558	3.27308
GLS2	-1.81987	7.51404e-05	-0.603991	0.089282	-1.21588	0.00711335	2.5453	3.57014	4.17095
CCDC177	2.71292	7.58354e-05	1.95117	0.00514035	0.761747	0.122604	2.4509	1.98605	0.801672
FBLN2	-0.995898	7.68709e-05	-0.541597	0.0148252	-0.454301	0.0494048	4.91515	5.38587	5.93892
PARM1	1.7379	7.69487e-05	1.13286	0.0085737	0.605044	0.093426	4.08328	3.70433	2.68898
SORD	-0.907787	7.77523e-05	-0.24803	0.237951	-0.659757	0.00338318	5.80637	6.53691	6.77834
CADM4	-1.11391	7.95801e-05	-0.332247	0.1663	-0.781667	0.00472732	4.08316	4.87316	5.18585
EMX1	-3.62535	7.95897e-05	-0.27506	0.667017	-3.35029	0.000667727	0.652937	3.33346	3.60677
SCARF2	1.40027	7.96307e-05	0.628532	0.0660968	0.77174	0.015374	4.73196	4.08726	3.47117
TOX	-1.62555	7.96307e-05	-0.637682	0.0532135	-0.987864	0.0133321	2.98108	3.85856	4.42578
FADS3	-1.20002	8.24078e-05	-0.602491	0.0211456	-0.597528	0.0356054	4.17238	4.76766	5.3674
LTBP4	-1.46136	8.28712e-05	-0.621752	0.0535294	-0.839613	0.0165539	4.98951	5.91368	6.50186
TMSB4Y	2.12844	8.29631e-05	-0.606419	0.366153	2.73486	5.64315e-05	3.86419	1.79545	2.26713
DUSP4	1.38081	8.33016e-05	1.17863	0.00102388	0.202177	0.512512	4.59796	4.53427	3.44609
B9D1	-1.12529	8.51254e-05	-0.347844	0.14885	-0.777447	0.00552627	3.55759	4.32247	4.65381
TIMP1	-0.895557	8.55881e-05	-0.292296	0.141461	-0.603261	0.00626529	4.60356	5.23243	5.5115
MT1F	1.71916	8.57352e-05	-0.0541173	0.938657	1.77328	0.000251208	5.20784	3.64534	3.71942
TMEM151B	-1.46108	8.62885e-05	-0.13544	0.706805	-1.32564	0.0007337	2.94295	4.20693	4.33378
MIR205HG	2.46947	8.69372e-05	1.59776	0.0105002	0.871712	0.075508	3.98181	3.11797	1.86857
FZD2	1.22981	8.69372e-05	1.27205	0.000166824	-0.0422465	0.908409	5.47175	5.55305	4.30872
TBX3	4.01728	8.69372e-05	1.00504	0.517397	3.01224	0.0012232	2.10493	0.484963	0.225725
ACAT1	-0.87469	8.72047e-05	-0.477256	0.0169394	-0.397435	0.0532644	4.87319	5.39495	5.86083
PPM1J	-1.31928	8.75765e-05	-0.195802	0.52845	-1.12348	0.00123899	3.67721	4.7668	4.98689
ZNF185	-1.4215	8.9405e-05	-0.499827	0.0973622	-0.921669	0.00889413	4.00584	4.84696	5.33098
TACC1	1.09298	8.94074e-05	0.613284	0.0206382	0.479694	0.0497703	4.65555	4.28909	3.70721
POU5F1	0.561309	8.94074e-05	0.0942704	0.555396	0.467038	0.00134223	11.4179	11.0263	10.9339
C22orf15	-3.68541	8.97192e-05	-0.35885	0.540884	-3.32656	0.0010058	0.28431	2.1666	2.50113
CEBPZOS	-0.898081	8.97881e-05	-0.340218	0.106034	-0.557864	0.0103254	6.33131	6.94456	7.28883
UCMA	-7.32476	9.04274e-05	-0.865397	0.167065	-6.45936	0.00205029	0	1.52403	2.19735
EMP3	-1.86507	9.05532e-05	-0.620978	0.0869234	-1.24409	0.00907152	1.67399	2.73577	3.28764
MCTP1	2.33576	9.11394e-05	0.873928	0.170883	1.46183	0.0056838	2.8117	1.75129	1.15889
PRX	-1.68865	9.31823e-05	-0.597605	0.0889589	-1.09105	0.00992405	2.94953	4.13393	4.70643
SDC1	0.810314	9.38005e-05	0.549159	0.00683334	0.261155	0.15094	6.57655	6.40333	5.86395
ETV5	0.900276	9.55918e-05	0.450344	0.0411886	0.449932	0.0315109	6.49737	6.1568	5.71096
NEFM	0.972734	9.61671e-05	0.416168	0.083082	0.556566	0.0155397	6.47406	6.05142	5.64139
ZNF562	-0.996013	9.66736e-05	-0.417718	0.0611436	-0.578295	0.0173505	4.64463	5.22781	5.64329
FHOD3	-1.77931	9.77571e-05	0.210771	0.585364	-1.99008	0.000110631	2.32115	4.09016	3.87328
HERC5	-1.18267	9.81885e-05	-0.22059	0.416993	-0.962085	0.00190138	3.43599	4.43389	4.64375
RGS16	0.975848	9.81885e-05	0.214767	0.409463	0.761081	0.00220495	5.05165	4.40453	4.21343
MAPKAPK5-AS1	-1.07298	9.88807e-05	-0.314585	0.192137	-0.758399	0.0051256	4.43803	5.21587	5.53266
BST2	-2.19716	9.96618e-05	-1.06143	0.0210502	-1.13574	0.0355316	3.89125	4.94816	5.87302
ARHGAP31	1.59763	0.00010071	0.521755	0.205245	1.07588	0.0051546	4.5608	3.60179	3.14008
MUC4	-2.96314	0.000100748	-2.75225	0.000176931	-0.210881	0.854181	1.42119	1.3908	3.58553
ASAH1	-0.788455	0.00010276	-0.525093	0.00581336	-0.263362	0.154317	5.32734	5.66031	6.17576
PHLDB2	1.20046	0.000104933	0.479007	0.111574	0.721453	0.0116643	6.34682	5.74869	5.25458
UQCC1	-0.812362	0.000106878	-0.416026	0.0274173	-0.396335	0.0417966	5.29105	5.73481	6.15897
TSPAN2	-1.53938	0.000106908	-0.324901	0.334268	-1.21448	0.00260425	2.72924	4.101	4.41157
LMAN1	-0.801625	0.000107787	-0.443646	0.0222194	-0.357979	0.0580822	6.68991	7.10745	7.54594
LMAN2	0.623039	0.000107787	0.240994	0.123515	0.382045	0.0115975	7.7065	7.41026	7.1725
STOM	0.880226	0.000107787	0.313849	0.152261	0.566377	0.00863062	6.5137	6.00216	5.69313
CRMP1	0.985997	0.000107787	0.576659	0.0201104	0.409337	0.0714492	7.82859	7.53107	6.94391
HMGA2	0.598977	0.000107807	0.268979	0.073962	0.329998	0.0217848	8.18392	7.93203	7.66791
ECHDC3	-1.16107	0.000108448	-0.298849	0.256871	-0.862222	0.00396778	3.89669	4.88491	5.17773
PITPNM2	1.58223	0.000108527	0.978175	0.0142781	0.604053	0.07801	3.47406	3.04526	2.22626
APOE	-0.654423	0.000108725	-0.202464	0.225713	-0.451959	0.00572136	8.71688	9.2447	9.44244
ADCY9	-1.50067	0.000108725	-0.361887	0.264985	-1.13878	0.00365538	2.73795	3.98149	4.32001
MGAT4C	1.47806	0.000108868	0.506468	0.18838	0.971593	0.00652735	3.99967	3.25149	2.78353
NPAS3	3.11464	0.000108943	2.23374	0.00711938	0.880894	0.1203	2.61654	1.89214	0.652803
SLC36A4	-0.935138	0.000109651	-0.196394	0.379819	-0.738745	0.00249398	4.07354	4.9001	5.09133
ARSI	1.44002	0.000110039	0.718154	0.0474376	0.72187	0.0282763	3.89968	3.33475	2.70659
C10orf105	-4.14103	0.000110447	-0.209335	0.764858	-3.93169	0.000710747	0.496234	2.42719	2.59374
DHDH	-3.33963	0.000110649	-2.61715	0.000490816	-0.722472	0.515991	0.520984	0.899726	2.66823
HPCAL4	-4.2078	0.000111251	-1.35284	0.0318892	-2.85496	0.0173625	0.170433	1.52956	2.61256
MMP25	0.778366	0.000111251	0.1735	0.404594	0.604866	0.00253456	6.24177	5.70875	5.54664
DDR1	0.56014	0.000111251	0.249959	0.0775552	0.310181	0.0217848	8.50551	8.27	8.02198
TAL1	4.51803	0.000111811	3.3681	0.0085737	1.14992	0.105111	2.10758	1.69498	0.257691
NEUROG3	4.45471	0.000112293	0.984599	0.618521	3.47011	0.00116503	2.32166	0.397395	0.189171
CCDC80	1.53369	0.000113637	0.542491	0.170994	0.991197	0.00733939	4.75869	3.87605	3.3582
GNE	-1.27124	0.000115221	-0.329603	0.237123	-0.941642	0.00446719	3.11799	4.0193	4.3354
SYP	-1.84472	0.000115221	-0.554905	0.136101	-1.28982	0.00730417	2.07764	3.20114	3.73265
NPFFR2	3.60942	0.000115221	1.80306	0.0865906	1.80636	0.0130695	2.9016	1.6764	0.685961
RP11-660L16.2	-2.0721	0.000116431	-1.85054	0.00035023	-0.221557	0.735477	2.27143	2.36076	4.01928
NEK9	-0.787051	0.000116431	-0.286367	0.127277	-0.500684	0.0107677	5.69087	6.27354	6.54911
SESTD1	1.01102	0.000116431	0.283588	0.281947	0.727433	0.00441804	5.99096	5.36301	5.07733
FOXD3	1.44771	0.000116479	0.281107	0.498723	1.1666	0.00195998	5.35465	4.3235	4.03842
PLTP	-0.612342	0.000116631	-0.104656	0.537414	-0.507685	0.00175169	6.72109	7.30192	7.40917
PTPN5	-1.40798	0.000116631	-0.302581	0.333324	-1.1054	0.00291952	2.87807	3.99505	4.30892
BLVRB	-1.27428	0.000117884	-0.462511	0.100642	-0.811767	0.0115744	4.01694	4.75782	5.20884
SLC1A3	1.96862	0.000119062	0.915313	0.0683857	1.05331	0.0208746	6.33097	5.34423	4.37746
TRPC6	4.08249	0.000120545	1.95549	0.110784	2.127	0.00975965	3.21196	1.55344	0.525191
TMSB4X	0.770435	0.00012196	0.0682994	0.796064	0.702136	0.000865111	10.4465	9.82551	9.75747
AC240274.1	1.43819	0.000122477	0.928035	0.0111769	0.510152	0.110363	4.20861	3.86033	3.00429
RASGRP2	-1.60429	0.000123722	-0.196899	0.621732	-1.40739	0.00129871	3.22687	4.79406	4.97034
CYBA	-0.713866	0.000123722	-0.239427	0.16887	-0.474439	0.00859673	6.08562	6.63081	6.86821
C16orf58	-0.902441	0.000123722	-0.430413	0.0411562	-0.472027	0.0335695	4.82925	5.35185	5.78665
ZP3	-3.03482	0.000123946	-1.32562	0.0180608	-1.7092	0.0377503	1.23596	2.3825	3.45801
RIPPLY3	2.10987	0.000124592	0.496678	0.432839	1.6132	0.00246093	3.35399	2.03317	1.67545
MAML2	1.78698	0.000124736	1.17867	0.0106317	0.608312	0.11482	3.83002	3.30903	2.30012
RASGRF2	1.75989	0.000125358	1.09222	0.0157604	0.667678	0.0891935	5.25068	4.70213	3.61768
TMEM132D	1.28617	0.000126203	-0.0228522	0.96741	1.30902	0.000389849	4.70232	3.59174	3.6175
BCL11B	1.60896	0.000126457	0.725259	0.0844138	0.883698	0.0187975	3.83636	3.2075	2.57619
CTD-2201E18.3	4.36838	0.000127378	3.22882	0.00969021	1.13956	0.104355	2.16218	1.36237	0.155775
CORO2B	2.06187	0.000127601	1.52163	0.00498497	0.54024	0.208066	3.62904	3.19392	1.93424
ZNF528	-1.45693	0.000127867	-1.52905	0.000136523	0.072116	0.984102	3.03574	2.92683	4.36852
TMEM178B	0.896111	0.000127867	0.549886	0.0150721	0.346225	0.0966073	5.57439	5.31215	4.77295
OSBPL3	0.963066	0.00012876	0.632013	0.0101237	0.331053	0.133666	4.99881	4.78195	4.17355
ADA	-1.15229	0.000129247	-0.396729	0.125717	-0.755557	0.0104467	3.69692	4.4626	4.85013
AKAP1	0.559007	0.000129643	0.200877	0.159973	0.35813	0.0104117	7.15746	6.88153	6.6832
TFAP2C	1.55054	0.000130171	0.222315	0.649357	1.32823	0.0013746	5.20787	3.91229	3.74078
PTGIS	-0.916614	0.000131486	-0.0632026	0.827323	-0.853412	0.000811274	5.1637	6.05374	6.1048
PRR15	1.25093	0.00013212	0.559937	0.0803776	0.690992	0.0207432	4.15871	3.5787	3.07701
RP11-168O16.1	-2.5357	0.00013281	-0.622368	0.206469	-1.91333	0.00505979	1.7615	3.53493	4.0323
NLRP7	2.4328	0.00013281	0.765844	0.285793	1.66696	0.00452619	3.03903	1.78646	1.29048
FAM210B	0.995106	0.00013281	0.253065	0.344538	0.742041	0.00380924	5.48648	4.82983	4.5874
NANS	-0.923651	0.000134262	-0.507807	0.022017	-0.415844	0.0653955	4.98814	5.56029	6.06433
IDO1	-2.03077	0.000135052	-0.401357	0.373375	-1.62941	0.00279707	3.5462	5.1466	5.45846
CHST11	1.01158	0.000135527	0.571848	0.0261561	0.439735	0.0631248	5.10955	4.83461	4.27964
SHROOM2	1.0256	0.000135527	0.798104	0.00310339	0.227493	0.342828	5.07822	4.93646	4.15833
HIPK2	0.991328	0.000136069	0.506266	0.044774	0.485062	0.0410694	6.52358	6.11326	5.57527
ADM	-1.27363	0.000137838	-0.63805	0.0318796	-0.635585	0.0451229	4.81355	5.50195	6.13945
VIL1	-2.78279	0.000139337	-0.0453931	0.952043	-2.73739	0.000573954	0.739515	2.99115	3.01818
PTPN9	0.695167	0.000139783	0.341583	0.054301	0.353583	0.0360686	6.54746	6.29494	5.95341
ADCYAP1R1	-1.28747	0.00014452	0.0865545	0.817156	-1.37402	0.000269566	3.45371	4.76108	4.67306
WDFY1	-0.595929	0.000145861	-0.376655	0.0129151	-0.219274	0.127518	6.58486	6.87879	7.25286
PIWIL2	1.6443	0.000147761	-0.42333	0.41545	2.06763	9.78049e-05	3.95574	2.23242	2.49631
RBM46	3.9757	0.000148053	1.21155	0.405541	2.76415	0.00278273	2.82687	0.917706	0.432058
TRIM14	-1.09801	0.000148655	0.0459459	0.898167	-1.14396	0.000341255	3.62022	4.80361	4.76116
RHOH	1.89953	0.000148655	0.266965	0.682442	1.63257	0.00142613	4.03089	2.58863	2.38965
TFR2	-2.32588	0.000149354	-0.448253	0.318561	-1.87762	0.00343583	1.00839	2.40364	2.81923
PPP2R2C	1.45468	0.00015075	1.0894	0.00457062	0.365278	0.26867	4.31273	4.03437	3.02046
RP4-555D20.2	-4.03463	0.000151188	-0.630015	0.28951	-3.40462	0.00327868	0.120049	1.58278	2.05244
LOXL2	-0.910773	0.000151465	-0.223327	0.331213	-0.687446	0.00435842	5.70792	6.42231	6.63619
LRRC4B	4.06916	0.000152183	4.83378	2.83994e-05	-0.764619	0.182777	2.20397	2.84692	0.259121
PCDHAC2	1.50725	0.000152265	0.567832	0.157074	0.939414	0.0108001	3.79053	2.97854	2.49986
SYNPO	-2.49366	0.000153609	-0.226948	0.678206	-2.26671	0.00129871	0.998346	2.7894	3.04974
SIRPA	1.35935	0.000153609	0.672713	0.0559265	0.686639	0.034399	4.84015	4.21878	3.54466
CCDC88B	-1.29687	0.000153609	-0.157593	0.638019	-1.13927	0.00155256	2.88166	3.97329	4.12511
KCNC3	4.81886	0.00015405	2.86908	0.0609228	1.94978	0.0230465	2.36039	1.18835	0.206166
RP11-706O15.1	-1.53513	0.000154318	-1.25522	0.00117292	-0.279909	0.516343	2.38352	2.80811	3.94155
PLCD1	-1.38081	0.000154523	-0.150269	0.686731	-1.23054	0.00135841	3.29269	4.62989	4.78697
ARHGEF35	1.12458	0.000155	0.712697	0.0138582	0.411879	0.11539	4.65708	4.33122	3.64936
TINAGL1	-1.62798	0.000155	-0.211923	0.595022	-1.41606	0.0017299	2.44174	3.81309	4.01912
TMEM109	0.845668	0.000155134	0.229239	0.316649	0.616429	0.00509872	5.68726	5.17198	4.95605
TMEM161B-AS1	-1.31436	0.000155923	-0.579309	0.0500417	-0.73505	0.031154	2.83358	3.53563	4.07368
RP11-849I19.1	2.1926	0.000157199	0.697487	0.267136	1.49511	0.00584536	3.9873	2.67151	1.97932
CRYAB	-3.5027	0.00015813	-0.48869	0.404491	-3.01401	0.00246516	0.602907	2.21664	2.61303
ADAMTS1	1.86859	0.000158992	0.962816	0.0537774	0.905771	0.038784	5.32329	4.67226	3.6999
PCSK1	1.79196	0.000160453	0.630856	0.199958	1.16111	0.00859673	3.58008	2.53707	2.03841
OBSL1	-0.940607	0.000161278	-0.570691	0.0166471	-0.369916	0.10853	6.45503	6.88585	7.443
TNIK	0.848731	0.000161278	0.636131	0.00536401	0.2126	0.301618	7.19541	7.07669	6.43816
VPS37B	1.26311	0.00016146	0.41694	0.220833	0.846167	0.00861065	5.6024	4.92072	4.4735
LHX5	3.95383	0.00016146	3.26175	0.00328606	0.692079	0.341401	4.36021	3.48835	1.07606
AP000688.29	1.34232	0.000163157	0.634492	0.0721346	0.707826	0.0286747	4.42996	3.84848	3.27495
IGFBP6	-2.3483	0.000163756	-0.594568	0.195776	-1.75373	0.00656306	1.20127	2.67409	3.21169
SNCA	-2.08977	0.000166843	-0.346278	0.433903	-1.74349	0.00262414	1.97041	3.27329	3.64106
CDK14	1.23243	0.000167199	0.423325	0.198399	0.809108	0.00985694	6.64927	5.92462	5.45948
FOXD1	2.79069	0.000168235	0.685956	0.493945	2.10473	0.00270673	2.19897	0.904007	0.606872
DCTN5	0.672035	0.000169465	0.0875884	0.685812	0.584447	0.00164374	6.94289	6.45091	6.35944
RP3-428L16.2	2.1893	0.000172333	1.35188	0.0229362	0.837419	0.0781636	2.87187	2.34298	1.37094
SHANK1	6.54532	0.000172333	5.46026	0.00540064	1.08506	0.154142	1.61264	0.984567	0
ADAM23	0.823538	0.000173431	0.395281	0.0651725	0.428257	0.0355621	5.61327	5.26666	4.87261
PPP2R3B	1.0238	0.000173749	0.853807	0.00218516	0.169997	0.504616	4.66436	4.56196	3.74132
ARL6IP1	0.576204	0.000174188	0.09778	0.57997	0.478424	0.00234635	8.12274	7.71776	7.62228
AP3B2	-1.42627	0.000174188	-0.332936	0.301682	-1.09333	0.0049292	2.40611	3.39937	3.71566
NYNRIN	-0.931946	0.000175034	-0.351344	0.122301	-0.580602	0.0165539	5.03003	5.68149	6.02209
PNMAL1	-1.0718	0.000175034	-0.659179	0.0132693	-0.412623	0.125419	4.79731	5.41843	6.06268
MEAF6	0.84166	0.000175034	0.494115	0.0238995	0.347545	0.0872125	5.56109	5.31556	4.83627
DCX	-2.11135	0.000175619	-0.237446	0.627252	-1.87391	0.00171543	1.38271	3.10947	3.35731
BGN	-2.34032	0.00017783	-0.711631	0.123263	-1.62869	0.0112664	1.22233	2.53926	3.22215
MAN1C1	1.19302	0.00017866	0.624923	0.0462919	0.568101	0.0485968	4.61766	4.17136	3.55798
KIZ	-0.879138	0.000178805	-0.334834	0.117786	-0.544304	0.0175368	4.74141	5.3312	5.65112
CD72	-3.51674	0.000180931	-1.33191	0.0301293	-2.18483	0.0324913	0.469637	1.67234	2.84594
SLC25A14	1.36562	0.000180931	0.570591	0.118203	0.795027	0.0184786	4.18177	3.4703	2.9646
C9orf64	-0.844697	0.000181529	-0.443368	0.0304203	-0.401329	0.0616049	4.35734	4.79983	5.22852
LINC00641	1.3022	0.000183891	0.502161	0.150628	0.800037	0.0150504	5.35598	4.64698	4.10727
GPR124	1.8389	0.000184074	0.96006	0.054301	0.878842	0.040093	3.70161	2.9836	2.20569
TMBIM1	-1.15217	0.000185159	-0.459048	0.094422	-0.693122	0.0220508	3.82159	4.64364	5.0744
EPS8L1	-1.19196	0.000185333	-0.422729	0.13681	-0.769234	0.0145558	3.78235	4.77907	5.19266
SLC2A12	-1.62227	0.000185565	-0.297497	0.432839	-1.32477	0.0032413	2.42019	3.78028	4.06564
LFNG	-1.22065	0.000186471	-0.225944	0.457126	-0.994703	0.00313046	3.62141	4.63207	4.86768
KIF21A	0.915147	0.000186471	0.540195	0.0253088	0.374951	0.0924378	6.37933	6.09933	5.55399
AL353644.10	2.44176	0.000187585	1.55518	0.0162283	0.886579	0.122948	10.8221	9.89134	8.54175
ATP5E	-0.561332	0.000187585	-0.173879	0.241372	-0.387453	0.00903569	6.72441	7.18132	7.35606
STX1B	-1.77361	0.000188061	-0.550837	0.151109	-1.22278	0.0108029	2.38927	3.40734	3.99013
ELL2	-1.23271	0.000188061	-0.35382	0.228567	-0.878886	0.00788428	4.28782	5.1168	5.44808
SYT1	1.05138	0.000188406	0.869095	0.00275934	0.182289	0.493366	6.13428	6.02046	5.14956
BMP1	1.59222	0.000188746	0.857472	0.0447057	0.734744	0.0502512	3.63883	3.04449	2.30229
BCAT2	-1.11264	0.000190553	-0.387168	0.142943	-0.725471	0.0136742	4.32112	5.01094	5.39079
FGF4	2.8865	0.000192035	1.78542	0.0280983	1.10107	0.0676297	2.94641	2.03615	0.890202
MSI1	1.00461	0.000192156	0.443903	0.0944351	0.560705	0.026603	6.16211	5.64988	5.20242
C19orf68	-0.932246	0.000192406	-0.187574	0.432839	-0.744672	0.00371169	4.15152	4.91043	5.08894
LEPRE1	-0.941015	0.00019268	-0.415725	0.0722509	-0.525289	0.0315546	4.94003	5.521	5.92402
CERCAM	1.25426	0.00019268	0.371769	0.29076	0.882493	0.00680865	4.12492	3.38332	3.06344
FAM157C	2.03126	0.000192959	1.00554	0.074708	1.02573	0.0317358	3.37074	2.51039	1.66738
SMNDC1	0.722906	0.000192959	0.302778	0.113068	0.420128	0.0229854	6.15691	5.80291	5.50673
RP11-1042B17.3	2.73057	0.00019374	1.59268	0.0420348	1.13789	0.0494048	2.22506	1.43266	0.606872
CLIP3	-1.50596	0.00019374	-0.543607	0.121925	-0.962351	0.0163607	3.8431	4.80195	5.32366
PHC1	-0.536991	0.000194083	-0.248497	0.0870315	-0.288494	0.0345686	9.37319	9.73573	9.98482
DMTN	3.07126	0.000195187	1.87139	0.0351966	1.19987	0.0557348	2.25907	1.43266	0.491647
ARFGAP3	-1.31298	0.000195522	-0.574463	0.060935	-0.738517	0.032927	3.59991	4.27977	4.84118
EHHADH	-1.88382	0.000195899	-0.538026	0.17669	-1.34579	0.00975965	1.627	2.75684	3.25682
PROM1	0.983033	0.000196077	0.398997	0.132678	0.584036	0.0203179	7.2489	6.79276	6.38805
NAA40	0.971042	0.000196077	0.526492	0.0402301	0.444549	0.0626365	5.91303	5.5613	5.01625
SYNDIG1L	-3.19316	0.000196414	-0.840179	0.155392	-2.35299	0.00915569	1.18399	3.08175	3.79099
VGLL4	0.656741	0.000196414	0.394407	0.0229362	0.262335	0.105401	6.35695	6.16271	5.7743
LRIG1	-0.727835	0.000202318	-0.298579	0.12152	-0.429257	0.0230592	7.29948	7.80162	8.10464
STEAP3	-1.06428	0.000202913	-0.0861262	0.7976	-0.978155	0.00135405	4.0792	5.09876	5.18589
PDIA4	0.669969	0.000203557	0.389074	0.0318892	0.280895	0.0927143	8.97458	8.77971	8.39386
CTD-3088G3.8	-2.17021	0.000203626	-0.148404	0.796279	-2.0218	0.00130154	1.90618	3.5928	3.68105
NELL1	4.06528	0.000203759	0.809323	0.679429	3.25596	0.00176982	1.97826	0.437913	0.265106
SLCO4C1	1.80744	0.000204755	0.716431	0.156925	1.09101	0.015284	4.3398	3.47668	2.78663
SERINC5	0.721932	0.000206796	0.654577	0.0016393	0.0673553	0.75049	7.4414	7.45024	6.79044
LRRC2	-1.22555	0.000206796	-0.454698	0.110814	-0.77085	0.0192911	2.90506	3.65236	4.0694
DGKK	-1.55526	0.000206796	0.592879	0.0695659	-2.14814	3.3324e-05	2.99402	5.02015	4.43778
SOBP	1.62713	0.000206796	0.893918	0.0412901	0.733214	0.0574679	3.81166	3.16908	2.40375
KCTD1	1.24104	0.000206796	0.876743	0.00878305	0.364299	0.213608	4.1787	3.92801	3.14975
DCHS1	0.906109	0.000207969	0.902366	0.000614751	0.00374245	0.993466	5.45784	5.54051	4.64038
FZD10	3.78922	0.000209166	1.25998	0.376264	2.52924	0.00480026	2.2534	0.91155	0.416602
SLC15A3	-1.81662	0.000210821	-0.168583	0.721163	-1.64803	0.00164182	1.95947	3.52674	3.65474
DZIP3	-0.779934	0.000210821	-0.214738	0.287177	-0.565195	0.00743679	5.05833	5.71516	5.9255
FAM160B2	1.15822	0.000213679	0.181785	0.629354	0.976439	0.00240991	4.77992	3.92873	3.76604
GJA1	-0.679406	0.000213765	-0.352589	0.0567234	-0.326817	0.0577802	9.30402	9.709	10.0528
DDT	0.777944	0.000213859	0.275881	0.192555	0.502063	0.0136575	6.65356	6.21594	5.9452
FYN	-0.850482	0.000214676	0.19862	0.373743	-1.0491	0.000109054	5.43601	6.51865	6.31941
CECR1	-0.958312	0.00021713	-0.945462	0.00063405	-0.0128501	0.976073	5.71431	5.77524	6.69547
CDK11A	1.14644	0.00021713	0.775812	0.0121724	0.370632	0.180296	4.85494	4.58634	3.85358
CCDC113	-1.25858	0.00021713	-0.368663	0.21842	-0.889921	0.00975965	3.18542	4.10964	4.45755
OGDHL	0.946857	0.000217299	0.435909	0.0878452	0.510948	0.0335086	5.40435	5.03098	4.61457
GPR137	0.925003	0.000217938	0.413341	0.0957364	0.511662	0.0298249	4.92156	4.49528	4.11974
TIMP2	0.610614	0.000220918	0.330765	0.0426373	0.279849	0.0688181	6.37014	6.17574	5.84686
PCYOX1L	-1.29839	0.000221147	-0.376761	0.217892	-0.921629	0.00972342	3.05391	3.93745	4.2883
KCNQ2	0.595868	0.000221489	0.54258	0.00143749	0.0532879	0.783593	6.20565	6.22171	5.69137
C19orf66	-1.43895	0.000221783	0.001138	0.999065	-1.44009	0.00073877	3.11159	4.57125	4.57978
ST6GALNAC6	-0.926576	0.00022228	-0.375853	0.105857	-0.550723	0.0249198	4.98579	5.59467	5.9654
DPEP3	-2.29975	0.000222478	-0.625355	0.183044	-1.67439	0.00998584	1.43431	2.75542	3.25771
PNP	0.77674	0.000222729	0.29305	0.167806	0.483691	0.0175368	6.96681	6.58336	6.28452
DBNDD1	0.77772	0.000222952	0.283815	0.183902	0.493905	0.015596	6.82965	6.4464	6.15694
RRAGD	1.21283	0.000223409	0.88705	0.00734893	0.325784	0.270717	5.39394	5.14049	4.29315
LINC-ROR	2.99661	0.000224116	1.74481	0.0508114	1.2518	0.0499918	2.33547	1.63327	0.679456
RP11-8P11.3	-2.478	0.000224125	0.0311224	0.966559	-2.50912	0.000669273	1.00293	2.74876	2.78048
WNT5B	2.36185	0.000225646	1.68271	0.0110067	0.679138	0.176864	2.46814	1.98178	0.902434
SERPINI1	-1.68208	0.000225708	-0.495152	0.188281	-1.18693	0.0109125	2.05947	3.16772	3.60314
MICALL2	-1.69814	0.000225708	-0.381136	0.316016	-1.317	0.00580751	1.90568	2.98159	3.33108
ALG10B	-2.20795	0.000226109	-2.04689	0.000507928	-0.161065	0.85345	1.54233	1.52481	3.24309
F2RL1	0.796621	0.000226109	0.255484	0.244586	0.541137	0.010486	6.40204	5.90499	5.66857
LRP4	0.973919	0.00022632	0.337879	0.208782	0.63604	0.0130138	5.85833	5.30789	4.98731
ZC3HAV1	0.877865	0.000227545	0.455464	0.0564131	0.4224	0.0569644	6.4817	6.21782	5.76984
TTN	-2.8916	0.000228807	-0.232995	0.71457	-2.65861	0.001753	0.833752	2.8226	2.93035
ART5	-1.46578	0.000229159	-0.5607	0.0965137	-0.905084	0.0242062	2.24357	3.25071	3.76141
NFE2L3	-1.0515	0.000229971	-0.638309	0.0213924	-0.413189	0.123581	6.50466	6.98673	7.59332
R3HDM4	-0.603812	0.000229971	-0.344222	0.0282998	-0.25959	0.094877	5.93089	6.24094	6.58445
RCAN3	0.919991	0.000231757	0.47692	0.0542925	0.443071	0.0562299	5.64512	5.25662	4.80867
ALYREF	0.565585	0.000236331	0.175463	0.270619	0.390122	0.0103052	7.2587	6.94229	6.76783
NDUFAB1	0.573655	0.000236331	0.0581399	0.775484	0.515515	0.00175169	7.24333	6.80011	6.74288
PAPLN	-2.44835	0.000236983	-0.191744	0.758916	-2.25661	0.00163303	1.98547	4.05044	4.13988
MFSD12	-0.921569	0.000240361	-0.492474	0.0339143	-0.429095	0.0758924	4.49562	5.0452	5.51762
AOX1	-1.82367	0.000241122	-0.212616	0.652887	-1.61105	0.00225964	1.88027	3.63414	3.84209
ADAMTS4	-1.46955	0.000243245	-0.505422	0.139115	-0.964129	0.0175368	2.33558	3.45334	3.92029
CNTNAP2	0.727831	0.000244391	0.299248	0.134789	0.428583	0.0248159	7.00491	6.64619	6.34842
TP73	-1.72541	0.000244391	-0.818223	0.0368082	-0.907192	0.0559547	2.00274	2.83641	3.58351
SRCIN1	1.83996	0.000244435	0.931083	0.0720629	0.908882	0.0409018	3.36651	2.59006	1.80731
CELF2	0.838749	0.000247521	0.582802	0.0110984	0.255947	0.22164	5.56849	5.41254	4.83133
DDTL	1.02513	0.000249354	0.434748	0.120735	0.590382	0.0263975	5.18231	4.64231	4.22417
ZFR2	-1.30492	0.000249419	-0.847647	0.00865114	-0.457268	0.193523	3.21016	3.56842	4.3807
CTBP1-AS2	1.12209	0.000249419	1.05576	0.00110036	0.066333	0.849409	4.13773	4.1822	3.18924
SELM	-1.30574	0.000249419	-0.118516	0.756283	-1.18723	0.00178637	2.9645	4.03797	4.14769
TRAP1	-0.568057	0.000249504	-0.343486	0.0270169	-0.224571	0.122948	7.64194	7.95023	8.2964
PPP1R13L	-1.32031	0.000253416	-0.462391	0.138964	-0.857921	0.0184085	2.76218	3.59745	4.05106
DSEL	1.20206	0.00025342	0.411541	0.223768	0.79052	0.012891	5.23647	4.51368	4.10428
C5orf38	2.75282	0.000254095	1.73559	0.0261164	1.01723	0.0986056	4.38186	3.35954	1.74113
ARHGAP21	0.941395	0.000255361	0.45146	0.0811716	0.489935	0.04346	6.08661	5.70826	5.23083
NR6A1	-0.545509	0.000256132	0.196148	0.192946	-0.741658	5.70135e-05	7.52787	8.35345	8.15782
PIP4K2A	0.732073	0.000256132	0.294711	0.141514	0.437362	0.0238711	6.55531	6.17574	5.8835
CLDN6	0.497148	0.000256473	0.150442	0.296939	0.346707	0.0102919	9.52399	9.25704	9.10808
NMNAT2	-1.06794	0.000258136	-0.265502	0.332671	-0.80244	0.00714456	3.92377	4.7693	5.02366
GSTM5	-2.2851	0.000258147	-1.53208	0.00416588	-0.753012	0.267963	1.37785	1.83256	3.18446
SARDH	-1.58182	0.000258147	-0.176245	0.686112	-1.40557	0.00220495	2.88659	4.15826	4.34427
C1RL	-1.02616	0.00025879	-0.472587	0.061224	-0.55357	0.045199	3.49657	4.06678	4.51936
HMGB3	0.546015	0.00025879	0.0205714	0.928182	0.525443	0.00116503	9.31964	8.88046	8.85939
HAUS6	-0.600716	0.000259685	-0.376547	0.0197861	-0.224169	0.149415	6.36801	6.6526	7.02471
PLXND1	-0.68701	0.000259685	-0.14801	0.439213	-0.539001	0.0051256	5.57388	6.15682	6.30092
CLDN10	-1.05607	0.000261248	-0.156024	0.608945	-0.900043	0.00294587	4.15337	5.15088	5.28624
KNDC1	-1.43813	0.000261648	-0.677932	0.0506849	-0.760195	0.0516025	3.50308	4.23106	4.85177
TMSB10	0.548343	0.000263021	0.183257	0.24391	0.365086	0.0136139	9.38149	9.09232	8.91217
HHLA3	-1.72904	0.000266122	-0.449229	0.251629	-1.27981	0.00922424	2.01277	3.11885	3.55014
TNFRSF11A	-1.60136	0.000266237	0.0269437	0.962491	-1.62831	0.000764697	2.07791	3.64204	3.62563
TOMM7	0.674227	0.000269685	-0.237645	0.218411	0.911872	6.52152e-05	8.44353	7.60312	7.84666
FILIP1	-2.56992	0.000270617	-0.963342	0.0812617	-1.60657	0.0269088	2.544	3.7965	4.68457
GGT1	-1.08513	0.000270617	-0.707458	0.0110851	-0.377668	0.19631	3.42603	3.97578	4.65518
SFMBT2	1.38285	0.000271636	1.11153	0.00439726	0.271316	0.431385	3.91826	3.80049	2.80521
CD40	-1.50228	0.000271636	-0.486063	0.173775	-1.01622	0.015284	2.94025	3.98034	4.45064
MAPK8IP2	2.07068	0.000274762	1.29293	0.0283237	0.777753	0.104322	2.77579	2.28646	1.31372
MAPK13	-1.19071	0.000277506	-0.241706	0.435252	-0.948999	0.0051256	3.58534	4.54013	4.76994
F10	-4.07791	0.000277569	-0.964459	0.14048	-3.11345	0.0121281	0.496234	1.69647	2.54056
SCUBE3	2.15542	0.000277569	1.33257	0.0308842	0.822853	0.0974903	2.97679	2.41787	1.48412
CLGN	-1.92893	0.000278137	-0.23427	0.622193	-1.69466	0.0027062	1.7322	3.0247	3.27843
SCRN1	0.653977	0.00027922	0.143252	0.476069	0.510725	0.00529658	7.73253	7.31035	7.16597
GAA	-0.926665	0.000281455	-0.700557	0.00546216	-0.226107	0.369622	5.68689	5.93237	6.61666
MKNK2	-0.584196	0.000281765	-0.29769	0.0611436	-0.286506	0.062455	6.72494	7.07307	7.36792
DHRS12	-1.59452	0.000281914	-0.597729	0.105579	-0.996793	0.0261965	2.10685	3.01138	3.53128
AC084219.4	-2.54218	0.000282525	-0.961441	0.0666607	-1.58074	0.0329387	1.17199	2.19731	3.0211
LAMC1	0.89767	0.000282525	0.464705	0.0664386	0.432964	0.0632613	8.78656	8.43463	7.93905
NGFR	1.42361	0.000283707	1.26458	0.00222816	0.159029	0.688051	5.24745	5.13935	3.95236
TPST2	-0.757534	0.000284674	-0.544675	0.0080783	-0.21286	0.295685	5.48839	5.75629	6.30531
PDE4C	-2.34181	0.00028471	-0.762422	0.125331	-1.57939	0.0192554	1.30551	2.66842	3.37147
LAMB2	-0.820035	0.000288013	-0.0842741	0.75666	-0.735761	0.0021709	5.54915	6.33234	6.41886
MELK	0.768114	0.000290992	0.512645	0.0166471	0.25547	0.195677	6.77996	6.59936	6.08267
STON1	-2.05035	0.000290995	-0.436191	0.359755	-1.61416	0.00619861	2.44566	3.89866	4.35679
BHLHE23	4.79924	0.000291707	3.65925	0.0151924	1.13999	0.142569	1.58514	0.904007	0.0799308
PMM2	0.845261	0.000293844	0.115748	0.691153	0.729513	0.00278896	5.7119	5.06904	4.93787
KCNAB2	-1.571	0.000294592	-0.447115	0.225904	-1.12388	0.0117845	2.30587	3.32003	3.72216
TSHZ3	0.959627	0.000294618	0.438974	0.101556	0.520654	0.0377542	4.80362	4.39605	3.98992
AIF1	-1.78697	0.000298161	-0.826327	0.0453836	-0.960646	0.0563217	2.29539	3.04102	3.7923
SUSD3	-2.07372	0.000300641	-0.36455	0.431	-1.70917	0.00506057	1.20662	2.46939	2.77517
CD177	3.70264	0.000300641	3.28135	0.00298214	0.421297	0.551141	1.7698	1.65997	0.235706
FAM20C	0.990824	0.000300641	0.437324	0.117786	0.5535	0.0341449	5.07484	4.68584	4.26488
NACC2	0.886283	0.000300641	0.548422	0.0254923	0.337861	0.135077	5.37834	5.1233	4.58906
FOSL2	1.78196	0.000305741	1.54285	0.00291082	0.239114	0.597322	3.25533	3.21901	1.87163
IL27RA	-1.02743	0.000306533	-0.607807	0.0201885	-0.419618	0.132023	3.7002	4.11149	4.6848
HAS2	1.76077	0.000310831	0.00671067	0.996084	1.75406	0.00114208	3.66913	2.26893	2.21817
ACAP1	-1.22765	0.000312236	0.225841	0.469846	-1.45349	0.000229798	2.98314	4.40333	4.20604
AL353644.11	3.05803	0.000315045	1.18863	0.167073	1.8694	0.0182892	8.56602	6.63227	5.77168
EPHA8	-1.5904	0.000315045	-0.555002	0.1337	-1.0354	0.0225451	2.0012	2.89076	3.4037
KRT8	0.531048	0.000316152	0.225103	0.140557	0.305945	0.032803	9.26113	9.03414	8.80802
RAB29	-1.20895	0.000316706	-0.199518	0.547934	-1.00943	0.0042098	2.91902	3.94111	4.12454
FXYD6	-0.750628	0.000316706	0.150703	0.478007	-0.901332	0.00022331	5.16386	6.09524	5.9461
COX8A	0.53735	0.000316706	0.254269	0.0953412	0.283081	0.0481467	7.44771	7.25022	6.99916
REEP2	-0.838228	0.000316706	-0.219427	0.328688	-0.618801	0.00922424	4.48436	5.10832	5.33236
NDUFA9	0.840335	0.000317517	0.367935	0.122288	0.4724	0.0348523	5.79997	5.49288	5.13351
FAM163B	-4.15676	0.00031752	-1.48103	0.0357476	-2.67573	0.0456098	0.120049	1.07563	2.1204
SYN3	-2.70185	0.00031752	-1.35598	0.0255776	-1.34588	0.0842657	1.96434	3.34539	4.48658
SOX21-AS1	1.9914	0.000318462	0.141859	0.875072	1.84954	0.00172859	3.67021	2.17914	2.008
PTPN4	-0.786392	0.000318658	-0.237434	0.264985	-0.548959	0.0127158	5.29174	5.88958	6.1119
IGF1R	0.677446	0.000320671	0.427053	0.0261431	0.250393	0.156568	7.63187	7.45852	7.02313
SOX13	0.562472	0.000321183	0.399362	0.0126139	0.163111	0.271708	7.04746	6.96008	6.5673
AL592188.7	4.47012	0.000321183	2.58543	0.0779388	1.88469	0.0397122	3.66604	2.18043	0.778462
FOXA2	3.85933	0.000323507	-0.781922	0.756693	4.64125	0.000639637	1.90369	0.167154	0.259121
PTPRM	1.43889	0.000324442	0.44586	0.301735	0.993033	0.0109058	4.25438	3.35363	2.95443
C19orf33	1.52968	0.000327287	1.48945	0.00102388	0.040227	0.978047	3.45648	3.42617	2.16516
HES6	0.809926	0.000329755	0.647325	0.00546096	0.162601	0.459486	5.78512	5.71743	5.07458
WDR72	1.39036	0.000330892	1.13509	0.00453568	0.255269	0.478018	4.04631	3.86398	2.83134
LHFP	-1.58732	0.000331274	-0.0163922	0.979732	-1.57093	0.00123492	2.09487	3.46888	3.4775
SORCS3	2.10478	0.00033483	0.681766	0.320449	1.42301	0.0103805	2.63117	1.57291	1.11199
TENM4	1.56906	0.000336491	0.713227	0.117786	0.855834	0.0361431	4.57414	3.81799	3.10286
PSMB8	-1.33349	0.000337277	-0.079508	0.858058	-1.25398	0.00176982	3.32158	4.43285	4.53738
POU2F2	-1.42802	0.000340574	-0.0236869	0.964824	-1.40433	0.00129871	2.50935	3.75168	3.76688
MESDC1	0.748963	0.000346195	0.419583	0.0460359	0.32938	0.0943925	5.65923	5.41716	5.00228
UPP1	0.797109	0.000346761	0.213843	0.376264	0.583267	0.00933506	5.28793	4.81996	4.60338
TSPAN18	1.36403	0.000346855	0.56868	0.148584	0.795346	0.0291473	5.8475	5.1323	4.50299
SACS	-0.856112	0.000349021	-0.204822	0.392931	-0.651289	0.00808747	4.95953	5.63461	5.83563
CCS	-0.954731	0.000350085	-0.43412	0.0776747	-0.520611	0.0492239	4.02271	4.54042	4.96045
INSIG1	0.677947	0.000350186	0.452074	0.0183541	0.225873	0.204377	6.21638	6.0819	5.63484
FZD8	1.34519	0.000351087	0.2302	0.6201	1.11499	0.00411479	4.91479	3.88787	3.64471
L3MBTL1	-1.53044	0.000351994	-0.588749	0.113089	-0.941695	0.0312784	2.2935	3.39547	3.94365
TAOK3	1.10481	0.000352729	0.532081	0.0912362	0.572728	0.0490639	4.59345	4.11443	3.61128
MPI	-0.996608	0.000353974	-0.490344	0.0621684	-0.506264	0.0634638	4.97463	5.50944	5.97272
CTB-58E17.1	3.82742	0.000354153	1.52695	0.301735	2.30047	0.0100532	1.63119	0.561313	0.206166
GATA5	4.30957	0.000354153	3.25596	0.0151734	1.05361	0.173355	2.21581	1.35834	0.188721
EPHB3	2.52998	0.000355305	1.83025	0.0145573	0.699734	0.218178	3.22747	2.84219	1.50629
PIR	-1.03886	0.000355452	-0.475678	0.0738805	-0.563183	0.0518371	3.74703	4.29605	4.74533
UNC13A	-0.690155	0.000357217	-0.492727	0.0111324	-0.197428	0.297036	6.02922	6.3455	6.83015
PCOLCE	-0.811152	0.000357934	-0.34139	0.111313	-0.469762	0.0372821	4.48831	5.00084	5.33076
NUDT8	2.01984	0.000358754	0.542576	0.421578	1.47726	0.00731943	3.32755	2.00724	1.69825
HMHA1	-0.806377	0.000358815	-0.228227	0.301697	-0.57815	0.0116773	4.65233	5.31051	5.53545
ACTL6B	-3.5161	0.000360038	-0.665119	0.293202	-2.85098	0.00833848	0.28431	1.83264	2.33778
ARHGAP10	1.36635	0.000360038	0.897939	0.0207747	0.468412	0.171787	3.80651	3.4798	2.66312
DENND1C	-1.5249	0.000363739	-0.374898	0.310602	-1.15001	0.00993673	2.30847	3.21616	3.5548
EDA	-1.22778	0.000364608	-0.344409	0.273523	-0.88337	0.0123467	3.32772	4.18196	4.51923
CIB2	-0.603276	0.000364608	-0.31592	0.054301	-0.287356	0.0807959	5.37558	5.74512	6.05448
KIAA0930	-0.863624	0.000366167	-0.222396	0.366844	-0.641227	0.00955519	5.7811	6.46163	6.68634
SYT3	3.19271	0.000366848	3.94545	5.43032e-05	-0.752733	0.184152	2.34528	2.92419	0.484225
ACBD7	-1.6933	0.000366848	-0.64411	0.105906	-1.04919	0.0323022	2.32717	3.14252	3.70467
MORN4	-1.15841	0.000367834	-0.453695	0.124856	-0.704714	0.0319817	3.19758	4.03639	4.47789
CAPN11	-1.90957	0.000369664	-0.802782	0.0685269	-1.10679	0.048083	1.24083	2.31703	3.0012
AP002856.5	-1.03732	0.000370632	-0.0818254	0.812879	-0.955496	0.00229277	3.10028	4.02898	4.10643
PKIB	1.24309	0.000371651	-0.00851973	0.991238	1.25161	0.00121082	4.64276	3.5417	3.55507
AKAP12	0.681686	0.000372748	0.401636	0.0420348	0.28005	0.123369	8.12102	7.92697	7.51197
HVCN1	-1.49991	0.00037351	-0.699783	0.0575793	-0.800129	0.0614303	2.20414	3.11878	3.76426
DSP	0.979009	0.00037499	0.515124	0.0699196	0.463885	0.0762916	7.97596	7.59187	7.02757
PRPH2	-2.61409	0.0003756	-1.84544	0.00407182	-0.768654	0.371543	0.774149	1.58695	3.02883
AFMID	-0.943364	0.00037587	-0.400735	0.107362	-0.542628	0.0397212	4.34392	4.9278	5.32757
SEZ6L2	-0.626894	0.00038058	-0.234327	0.178139	-0.392567	0.0255167	5.82279	6.27237	6.50619
CMTM3	1.05802	0.000380752	0.492571	0.108635	0.565448	0.0465928	5.51566	5.13667	4.64157
PARVB	-0.984746	0.000380791	-0.419518	0.102714	-0.565228	0.0415539	3.58014	4.26316	4.65731
IRX2	1.8212	0.000380919	0.749627	0.159062	1.07157	0.0287288	7.02287	6.00649	5.09253
HEYL	-1.85273	0.000380919	-0.701848	0.0993518	-1.15088	0.0344291	1.66599	2.49765	3.10967
RP11-132A1.3	0.83882	0.000380919	0.122929	0.678989	0.715891	0.00379957	6.26	5.62435	5.49394
BCKDHB	-0.835312	0.000380919	-0.39316	0.0776747	-0.442153	0.056926	4.64545	5.11577	5.49612
CCL25	-6.4336	0.000381321	-1.23794	0.0993518	-5.19566	0.0148854	0	0.843868	1.54464
PDGFC	1.60305	0.000382668	0.42495	0.419708	1.1781	0.00831931	3.16867	2.1972	1.87635
SLC10A4	2.6841	0.000382677	1.95032	0.0157604	0.733777	0.207401	2.06863	1.67238	0.650657
RBPJ	0.494493	0.000382677	0.0840146	0.6196	0.410478	0.0046419	7.88578	7.55086	7.4682
ERICH1	0.736586	0.000382677	0.589204	0.00608538	0.147382	0.471366	5.51783	5.45513	4.88182
CTIF	0.891002	0.000382864	0.512084	0.0419865	0.378918	0.106811	4.92486	4.58967	4.1074
NLGN3	-1.12709	0.000386145	-0.149304	0.658476	-0.977781	0.0037771	3.20365	4.24678	4.37282
RNF145	0.494414	0.000388599	0.220102	0.125462	0.274312	0.0431478	7.21551	7.02341	6.8058
PPP1R1B	1.14647	0.000388851	0.90173	0.00673219	0.244735	0.423569	4.98868	4.7731	3.92326
AC005682.5	1.33071	0.000389047	0.633509	0.103079	0.697198	0.0465928	3.81445	3.22157	2.66689
ZBTB44	-0.621942	0.000389047	-0.152556	0.419708	-0.469386	0.00899746	6.58185	7.13804	7.28873
TCEA1	0.625147	0.000389047	0.0857851	0.70261	0.539362	0.00361501	8.30297	7.83821	7.75119
JARID2	0.500962	0.000389047	0.228779	0.122005	0.272183	0.047616	8.94884	8.75609	8.53031
PEX6	-1.20944	0.000390067	-1.04834	0.0022668	-0.1611	0.683688	3.84265	4.0013	5.02842
LMOD1	-2.71358	0.000390607	-0.565968	0.305212	-2.14761	0.00968317	0.463571	1.87213	2.32293
PTCHD3P1	-2.70975	0.000391838	-1.71378	0.00625067	-0.995975	0.264327	0.685218	1.13301	2.3441
ANK2	1.26603	0.000391838	0.311737	0.439213	0.954293	0.00840267	6.00729	5.18281	4.86833
ISG15	-1.09629	0.000391838	-0.612069	0.0311486	-0.484226	0.115675	3.27867	3.80464	4.37934
USP44	-0.705351	0.000393436	-0.113018	0.630124	-0.592332	0.00448785	6.83728	7.48202	7.5896
RUNX1T1	0.924744	0.000393534	0.531239	0.0431776	0.393505	0.10744	4.88104	4.53514	4.03582
ARID5A	1.30641	0.000396328	0.474784	0.226785	0.831627	0.0199567	4.10713	3.38772	2.98321
NPAS1	-1.81448	0.00039817	-0.431223	0.324723	-1.38326	0.0103052	2.2085	3.41435	3.77376
ZNF770	0.688652	0.000399032	0.386155	0.0544187	0.302496	0.104301	7.90085	7.67339	7.2901
SEZ6L	3.48112	0.000399581	1.87351	0.110246	1.60762	0.0387699	2.32684	1.18731	0.368192
CDYL	-0.558014	0.000399581	-0.107084	0.551684	-0.45093	0.00578678	6.69642	7.20149	7.30961
GAD2	4.12705	0.000402136	1.65501	0.307134	2.47203	0.0105513	2.33751	0.641919	0.268652
ATP6V1H	0.697221	0.000406206	0.145987	0.517397	0.551234	0.00651085	5.83945	5.34726	5.21003
MRPL18	0.619994	0.000406206	0.182374	0.332871	0.43762	0.0130756	6.4116	6.0754	5.89767
PER3	-1.49312	0.000407025	-0.446122	0.231794	-1.04699	0.0165242	3.14537	4.09445	4.48168
KLHL24	-0.946207	0.000407025	-0.686371	0.00866205	-0.259836	0.33569	4.60167	4.8683	5.54102
ZNF740	-0.660488	0.000407025	-0.235839	0.196861	-0.42465	0.023994	5.29422	5.76199	6.00012
RARG	-0.617063	0.000407025	-0.122311	0.51925	-0.494752	0.006306	5.54681	6.11476	6.23809
FOXD3-AS1	0.597635	0.000407025	0.0533873	0.821798	0.544248	0.00254176	7.33127	6.86055	6.80445
PSAP	-0.48426	0.000407025	-0.300075	0.0350785	-0.184185	0.160714	8.93865	9.19865	9.49647
PCDHA4	1.64292	0.000409233	0.189879	0.782531	1.45304	0.00294587	2.93356	1.93622	1.79925
RP11-54H7.4	3.38034	0.00040925	2.48037	0.0185353	0.899971	0.188195	1.89209	1.34047	0.304225
DACT2	1.37116	0.00040925	0.298435	0.520041	1.07273	0.00641331	4.00174	3.06993	2.82786
LHX5-AS1	4.26946	0.00040925	3.5505	0.00739073	0.718961	0.371075	2.85378	2.02892	0.317117
LRRTM1	3.39508	0.000414829	2.24475	0.0373002	1.15033	0.10977	2.22287	1.56214	0.37674
ATP8B3	-2.49226	0.000415281	-1.29571	0.0236003	-1.19655	0.111634	1.72349	2.54302	3.61373
AMH	3.60841	0.000416044	2.64841	0.0197861	0.960001	0.17686	1.7331	1.2511	0.276116
VSIG10	0.795584	0.000416044	0.30943	0.188335	0.486154	0.0284352	6.57643	6.19389	5.8774
LIMCH1	1.69308	0.000416044	2.12127	0.000114054	-0.428191	0.292705	4.1061	4.57141	2.49944
WLS	-2.3086	0.000416126	-1.13454	0.0290118	-1.17405	0.0973869	1.00293	1.74144	2.62443
PDCD4	-0.951739	0.000417118	-0.44064	0.0850931	-0.511099	0.0561597	4.8432	5.33481	5.79398
KCTD15	0.872128	0.000418998	0.357336	0.163867	0.514792	0.0330899	5.94728	5.5838	5.22374
PIK3CD	-1.15699	0.000421512	-0.373553	0.223244	-0.783435	0.0192711	4.22315	5.00037	5.37176
SGK223	0.718282	0.00042241	0.364748	0.0786215	0.353534	0.0699447	5.85522	5.56723	5.21276
APLP2	0.434828	0.000424094	0.199075	0.125775	0.235753	0.050545	9.54937	9.39044	9.1926
HTR3A	-1.52081	0.000424094	0.321182	0.385559	-1.842	0.000250287	2.31414	3.97003	3.65849
NMRK1	-1.62822	0.000424094	-0.869199	0.0298352	-0.759021	0.110338	2.22604	2.80963	3.60219
SEMA3G	-2.16625	0.000425383	-0.437101	0.381343	-1.72915	0.00886276	1.03745	2.40288	2.74177
BAG1	0.877256	0.000425383	0.423018	0.0997452	0.454238	0.0574679	6.08718	5.76773	5.34832
TALDO1	-0.478771	0.000426355	-0.606287	0.000198623	0.127515	0.343064	7.61599	7.55911	8.16363
SH3YL1	-1.06606	0.000430069	-0.73211	0.0110984	-0.333952	0.275248	3.91874	4.22011	4.94573
EMID1	-1.58726	0.000431433	-0.977605	0.014738	-0.609652	0.192725	2.25276	2.77093	3.66027
RP4-647C14.2	-4.16677	0.000432147	-0.325305	0.675893	-3.84146	0.00343583	0.327058	1.92449	2.13373
KSR1	0.681238	0.000433241	0.505381	0.0110966	0.175858	0.347339	5.6512	5.55889	5.06967
CRTC3	1.71923	0.000434571	0.535402	0.325398	1.18383	0.0133321	4.11515	3.04866	2.5688
RTN1	-2.78927	0.000435036	-0.979532	0.0870315	-1.80974	0.0380466	0.453517	1.51711	2.24068
FAT3	0.91514	0.000438187	1.16752	0.000131969	-0.252379	0.299688	5.64681	5.97186	4.81455
ADRA2B	-1.64237	0.000439063	-0.236115	0.595022	-1.40625	0.00481863	2.18536	3.31057	3.55485
TMEM187	-2.28209	0.000439439	-1.52091	0.00701648	-0.761178	0.297539	1.24115	1.73868	3.02931
SLC25A21	1.09111	0.000439439	0.602439	0.0568746	0.488673	0.0924572	4.22351	3.79557	3.2458
KDELC1	0.902322	0.000439439	0.350029	0.191277	0.552293	0.0283972	5.05967	4.59346	4.26611
SOD1	-0.48528	0.000441323	-0.199981	0.160376	-0.285299	0.0371202	7.30539	7.66817	7.86795
GLI3	0.923204	0.000442523	0.743869	0.00659439	0.179335	0.49165	5.61601	5.4975	4.74147
ARHGAP18	1.48442	0.00044746	0.383083	0.434737	1.10134	0.00957826	4.27488	3.31902	2.97083
FCHO1	-1.16508	0.00044746	-0.179151	0.614698	-0.985925	0.00506057	3.78419	4.88761	5.06029
GPR19	-1.08179	0.000450673	-0.656703	0.0217666	-0.425091	0.170185	3.29553	3.69077	4.30184
RIMS4	-0.843434	0.000451627	0.0817134	0.788999	-0.925147	0.000709077	5.44147	6.46498	6.38897
CDHR1	-1.71199	0.000452616	-1.07943	0.0124723	-0.63256	0.22164	1.76487	2.29506	3.22311
AC005276.1	-1.58823	0.00045494	-1.2291	0.00437952	-0.359123	0.478018	2.38927	2.72153	3.81012
NT5C2	0.66109	0.000457227	0.00958118	0.977798	0.651509	0.00164102	6.92602	6.33935	6.32296
HMGCS1	0.802265	0.000457733	0.607328	0.0126377	0.194937	0.388203	9.01691	8.92906	8.3139
FBXO17	-1.08065	0.000459544	-0.3271	0.259851	-0.753553	0.0177524	3.58104	4.37213	4.67591
NIPA1	1.0479	0.000461884	0.64847	0.0321333	0.39943	0.152038	4.80984	4.43918	3.83346
VASN	-1.02164	0.000462204	-0.326085	0.228784	-0.695553	0.0204533	3.25489	3.932	4.25233
EHBP1L1	-1.44401	0.000462204	0.164222	0.694461	-1.60823	0.000601625	2.58174	4.03853	3.87124
GLB1	-0.632452	0.00046311	-0.195609	0.288784	-0.436843	0.0175368	5.71714	6.23936	6.42504
MANEAL	1.4058	0.00046311	0.521004	0.23306	0.884795	0.0232685	3.61959	3.00618	2.52839
KDR	-0.830479	0.000473352	-0.107855	0.704458	-0.722624	0.00415161	5.90433	6.66303	6.7652
TMEM143	-1.47467	0.00047539	-0.35451	0.354154	-1.12016	0.0110364	2.67757	3.61695	4.00423
CHRNA3	1.65049	0.000479301	0.861524	0.0870315	0.788968	0.0666689	3.26684	2.69946	2.00096
SCNN1B	3.42586	0.000479423	1.75128	0.144569	1.67458	0.0351026	2.10086	1.13301	0.343197
COL1A2	-0.868477	0.000479423	-0.116047	0.697244	-0.752431	0.00436933	5.60484	6.49281	6.60448
FP671120.6	4.70501	0.000479423	1.8316	0.275346	2.87341	0.0137907	6.13064	2.82781	2.05362
SREBF1	0.750954	0.000480793	0.414931	0.0639955	0.336023	0.104969	7.04498	6.81433	6.39185
PLEKHO1	0.761289	0.000481228	0.347427	0.123762	0.413863	0.0516025	6.00846	5.6876	5.33913
APCDD1	1.85249	0.000481228	0.605339	0.327688	1.24715	0.0150391	3.03607	2.35636	1.88582
H2AFY	0.598021	0.000484701	0.195393	0.290676	0.402628	0.0194173	7.27386	6.95991	6.76903
FBXL6	0.974967	0.000485151	0.510251	0.0756299	0.464716	0.0805908	5.20074	4.79362	4.31713
CARD8	-0.955022	0.000485216	-0.285689	0.272484	-0.669334	0.0177407	3.5529	4.24635	4.52071
SLC38A4	-1.33147	0.000485216	0.245522	0.494382	-1.57699	0.000365113	3.24923	4.71893	4.48612
PHLDA1	-1.32595	0.000485249	-0.949022	0.0110984	-0.376925	0.326112	5.51962	5.88748	6.80112
SLC17A7	-2.45855	0.000487184	-0.57341	0.28396	-1.88514	0.013269	1.03975	2.19197	2.62417
TSPO	-1.36857	0.000487184	-0.60223	0.0912615	-0.766336	0.0559547	2.57098	3.5971	4.16392
SC5D	0.702825	0.000488429	0.35869	0.0870315	0.344136	0.0775022	6.99562	6.73458	6.377
RAD52	1.69447	0.000488444	1.48974	0.00345555	0.204733	0.665956	3.34728	3.14803	1.92021
MXRA5	1.55017	0.000490138	0.425478	0.414757	1.12469	0.0108896	3.48938	2.56815	2.23304
DKKL1	-2.37065	0.00049234	-0.495181	0.3415	-1.87547	0.0107823	0.828921	1.97775	2.34106
RDM1	-1.90237	0.000494872	-0.911681	0.0458088	-0.990684	0.0861932	1.61901	2.32241	3.05922
ERV3-1	-1.65796	0.000495926	-1.0141	0.0160759	-0.643856	0.201258	1.91677	2.40849	3.28738
FCGBP	-2.26233	0.000500459	-0.222289	0.708459	-2.04005	0.00396259	0.884644	2.74404	2.88952
GPC2	-0.903036	0.000503703	-0.344684	0.176668	-0.558352	0.0329387	5.46814	6.07411	6.40471
ADAMTS19	0.672273	0.00050443	0.454319	0.0216103	0.217954	0.239204	5.8031	5.65629	5.2126
APOL2	-1.49164	0.000505431	-0.7558	0.0509299	-0.73584	0.0924572	2.84522	3.56687	4.34022
HSD17B12	-0.528658	0.000505518	-0.565374	0.000936331	0.0367163	0.849901	6.4231	6.45969	7.02144
GRID2	0.989169	0.000505518	0.414473	0.162543	0.574696	0.0387655	5.98097	5.47202	5.02776
PLEKHA7	1.19178	0.000506466	1.00509	0.00517028	0.186698	0.586733	4.47817	4.38243	3.39504
TDRKH	-0.781438	0.000506466	-0.372312	0.0861023	-0.409127	0.0680575	4.35944	4.82738	5.19827
PCGF2	0.580116	0.000507412	0.192272	0.282562	0.387844	0.0210024	6.58469	6.29528	6.102
CXXC5	0.694468	0.000507528	0.421525	0.0415266	0.272943	0.153932	6.77921	6.59434	6.16986
LTBP1	0.776169	0.000507753	0.23836	0.327688	0.537809	0.0173065	6.72714	6.28454	6.01952
RHOB	1.07095	0.000519126	0.562129	0.0801777	0.50882	0.0818016	4.70727	4.36136	3.85359
JAK3	-1.7304	0.00051948	-0.745647	0.0799006	-0.984758	0.0574679	2.13864	2.84854	3.57388
FKBP5	-0.532105	0.00051948	-0.00239446	0.999065	-0.52971	0.00171543	6.02753	6.63521	6.63771
NAALADL1	-1.99142	0.000521269	-0.720861	0.126955	-1.27056	0.0368086	1.3251	2.46023	3.11102
ETS2	0.813884	0.000521942	0.0388431	0.916392	0.775041	0.00238485	6.3924	5.74836	5.68482
EOMES	3.40895	0.000526242	0.455257	0.814664	2.95369	0.00327316	2.01667	0.435917	0.366711
GLT1D1	1.33861	0.000526242	0.905473	0.0240477	0.433141	0.220266	3.65599	3.45311	2.63869
PQLC1	0.88128	0.000527208	0.533681	0.0401841	0.347599	0.149244	4.87703	4.61098	4.08206
ATP10B	-4.71392	0.000527546	-1.10787	0.136799	-3.60606	0.0232842	0.113877	1.11935	1.93641
SYNPO2	-2.63477	0.000528372	0.057371	0.943245	-2.69215	0.00139167	0.877864	2.73144	2.68269
KPNA1	0.591331	0.000528372	0.1329	0.499582	0.458431	0.0093502	6.39936	6.0083	5.88837
PDE1B	1.78676	0.000528372	0.569514	0.351083	1.21724	0.0150391	2.55964	1.75958	1.37188
BCAT1	0.487281	0.000528372	0.245471	0.0998148	0.241809	0.0780995	8.81791	8.65235	8.4066
SHF	0.931858	0.000528706	0.831687	0.00355143	0.100172	0.73583	5.23141	5.18235	4.38155
RP11-469A15.2	-1.29282	0.000528706	-0.270437	0.456421	-1.02238	0.00928792	3.45374	4.4727	4.73395
UGT3A2	-0.943429	0.000529094	-0.0057434	0.991238	-0.937686	0.00177846	3.80402	4.83205	4.83189
SLC9A5	-2.28827	0.000530831	-0.375806	0.510706	-1.91247	0.00699519	1.59089	3.26294	3.57594
AC237044.1	1.04283	0.000533908	0.435648	0.168911	0.607177	0.0392362	5.28082	4.76823	4.34805
KLF4	2.02878	0.000536676	0.664165	0.333619	1.36462	0.0156623	3.18072	1.98443	1.52
TRAF3	0.894904	0.000536676	0.413703	0.124746	0.481201	0.0549375	4.73098	4.37947	3.99261
CST1	-4.83302	0.00053872	-2.63685	0.00586827	-2.19617	0.258243	0.113877	0.54201	2.00101
IMPACT	-0.543171	0.00053872	-0.188622	0.23674	-0.354549	0.0259716	5.77747	6.18532	6.37337
NTN1	1.38136	0.00053872	0.464124	0.295358	0.917233	0.0193205	3.79459	3.09628	2.71332
LINC01002	1.55245	0.00053872	0.727822	0.125267	0.824626	0.0522231	4.37081	3.66334	3.00638
ELOVL6	0.523126	0.000541129	0.285811	0.0715948	0.237316	0.106811	7.54568	7.39015	7.10834
RPS6KA2	0.795135	0.000546803	0.430454	0.0691734	0.364681	0.0995645	5.62938	5.30667	4.90009
VAV1	-3.71992	0.000548027	1.13215	0.0370264	-4.85207	6.52152e-05	0.383346	3.17356	2.21141
AL353644.9	2.90872	0.000548027	0.791998	0.508537	2.11672	0.00872429	2.39951	0.937193	0.606872
FGF12	1.36947	0.000548027	0.506401	0.237515	0.863074	0.0258386	4.6685	3.88994	3.39212
STXBP1	-0.929281	0.000549277	-0.126944	0.684901	-0.802337	0.00506057	5.02779	5.84222	5.97498
RYR2	1.89496	0.000553617	0.873097	0.142007	1.02186	0.048031	4.7285	3.87428	2.86096
TMEM45A	-1.36559	0.000554472	-0.4752	0.187788	-0.890394	0.0296923	3.098	3.96122	4.41862
HMGCL	-1.09778	0.000554588	-0.282477	0.365156	-0.8153	0.0136633	3.64734	4.5442	4.84229
RPS26	0.576866	0.000558466	0.335308	0.0586417	0.241558	0.136362	9.00971	8.84394	8.50668
PLD6	-2.6033	0.000559831	-1.08931	0.0572164	-1.51399	0.0703625	0.634861	1.43384	2.22796
GATM	-1.59846	0.000568291	-0.706795	0.0894201	-0.891662	0.0611921	3.10016	3.97609	4.64903
S100A6	-1.06521	0.000570445	-0.424956	0.138838	-0.640258	0.0426953	3.52921	4.11666	4.52471
PAIP2B	-0.954162	0.000570445	-0.218764	0.441236	-0.735398	0.0107758	5.05703	5.79394	6.00885
STX18	0.832242	0.000571759	0.208833	0.447159	0.623409	0.0115742	5.40525	4.95244	4.74848
ADD1	0.48368	0.000582659	-0.0373755	0.857882	0.521055	0.00108548	7.64891	7.21413	7.25147
NCCRP1	-2.81133	0.000583393	-0.339258	0.598931	-2.47207	0.00581588	0.371563	1.94936	2.20623
RGPD2	-2.39068	0.000583393	-2.42949	0.000786245	0.038808	0.97942	1.36088	1.26936	3.081
ARHGAP24	4.31937	0.000583393	1.52424	0.434496	2.79513	0.00969328	2.12588	0.605251	0.261722
MVP	-1.94277	0.000583393	-0.902537	0.0605633	-1.04023	0.0780122	2.41913	3.16886	4.02366
CAV1	1.79054	0.000583393	0.725867	0.210749	1.06467	0.0327991	4.41283	3.68036	3.01185
TBCA	0.534823	0.000583393	0.157711	0.365117	0.377112	0.0174557	8.03141	7.72658	7.57021
FSCN1	0.679386	0.000583393	0.283682	0.182966	0.395704	0.0437303	9.30086	8.98971	8.70026
MCCC1	-0.949461	0.000583393	-0.426142	0.105855	-0.523319	0.0601743	4.19814	4.71255	5.15852
LINC00998	-0.692188	0.000584629	-0.146387	0.503811	-0.545801	0.00968317	5.1108	5.72749	5.87384
PACSIN3	0.73791	0.00058934	0.235603	0.313767	0.502306	0.0208746	6.20999	5.78982	5.53036
CRLF1	1.02675	0.000590208	0.804459	0.00949149	0.222293	0.445537	4.33056	4.15772	3.42522
SLCO5A1	1.44611	0.000591304	0.58238	0.199958	0.863731	0.0340461	4.0323	3.227	2.73098
NFATC4	-1.18646	0.000591443	-0.553138	0.0914267	-0.633319	0.0691145	4.3693	4.99964	5.52105
TYW1B	1.60094	0.000591901	1.39295	0.0049421	0.207987	0.654346	3.52804	3.62261	2.39397
REEP6	-1.31307	0.000591901	-0.76521	0.0290118	-0.547856	0.164384	2.47975	3.05828	3.78356
MRS2	0.633248	0.000592223	-0.334874	0.0894505	0.968122	5.70135e-05	7.32224	6.43879	6.7548
MAGEB2	4.48542	0.000594125	2.44674	0.162543	2.03868	0.0329387	1.28455	0.461767	0.0577154
THBS4	-1.22654	0.000596316	-0.326623	0.337394	-0.899916	0.0160141	3.57576	4.41988	4.71155
ALDH1A3	1.6159	0.000596316	0.722373	0.156913	0.893525	0.0451635	3.89767	3.21586	2.59999
NBL1	1.55396	0.000602155	0.624543	0.211071	0.929416	0.0319801	2.92205	2.1974	1.76644
LRRN2	1.45317	0.000602566	0.6489	0.157831	0.804273	0.0460528	3.33344	2.85042	2.30203
TFDP2	-0.495913	0.000603259	-0.0740134	0.680225	-0.421899	0.00582362	6.35754	6.85667	6.92972
ADAMTS9	2.50417	0.00060843	1.29276	0.122112	1.21141	0.0545826	2.22891	1.38479	0.785392
PPP1R14B	0.578465	0.000610198	0.210645	0.248911	0.36782	0.0305833	7.94211	7.65101	7.43522
JADE1	-0.609138	0.000610583	-0.254936	0.166081	-0.354202	0.0465928	6.85943	7.28985	7.543
ZBTB10	0.980839	0.000615086	0.450055	0.132072	0.530784	0.0563881	4.92557	4.42911	4.01577
CNGA1	-3.57083	0.000616637	-1.81868	0.0165429	-1.75216	0.168991	0.170433	0.932874	2.0531
CCDC136	-1.0745	0.000616637	-0.0790311	0.840762	-0.995464	0.00343583	3.80633	4.74741	4.84601
DCP1B	-0.949891	0.000616738	-0.401067	0.130618	-0.548824	0.0522231	3.79881	4.43216	4.84064
CPVL	-0.589371	0.000616738	-0.375721	0.0292601	-0.21365	0.211347	5.64655	5.91995	6.28713
FAM175A	-0.829018	0.000616975	-0.0950082	0.745644	-0.734009	0.00473529	4.65934	5.40118	5.49857
RP11-867G2.6	-1.76945	0.000616975	0.128952	0.812684	-1.8984	0.00111219	1.7088	3.20941	3.08087
PFKFB3	1.17503	0.000616975	0.614939	0.0909875	0.560092	0.0897861	6.24635	5.92423	5.32622
FAM115A	-1.01659	0.000622576	-0.374263	0.200604	-0.642325	0.0338678	5.29453	5.96529	6.334
ABCC8	-2.70716	0.000624299	-1.43899	0.0209721	-1.26817	0.161932	0.762387	1.32617	2.34738
GSE1	0.589587	0.000624348	0.272664	0.133865	0.316923	0.0620716	6.85119	6.61466	6.33566
GPC6	0.793643	0.000629867	0.240554	0.351083	0.553089	0.0190439	5.63036	5.21857	4.97617
FKBP11	-0.811711	0.000630144	-0.35862	0.122301	-0.453092	0.0588121	4.52341	5.06031	5.4068
DGAT2	-3.18062	0.000631041	-1.1698	0.0832102	-2.01082	0.0538263	0.54077	1.7683	2.83228
AP2A2	0.633409	0.000631886	0.458964	0.0170656	0.174445	0.340576	6.10318	6.00963	5.55512
F8A2	2.01514	0.000635114	1.89762	0.00275934	0.117523	0.849901	2.19229	2.31051	1.03316
FAM184A	-0.887516	0.000637022	-0.331391	0.182966	-0.556125	0.0372821	3.51222	4.12235	4.4359
MOCOS	-1.0426	0.000637764	0.241598	0.403927	-1.28419	0.00035041	3.2504	4.43569	4.20803
NPIPA7	-0.570131	0.000642757	-0.354734	0.0367009	-0.215398	0.19388	6.16445	6.45	6.79815
ONECUT1	2.54545	0.000643843	1.35944	0.103242	1.18601	0.0676297	3.41413	2.3959	1.28815
HSD17B14	-1.56209	0.000644283	-0.703986	0.0852096	-0.858099	0.0708983	2.5924	3.38952	4.06694
CRIP1	2.84668	0.000646898	3.17553	0.000459252	-0.328858	0.60672	2.01067	2.28001	0.495194
KIF17	-1.81872	0.000649879	-0.364438	0.44905	-1.45428	0.0105036	2.58252	3.75179	4.06037
MAOA	-1.29631	0.000650061	-0.681581	0.0505183	-0.614731	0.115965	2.81748	3.33379	3.98692
C1QTNF6	-1.91488	0.000655476	-1.04793	0.029719	-0.86695	0.151275	1.54335	2.1535	3.07101
ASPG	-4.72104	0.00066046	-0.950905	0.214942	-3.77014	0.0194173	0.0637606	1.30139	1.86176
DDX23	0.682799	0.00066046	0.223423	0.314663	0.459376	0.0241611	7.61947	7.25382	7.03227
CYB561	0.872744	0.000664422	0.282492	0.318561	0.590252	0.0230192	5.5196	5.10093	4.82095
SERPINA5	-2.33283	0.00066462	-0.542745	0.321207	-1.79008	0.0163472	0.801735	2.16719	2.62858
LRRN1	-0.629967	0.00066462	-0.279433	0.153136	-0.350534	0.0574679	7.78992	8.21038	8.47888
RBM19	0.913972	0.000667486	0.733195	0.0105002	0.180777	0.50936	6.29351	6.24165	5.52467
ALPK3	-0.781505	0.000670685	-0.321235	0.158099	-0.460271	0.0485558	5.10327	5.63711	5.95181
CXXC4	-2.78974	0.000671586	-0.895553	0.13956	-1.89419	0.0370741	0.728489	1.84365	2.54631
ADCY3	-0.707749	0.000671586	-0.0836418	0.746068	-0.624107	0.00518998	4.81518	5.55096	5.62453
PLA2G12A	-0.735217	0.000671586	-0.495404	0.021111	-0.239813	0.275081	4.6971	5.01883	5.51171
PLIN3	-0.625294	0.000675772	-0.229548	0.225727	-0.395746	0.034399	5.97574	6.43891	6.66632
NDUFA5	0.620635	0.000683251	0.312183	0.105974	0.308452	0.0858666	7.05134	6.81533	6.50117
TCL1A	-2.00336	0.000688799	-1.37748	0.00894227	-0.625885	0.364644	1.00839	1.48871	2.53031
OLIG3	2.88286	0.000688799	2.38117	0.00873645	0.501691	0.475817	3.30079	2.66187	1.03132
FAAH	1.24171	0.000696623	0.795701	0.035818	0.446012	0.191131	3.58492	3.20973	2.55462
ZNF701	1.3176	0.000699141	0.288028	0.5547	1.02957	0.0103254	4.13413	3.34534	3.01929
HADHB	-0.607655	0.000699141	-0.48534	0.00907446	-0.122315	0.52263	5.67666	5.90239	6.38569
GPR173	-1.33234	0.000700278	-0.529092	0.136945	-0.803246	0.0499918	2.42931	3.22357	3.6946
AF003625.3	2.97946	0.000701006	1.0138	0.405892	1.96566	0.0146512	1.66753	0.657129	0.388696
CYFIP1	0.59359	0.000701006	0.326525	0.0776747	0.267065	0.119438	7.13827	6.94617	6.61556
STAC2	-1.73829	0.000701006	-0.479039	0.288724	-1.25925	0.0206596	2.07532	3.14082	3.66497
TMEM180	0.901437	0.000714906	0.566339	0.0398467	0.335098	0.189077	4.59384	4.33614	3.80455
WDR4	0.821467	0.000717938	0.390628	0.126681	0.430839	0.0702316	5.30795	4.97882	4.58063
ITPA	0.731622	0.000719147	0.386651	0.0891549	0.344971	0.103316	6.39354	6.13211	5.74446
ST6GALNAC3	-1.04129	0.000721199	0.226581	0.454651	-1.26788	0.000454226	3.58373	4.85882	4.64331
VAMP3	-0.644455	0.000721954	-0.273308	0.150628	-0.371147	0.0548833	5.08666	5.51466	5.78122
CSDC2	-3.41186	0.000722065	-0.725393	0.283283	-2.68647	0.0174557	0.532943	1.73236	2.26668
BLMH	-0.533231	0.000722065	-0.307586	0.0578063	-0.225645	0.149692	6.20213	6.52534	6.82996
SDK2	1.43873	0.000722065	0.64462	0.157018	0.794106	0.054355	5.40394	4.67221	3.95933
GALK1	-0.764356	0.000725305	-0.33051	0.134789	-0.433846	0.0592613	4.23751	4.70839	5.02461
CTSV	-0.775625	0.000730174	-0.555613	0.0197161	-0.220012	0.346859	6.44135	6.74712	7.27032
MYO1F	-3.20698	0.000733501	-0.248608	0.748912	-2.95837	0.00480026	0.329913	2.14275	2.30551
ITPRIP	0.725185	0.000733501	0.240109	0.305163	0.485076	0.0258386	5.31587	4.9023	4.66644
SLC27A1	-1.26968	0.000750112	-0.416725	0.228761	-0.852954	0.0308921	2.8164	3.54544	3.94958
FAM110C	-1.6307	0.000751585	-0.530558	0.214595	-1.10014	0.0319906	2.07161	3.15178	3.62655
ITGA1	-1.57076	0.000751585	-0.235535	0.613672	-1.33523	0.00788238	1.94912	3.19493	3.40209
UGGT1	0.662103	0.000751988	0.533465	0.0111408	0.128638	0.530036	6.91519	6.88723	6.35265
ZNF329	-0.844466	0.00075396	-0.745383	0.00401689	-0.0990828	0.745197	4.26926	4.39039	5.11416
GLDC	0.45175	0.000758748	0.32087	0.0251738	0.130881	0.331018	7.97329	7.91706	7.5985
SCG3	0.709795	0.00076047	0.528576	0.0174684	0.181219	0.391857	6.46216	6.38599	5.85115
UBE2L6	-0.750927	0.000761567	-0.112367	0.672171	-0.638561	0.00715431	5.02685	5.75225	5.86341
ICAM5	-2.91623	0.000762381	-0.502381	0.441076	-2.41385	0.0110504	0.54077	2.15291	2.60622
MYO1E	-0.85097	0.000762381	-0.334305	0.191277	-0.516666	0.0448366	5.71713	6.27656	6.57343
UGT8	0.641722	0.000762381	0.324276	0.105974	0.317446	0.0904204	6.17411	5.93387	5.62259
TAGLN3	-1.87911	0.000762434	-0.596334	0.200604	-1.28277	0.0328621	1.14794	2.19133	2.6806
INF2	-0.613203	0.000764441	-0.218517	0.237508	-0.394686	0.0345141	5.15545	5.61284	5.83173
CCDC141	-2.41752	0.000765969	-0.297824	0.643903	-2.11969	0.00695477	1.03745	2.6959	2.95853
FGFBP3	0.640097	0.000769752	0.748398	0.000773612	-0.108301	0.593692	7.23504	7.4255	6.67615
RP11-706O15.5	1.59028	0.000769752	1.33275	0.00747132	0.257531	0.571778	3.23829	3.01826	1.95094
ASXL1	0.627764	0.000769752	0.499999	0.0108981	0.127765	0.50711	5.39455	5.35326	4.86215
AC206360.2	-2.81464	0.000770103	-0.19172	0.796866	-2.62292	0.00455319	0.376318	1.87326	2.06047
CTSZ	-0.774913	0.000775488	-0.438482	0.0536106	-0.336431	0.14773	4.59107	4.95656	5.38817
TTC38	-0.886525	0.000776037	0.0205578	0.959869	-0.907082	0.0020571	4.07691	5.12772	5.09298
SNTA1	-1.15387	0.000778911	-0.480151	0.130561	-0.673717	0.0579699	2.96073	3.52917	3.98557
GALE	0.860808	0.000779617	0.303715	0.277734	0.557093	0.0312294	5.21181	4.74473	4.45352
NT5M	-1.23852	0.000780726	-0.534692	0.113089	-0.703825	0.0653955	2.861	3.45236	3.94067
CBX7	-1.28849	0.000781073	-0.105631	0.821935	-1.18286	0.00457571	3.11014	4.38473	4.48977
STAB1	-2.88831	0.000782207	-0.824666	0.179708	-2.06364	0.0329387	0.28431	1.32065	1.8633
KLHL13	-1.46113	0.000782207	-0.28974	0.497058	-1.17139	0.0114884	2.53524	3.69418	3.94368
GAS6	-0.95309	0.000782207	-0.38766	0.162543	-0.565431	0.0520327	4.50076	5.11786	5.48515
PAX8	-6.97918	0.000783816	-6.97918	0.00104053	0	1	0	0	1.91514
OSBPL9	-0.490061	0.000783971	-0.167665	0.280203	-0.322396	0.0312912	6.36975	6.75781	6.92486
NIPAL1	-1.43513	0.000796715	-0.964471	0.0165429	-0.47066	0.309454	2.37163	2.91097	3.76605
THEM4	-1.07964	0.000799129	-0.740144	0.0180608	-0.339497	0.31921	3.29384	3.78051	4.464
TEF	-1.22512	0.000800431	-0.483672	0.15669	-0.74145	0.0498514	3.79791	4.44974	4.90694
OXCT2	-3.00768	0.000802217	-0.710624	0.258483	-2.29706	0.0223476	0.497223	1.45227	1.9558
C20orf27	-0.564811	0.000802278	-0.224131	0.199305	-0.34068	0.0465928	6.04445	6.46107	6.68013
COTL1	-0.593243	0.000805576	0.105925	0.62189	-0.699169	0.000709077	6.70237	7.46736	7.36553
PIN4	-0.658172	0.000806447	-0.419274	0.0323344	-0.238898	0.229167	5.14619	5.42467	5.83656
C9orf135	1.74348	0.000808986	0.359265	0.593309	1.38421	0.010291	5.24938	4.03222	3.52045
EPB41L3	0.825152	0.000810174	0.697273	0.00805635	0.127879	0.627734	5.31203	5.32148	4.64326
MMP14	0.482081	0.000810796	-0.0899774	0.619337	0.572058	0.000698714	7.28936	6.79421	6.88341
ROBO2	1.21944	0.000811288	0.0202824	0.977026	1.19916	0.00278896	4.45785	3.34964	3.35239
LDLRAP1	0.716462	0.000814673	0.269752	0.241982	0.44671	0.038047	5.34603	4.98699	4.73408
CRLF3	-0.689753	0.000818313	-0.347713	0.0891549	-0.34204	0.102147	4.45317	4.89221	5.2315
ZNF274	-0.767059	0.000819423	-0.043923	0.892719	-0.723136	0.00390181	4.20239	5.01148	5.04568
DTNB	-0.884658	0.000819915	-0.478851	0.0654231	-0.405807	0.130113	4.57713	5.01161	5.46075
PDE5A	0.67537	0.000820688	0.732875	0.00115716	-0.0575049	0.812705	5.57496	5.68814	4.96807
WDR34	0.568379	0.000820701	0.447294	0.0129151	0.121085	0.492204	6.11067	6.09492	5.65685
FAM107A	-3.92417	0.000824878	-1.61229	0.0396113	-2.31188	0.105489	0.177638	0.880212	1.96401
GFPT1	-0.679253	0.000825959	-0.217719	0.317877	-0.461534	0.0273049	6.56157	7.07772	7.28832
FZD3	0.583232	0.00082896	0.334004	0.0685269	0.249228	0.145595	6.11125	5.93403	5.60221
EBF3	2.97205	0.000831103	0.0560258	0.980727	2.91602	0.00291161	2.57731	0.676633	0.661483
CGN	0.473555	0.000831103	0.304833	0.0430308	0.168722	0.229159	7.3102	7.2238	6.92226
GPR161	0.702948	0.000835755	0.551183	0.0125029	0.151765	0.482424	5.14631	5.06457	4.52622
SLC35F2	0.69095	0.000835986	0.321187	0.141929	0.369763	0.0713239	5.59847	5.34235	5.02621
SEC14L6	-2.14903	0.00083769	-0.932777	0.0782371	-1.21626	0.0846418	1.11357	1.884	2.59837
SOX3	0.948929	0.00083769	0.919473	0.00309981	0.0294554	0.942789	5.62951	5.67278	4.73864
RP11-395B7.7	-1.29667	0.00083769	-0.59944	0.095844	-0.697227	0.0839565	2.67993	3.38141	3.93772
GDAP1L1	-1.34892	0.00083769	-0.365757	0.331213	-0.983166	0.0220508	2.30311	3.21003	3.55787
MPV17	-0.646168	0.00083769	-0.331111	0.0870315	-0.315058	0.107737	4.75192	5.13801	5.46051
SERPINE2	0.643251	0.00083769	0.303664	0.13901	0.339587	0.0755253	6.5217	6.27491	5.97324
DPYSL2	0.509803	0.00083769	0.289895	0.0768588	0.219908	0.14439	7.60685	7.47894	7.19306
SSBP3	0.510134	0.00083769	0.265793	0.104487	0.244341	0.10706	7.62608	7.45173	7.18719
EPHA7	1.00628	0.00083769	0.428671	0.184462	0.57761	0.0527153	4.42419	3.92991	3.53095
HCP5	-1.8201	0.00083769	-0.378181	0.436296	-1.44192	0.0142134	1.41043	2.71089	3.05714
DHCR7	0.600306	0.000838398	0.433602	0.0237114	0.166704	0.358099	6.99612	6.94168	6.51431
ITGA7	-0.745638	0.000838398	-0.425975	0.0564973	-0.319663	0.155673	5.27912	5.62894	6.04154
SLC24A2	1.16562	0.000840525	0.530431	0.154404	0.635192	0.0611921	3.80956	3.24004	2.77898
SPN	-4.4047	0.000841731	-0.91639	0.246581	-3.48831	0.0228814	0.177638	1.64067	2.29128
TNXB	-1.94364	0.000843872	-0.808271	0.107246	-1.13537	0.0674484	2.09644	3.01041	3.6634
SNRPB2	0.584767	0.000843878	0.279841	0.136047	0.304926	0.0804276	7.05191	6.81826	6.5394
PODXL	-0.767181	0.000843878	-0.247584	0.342177	-0.519597	0.0273059	9.93124	10.5307	10.7438
PTPRN	-2.16388	0.000848076	-0.799657	0.135858	-1.36422	0.0527153	1.16425	2.25775	2.96332
CTAGE4	1.98614	0.000851099	1.61904	0.0108598	0.367104	0.493596	2.34159	2.0996	0.985832
HMGN4	-0.584489	0.000853519	-0.270505	0.132072	-0.313983	0.0762916	5.8418	6.21308	6.48271
PDCD6	0.514586	0.000857264	0.319445	0.0506368	0.195141	0.201143	6.52127	6.41585	6.10156
LINC00667	0.711766	0.00086423	0.736074	0.0017965	-0.0243076	0.936693	5.1317	5.22832	4.51193
PPFIA3	-0.777052	0.00086423	0.11905	0.656845	-0.896101	0.000899364	4.51204	5.43194	5.3244
LINC01123	-1.71645	0.000864514	-0.577584	0.190356	-1.13887	0.0400273	1.29244	2.15069	2.61873
EPHA1	0.521956	0.000864514	0.042958	0.856657	0.478998	0.00477535	7.98914	7.59682	7.55255
KLRG2	-1.468	0.000864679	-0.0850089	0.878902	-1.38299	0.00421886	2.48087	3.96376	4.04888
TP53BP1	0.768269	0.000864679	0.439721	0.0749025	0.328548	0.147499	6.85506	6.66807	6.225
DPH5	-0.529847	0.000867753	-0.13703	0.42844	-0.392817	0.0184085	5.48103	5.94169	6.07464
NAP1L4	0.4299	0.000875671	0.186978	0.184518	0.242922	0.0612839	8.13594	7.97253	7.78634
TIMM8B	0.630031	0.000875671	0.341676	0.0901318	0.288355	0.123235	6.56899	6.38079	6.03658
TCEAL7	-1.19096	0.000875963	-0.204216	0.585586	-0.986746	0.0103269	2.78343	3.69366	3.87401
CTD-2194D22.3	6.65734	0.000884637	5.29775	0.0307478	1.3596	0.168299	1.57634	0.875467	0
PRPF8	0.541682	0.000885894	0.212249	0.2404	0.329433	0.0458746	9.25514	9.00276	8.77884
GSTK1	-0.820034	0.00088696	-0.211925	0.404491	-0.608109	0.0193238	3.82033	4.44529	4.64097
EPHB1	-0.978059	0.000899378	-0.298704	0.298624	-0.679354	0.0282005	3.36967	4.00765	4.2882
THRB	1.73554	0.000904079	0.866354	0.133917	0.869182	0.0741624	2.84605	2.12124	1.50938
CACNG7	-0.982095	0.000904592	-0.462543	0.117786	-0.519551	0.0837609	5.58683	6.09792	6.55539
ZNF117	-1.114	0.000906481	-0.779529	0.0165406	-0.334467	0.351542	3.23353	3.52329	4.30844
KTI12	0.984567	0.000906481	0.461919	0.142446	0.522648	0.072556	4.29824	3.85228	3.40359
BEX5	-1.26587	0.000906481	-0.14768	0.727318	-1.11819	0.00678243	2.559	3.60373	3.75683
PHLPP2	0.817631	0.000907993	0.0276963	0.947113	0.789935	0.00355938	5.91764	5.18556	5.16997
ARSE	1.76355	0.000918833	0.193774	0.819347	1.56978	0.00552627	2.91464	1.63118	1.54612
TRABD2B	1.22059	0.000926301	0.418038	0.316016	0.802553	0.0298433	3.70068	3.02478	2.6668
SPSB4	0.982963	0.000928295	0.810037	0.0106317	0.172926	0.576256	4.8471	4.82714	4.03241
PTP4A3	-0.898837	0.000928295	-0.568699	0.0343336	-0.330138	0.236058	4.52862	4.90433	5.45037
RP11-1144P22.1	-0.724132	0.000931832	-0.718618	0.00298334	-0.0055132	0.990026	6.72141	6.78264	7.49943
FAM101A	-1.39123	0.000935376	-0.618375	0.111313	-0.772854	0.0807959	2.17595	3.19561	3.74386
MCM6	0.508413	0.000935801	0.210747	0.21261	0.297665	0.0552007	8.42573	8.20541	7.98998
MOXD1	-1.45307	0.000938216	-0.523589	0.190564	-0.929476	0.0454761	2.26933	3.14432	3.60916
CACNA2D1	0.871244	0.000939455	0.421114	0.135858	0.45013	0.0835002	5.17567	4.89502	4.47387
ADAM19	0.997357	0.00094096	0.479608	0.139333	0.517749	0.0815252	5.64774	5.26584	4.80713
FAM3A	0.798088	0.000941092	0.471849	0.0639671	0.326239	0.166421	5.10141	4.8772	4.4138
TUBB	0.353958	0.000943184	0.0581341	0.685623	0.295824	0.0093502	11.7673	11.5483	11.4912
SRP14	0.459131	0.000945383	0.166199	0.284891	0.292932	0.0386029	8.43737	8.21916	8.05392
INPPL1	0.71277	0.000946865	0.140377	0.605886	0.572393	0.0115379	6.96172	6.50755	6.35044
LY75	-2.64975	0.000947558	-1.08646	0.0779388	-1.56329	0.0848138	0.808791	1.48494	2.27606
FAM124A	0.503887	0.000947558	0.212777	0.196719	0.29111	0.0580822	6.78551	6.56821	6.3577
FBXL14	1.38436	0.000952452	0.593103	0.19732	0.791261	0.0526711	3.73772	3.07764	2.58119
EZH2	0.792504	0.000957914	0.594839	0.0204257	0.197666	0.41759	6.46053	6.39653	5.79854
PAK2	0.531457	0.000958426	0.190066	0.283805	0.341391	0.0375675	6.88094	6.60588	6.42152
FBN2	1.31675	0.000958426	0.29116	0.557189	1.02559	0.0136139	7.21379	6.2663	5.83959
GABRA1	3.73138	0.000959726	2.7315	0.0378647	0.999881	0.207627	1.31837	0.843868	0.149881
RP11-9E17.1	1.65622	0.000959726	0.808908	0.14454	0.847312	0.0716583	2.57584	1.94095	1.36721
CALM1	0.478695	0.000959726	0.354967	0.024572	0.123728	0.408189	8.764	8.71769	8.36253
LARP7	0.598363	0.000959726	0.200556	0.318612	0.397808	0.0323363	6.60131	6.2624	6.0684
MYADM	-0.626878	0.000960814	-0.544583	0.0069953	-0.0822946	0.71368	5.88407	6.02917	6.55263
ADIRF-AS1	-2.68442	0.000962747	-1.45353	0.0283237	-1.23089	0.194072	0.627867	1.46007	2.57971
ZMIZ1	0.81923	0.000962747	0.446744	0.0932333	0.372486	0.129091	6.73169	6.44235	5.95564
XPC	-0.560732	0.000962747	-0.269094	0.122301	-0.291639	0.0912482	5.47416	5.86924	6.14077
PPIP5K2	-0.588217	0.000964301	-0.516803	0.00618472	-0.0714135	0.739869	5.34777	5.49179	6.00569
DDIAS	-0.805572	0.000964301	-0.77611	0.00296972	-0.0294629	0.93815	4.31896	4.41723	5.16944
SH3PXD2A	-1.21578	0.000964301	-0.46136	0.19937	-0.754419	0.0482489	4.73823	5.50619	5.92899
CDKN2AIPNL	-0.592909	0.000966341	-0.283876	0.120735	-0.309033	0.0914387	5.15508	5.54726	5.83185
LRP11	-0.798837	0.000967516	-0.238497	0.335689	-0.56034	0.0271995	4.25146	4.84491	5.07269
CHSY1	0.495939	0.000972966	0.00490183	0.987323	0.491038	0.00317591	6.74913	6.35029	6.34548
VLDLR-AS1	-2.1246	0.000976288	-0.618332	0.256393	-1.50626	0.0316261	1.55396	2.79553	3.35956
CHFR	0.637436	0.000978353	0.0611729	0.828657	0.576264	0.00583318	6.13781	5.64138	5.56228
RASGRP4	-2.16686	0.000979586	-0.00155251	0.999419	-2.1653	0.00300099	0.833752	2.38473	2.39354
RPH3AL	-2.00801	0.000980596	-1.24163	0.0201104	-0.766383	0.273516	0.977456	1.51645	2.45764
FECH	-0.834088	0.000985475	-0.375492	0.137079	-0.458596	0.0775022	4.57436	5.10583	5.46157
GDNF	3.51179	0.000992584	1.55326	0.292728	1.95852	0.031154	1.46544	0.591487	0.207596
BTBD2	-0.563508	0.000992726	-0.170666	0.36696	-0.392841	0.0270621	6.52568	6.9808	7.15483
BARD1	0.755822	0.000993487	0.598136	0.0137052	0.157686	0.508341	5.35607	5.25133	4.67216
FZD10-AS1	3.39424	0.00100182	0.987758	0.580678	2.40648	0.0127404	1.46787	0.416218	0.207596
RARS	0.506735	0.00100564	0.332522	0.0439058	0.174213	0.260151	7.05791	6.96755	6.63899
AK7	-1.61017	0.00100869	-0.434419	0.331277	-1.17575	0.025442	1.85933	2.94708	3.36438
H2AFX	0.58593	0.0010126	0.120661	0.590912	0.465269	0.0132098	8.05736	7.69122	7.57407
RGS9	-3.03101	0.0010126	-1.18018	0.0801853	-1.85084	0.0823315	0.497223	1.13406	1.9999
MIR3648	2.74716	0.00102103	1.72398	0.0666607	1.02318	0.165046	4.96372	3.88688	2.64136
LAMC3	0.861021	0.00102103	-0.661932	0.0269037	1.52295	4.19771e-05	5.67018	4.33826	4.96952
BBS2	-1.06019	0.00102445	-0.745278	0.0198336	-0.314916	0.362601	3.76426	4.14774	4.86837
RP4-717I23.3	-2.38212	0.00102611	-1.32228	0.0323344	-1.05984	0.195637	1.31852	2.1692	3.25987
C17orf104	-1.63251	0.00102611	0.0731522	0.90409	-1.70566	0.00220495	1.79729	3.28592	3.22766
TMEM178A	1.04705	0.00102611	0.485287	0.156761	0.561761	0.072556	3.84915	3.37983	2.95892
MAMDC2	-1.23311	0.00102611	-0.100961	0.830028	-1.13215	0.00580096	3.25681	4.4008	4.49946
KLF6	0.659138	0.00103015	0.33859	0.112157	0.320548	0.108081	5.20366	4.97102	4.64326
RDH10	1.29992	0.00103483	0.411336	0.369461	0.888581	0.0265148	4.1077	3.28955	2.90608
RADIL	1.06689	0.00105161	0.746104	0.0295829	0.320782	0.313595	3.93142	3.73069	3.03661
SLC27A4	0.762434	0.00106008	0.199985	0.461616	0.562449	0.0201203	5.12952	4.68884	4.49052
PDPN	0.68745	0.00106008	0.0843933	0.776017	0.603057	0.00747659	7.54743	7.03252	6.92077
ENY2	0.59513	0.00106008	0.239791	0.231794	0.355339	0.0544747	7.60649	7.32923	7.08789
SNPH	-1.90689	0.00106008	-0.572158	0.265318	-1.33473	0.0342764	1.15713	2.8114	3.30992
PRKACA	-0.604413	0.00106008	-0.250535	0.184255	-0.353878	0.0619973	5.09768	5.50086	5.74457
PTRF	-0.884348	0.00106584	-0.391238	0.156411	-0.49311	0.0745727	5.62903	6.17561	6.52118
SLC4A2	0.508615	0.00106968	0.228369	0.174069	0.280246	0.0734332	6.56105	6.365	6.13987
ZNF587B	-0.830033	0.0010726	-0.593824	0.0204915	-0.236209	0.381459	4.38614	4.71142	5.29147
MAVS	-0.675632	0.00107458	-0.230626	0.288618	-0.445006	0.038047	5.37239	5.91736	6.13551
MAP3K14	-1.30204	0.00108265	-0.0864264	0.861175	-1.21562	0.00543654	2.03498	3.22857	3.32871
MEIS3	-1.45499	0.00108459	-0.568228	0.173415	-0.886759	0.0577618	3.39925	4.19698	4.71387
HIF3A	-1.41524	0.00109299	-0.280293	0.52947	-1.13495	0.0147731	3.19292	4.30548	4.50804
C16orf89	-3.91509	0.00109299	-0.44982	0.583159	-3.46527	0.010486	0.327058	1.6584	1.96414
ABCB7	-0.651343	0.00109556	-0.551523	0.00851284	-0.0998207	0.66739	5.33004	5.47443	6.01839
RNF122	0.834337	0.00109573	0.390373	0.156445	0.443965	0.0805485	4.82711	4.54164	4.18169
PGA5	-3.79959	0.00109705	-1.59808	0.0475345	-2.20151	0.125419	0.120049	0.900073	1.87126
MAP4K2	-0.883787	0.00109861	-0.527227	0.0502257	-0.35656	0.202717	4.05193	4.46223	4.99716
AES	0.487489	0.00109861	0.10121	0.588694	0.386279	0.0142134	7.77401	7.45792	7.35608
NDUFS2	-0.429906	0.00109879	-0.271384	0.0530044	-0.158522	0.235543	6.93281	7.1631	7.43474
SULF1	-1.52714	0.00109879	-0.925626	0.036849	-0.601517	0.221287	3.69114	4.16764	5.11666
LRRC42	-0.561556	0.00109931	-0.136658	0.479214	-0.424898	0.0192711	5.60645	6.1011	6.23069
RIMS3	-0.964158	0.00109931	-0.125704	0.728369	-0.838454	0.00861065	5.00469	5.90973	6.0361
TMPO	0.485232	0.00109931	0.143287	0.412693	0.341944	0.0266263	8.39867	8.1496	8.00648
WNT3	2.01982	0.00109931	0.401496	0.651217	1.61832	0.0109058	3.46247	2.27594	1.87788
ZNF667-AS1	-0.901109	0.00110883	-0.472073	0.0815229	-0.429037	0.132856	3.84346	4.27731	4.71734
TMEM168	-0.917183	0.00111229	-0.400836	0.142009	-0.516346	0.0775022	3.42602	3.952	4.33812
ACOXL	-1.20561	0.00111724	-0.514714	0.140283	-0.690899	0.075508	2.68776	3.48631	3.95842
LEFTY1	2.30486	0.00111854	0.0184794	0.991722	2.28638	0.0037771	5.02078	3.19556	3.07445
ZNF99	-6.74538	0.00112296	-6.74538	0.00147962	0	1	0	0	1.71143
LYRM7	-0.84129	0.00112325	-0.231727	0.38743	-0.609564	0.0256868	3.59727	4.28929	4.51919
TMEM120B	-0.619491	0.00112325	-0.231846	0.236306	-0.387644	0.0494048	4.76568	5.22629	5.45467
URM1	0.664612	0.00112325	0.269173	0.229711	0.395439	0.0559547	6.19851	5.94493	5.68062
CSPG4	-1.04094	0.00112746	-0.204542	0.547158	-0.836399	0.0148856	2.86854	3.68998	3.87667
TAF1	0.632101	0.0011292	0.654755	0.00266575	-0.0226541	0.936693	6.24124	6.35279	5.6961
SERPINB1	-1.07366	0.00113009	-1.06913	0.00231125	-0.00452816	0.996003	3.8956	3.86583	4.88484
ENTPD1	-1.98307	0.00113581	-0.232205	0.696435	-1.75086	0.00892762	1.68028	2.86979	3.08624
C6orf57	-1.23087	0.00113581	-0.413817	0.264302	-0.817052	0.039844	3.90935	4.72984	5.14222
MPHOSPH10	0.594603	0.00113755	0.254559	0.200604	0.340044	0.0653561	6.17704	5.96629	5.71876
ARPC3	0.473052	0.00113884	0.147632	0.381814	0.32542	0.0310806	7.83349	7.58702	7.44022
EXOC3L2	-2.82531	0.00114469	-0.772798	0.24391	-2.05251	0.034399	0.630517	2.12021	2.70627
SNHG17	0.501003	0.00114879	0.516576	0.0028919	-0.0155723	0.945251	6.46644	6.56893	6.05924
IZUMO2	7.01498	0.00115164	3.91594	0.240309	3.09903	0.0240185	2.05823	0.323965	0
LRP8	-0.600773	0.00115657	-0.276951	0.148504	-0.323822	0.0872112	5.51268	5.95358	6.2346
SNX32	-2.35068	0.00115657	-1.83622	0.00577185	-0.514464	0.600588	0.885991	1.02357	2.21468
MRI1	-0.815521	0.00115891	-0.269726	0.288442	-0.545795	0.0385667	3.59402	4.22571	4.47893
GPX3	-1.07309	0.0011634	-0.418909	0.2037	-0.654178	0.0577422	3.92255	4.79479	5.17908
NAV1	0.693619	0.0011634	0.552271	0.0165429	0.141348	0.534397	6.61782	6.58542	6.02024
WEE1	0.527792	0.0011634	0.349704	0.0454982	0.178088	0.279853	7.1254	7.01441	6.66709
NSF	0.607031	0.0011634	0.449329	0.0236373	0.157702	0.411956	5.60462	5.56158	5.12257
SARM1	-1.49852	0.0011634	-0.363045	0.4063	-1.13547	0.0231377	1.58586	2.86296	3.1831
GGH	-0.747322	0.0011634	-0.385934	0.0963935	-0.361388	0.126255	4.75603	5.17652	5.54993
SLC41A1	-0.607796	0.0011634	-0.212902	0.281603	-0.394895	0.0425651	5.28179	5.79049	5.99663
SAFB2	0.631558	0.0011634	0.34046	0.10293	0.291098	0.13345	6.20327	5.98373	5.65418
SAP30	0.799339	0.00116431	0.516309	0.0472549	0.28303	0.245096	4.75008	4.53741	4.045
PNMA3	-1.57965	0.00118048	-0.307953	0.51058	-1.27169	0.0162707	2.11905	3.09366	3.32785
ACBD4	-1.24591	0.00118536	-0.559169	0.119887	-0.686745	0.0921304	2.29095	2.9492	3.4431
TRIM6	0.959505	0.00118986	0.924832	0.00419306	0.0346738	0.934457	4.70906	4.75837	3.87102
PLCB2	-1.22679	0.00119076	-0.586358	0.110963	-0.64043	0.105745	3.18139	4.15462	4.70969
ARHGAP27	-1.02663	0.00119578	-0.457608	0.137474	-0.56902	0.0857355	3.11063	3.81227	4.24729
GK	-1.02982	0.0012	-0.0599823	0.890867	-0.969833	0.00552627	2.84544	3.88452	3.93884
ZYG11A	1.53114	0.0012	-0.325301	0.646142	1.85644	0.00124452	2.64896	1.3911	1.58909
RHBDL2	-5.95161	0.0012	-0.848536	0.30999	-5.10307	0.0184085	0	0.810721	1.24841
ZBTB33	0.704487	0.00120286	0.479256	0.0376933	0.225231	0.303094	5.23036	5.13829	4.67749
AGPAT4	-0.676274	0.00120592	-0.201794	0.362071	-0.474479	0.031154	4.6202	5.15057	5.34309
APOBEC3F	-1.83023	0.00121409	-0.983139	0.0515979	-0.847093	0.171639	1.67678	2.36798	3.17476
RHPN2	-0.656783	0.00121869	-0.173422	0.43102	-0.483361	0.024436	4.82357	5.38159	5.54071
FAM221A	0.998833	0.00122601	1.30732	0.000285362	-0.308483	0.294705	4.34322	4.70228	3.48055
KIF11	0.442293	0.00122695	0.207609	0.165296	0.234683	0.0904204	7.36344	7.2154	7.01026
HEBP1	-0.924375	0.00122695	-0.250113	0.407803	-0.674262	0.0257412	4.64553	5.33784	5.57841
GSTA4	-0.932549	0.00122695	-0.479478	0.0931615	-0.453071	0.12918	4.24691	4.68095	5.15467
PCBP4	0.651251	0.00122705	0.0591348	0.843143	0.592116	0.00679593	5.35613	4.83246	4.77835
FAM92A1	0.938695	0.00122943	0.313048	0.342177	0.625647	0.0351026	4.86586	4.33003	4.03525
LINC01090	4.3538	0.00123443	0.830308	0.7813	3.52349	0.0077647	1.26504	0.147353	0.0577154
LLGL1	0.452694	0.001236	0.19096	0.217799	0.261735	0.0663569	7.30616	7.12355	6.93408
BNIP3L	-0.82764	0.00124381	-0.4623	0.0812965	-0.365341	0.162312	6.01124	6.38489	6.86236
EYA1	1.93324	0.00124587	0.866853	0.216019	1.06638	0.0585064	2.35212	1.59022	1.04756
HSPH1	0.730566	0.00124626	0.464892	0.0605633	0.265674	0.2437	7.52101	7.39756	6.93511
MYRF	-1.51022	0.00124777	-0.012202	0.98739	-1.49802	0.00403262	2.22392	3.64501	3.63505
CHRNA5	0.842715	0.00125101	0.341059	0.235814	0.501657	0.0574679	5.05061	4.64522	4.31252
CTC-286N12.1	-3.68884	0.00125164	-2.56969	0.00705784	-1.11914	0.506037	0.269645	0.685114	2.14597
CLDN23	1.40662	0.00126578	0.753538	0.115839	0.653082	0.115595	2.87192	2.43829	1.86382
EIF4E1B	-2.44316	0.00126667	-1.30919	0.0367885	-1.13397	0.202144	0.634861	1.21415	2.12471
SFT2D2	0.800048	0.00126736	0.440769	0.0979366	0.359279	0.144344	4.80023	4.56376	4.13434
ZMAT2	0.49057	0.00126736	0.25072	0.13137	0.23985	0.118179	7.10361	6.95792	6.70848
CALD1	0.612193	0.00127497	0.293008	0.162939	0.319185	0.0975459	8.32547	8.08961	7.80823
NUDT16	-0.491099	0.00127497	-0.108723	0.541826	-0.382376	0.0183877	5.50184	5.96934	6.07831
ATP8A2	-1.13682	0.0012861	-0.110026	0.802984	-1.0268	0.00787099	2.87197	4.04107	4.13699
PSME1	-0.502516	0.00128611	-0.0941156	0.621465	-0.4084	0.014299	5.78325	6.28973	6.38481
ANXA2	-0.580735	0.00129115	-0.44901	0.0211579	-0.131725	0.500336	7.03097	7.25314	7.70639
ST3GAL3	-1.76459	0.00130605	-1.12526	0.0268218	-0.63933	0.293259	2.42986	2.79945	3.98931
SEC14L1	0.589278	0.00130611	0.335463	0.089282	0.253815	0.167598	6.74475	6.54729	6.21939
AMOTL1	0.74664	0.00130613	0.795807	0.00257121	-0.0491679	0.871663	6.43447	6.57094	5.77775
NUAK2	-1.11451	0.00130628	-0.24314	0.505751	-0.871371	0.0192911	3.19417	4.1676	4.38384
RAB37	-1.70125	0.00130878	-0.484593	0.316463	-1.21666	0.033046	2.14772	3.1392	3.59578
UTP20	0.625384	0.00131634	0.540385	0.0110545	0.0849989	0.706832	6.52008	6.52784	5.99618
SBK1	0.462245	0.00131884	0.269728	0.0869234	0.192517	0.185794	7.68163	7.56049	7.29331
CNTN2	-2.75575	0.00132131	0.337612	0.611697	-3.09336	0.00135405	0.421921	2.47209	2.19267
AC024940.1	-2.56868	0.00132178	-2.16834	0.0049421	-0.400335	0.737087	0.591768	1.21335	2.86552
SYT7	-1.15876	0.00132178	-0.603114	0.0870315	-0.555644	0.138632	4.23669	4.70955	5.32137
TMEM37	-1.23475	0.00132178	-0.652715	0.0817412	-0.58203	0.152038	2.89813	3.72578	4.33783
HADHA	-0.427953	0.00133717	-0.145331	0.335137	-0.282622	0.041158	7.38142	7.73721	7.88712
ABHD4	-0.608525	0.00134438	-0.173233	0.407803	-0.435292	0.0298433	5.24949	5.81945	5.98703
C14orf80	1.18268	0.00134473	1.81736	5.00753e-05	-0.634683	0.0581119	3.55312	4.25999	2.63799
TCF15	-1.62324	0.00134566	-0.194664	0.718191	-1.42858	0.00993778	1.86056	3.12703	3.29382
PYGL	0.608147	0.00134586	0.0366223	0.904589	0.571525	0.00584536	7.04674	6.54272	6.51684
EPPK1	1.20233	0.00135143	0.91255	0.0222046	0.289779	0.445537	4.89602	4.62947	3.72495
PRKCDBP	0.975162	0.00135558	-0.0750705	0.878293	1.05023	0.00251611	5.19525	4.32384	4.33684
DISP1	-1.25778	0.00135701	0.437146	0.208615	-1.69493	0.00033912	2.59519	4.20674	3.75648
TNNC1	-2.13229	0.00135855	-0.385074	0.512453	-1.74722	0.0173625	1.23848	2.2925	2.67977
ALDH3A2	0.603246	0.00135855	0.279634	0.176005	0.323612	0.0900094	6.75435	6.5312	6.25364
ZNF107	0.725843	0.00136482	0.35539	0.145374	0.370453	0.104301	5.20387	4.90715	4.56001
SLC16A1	-0.497596	0.00136482	-0.195199	0.267687	-0.302397	0.0580822	8.93057	9.30693	9.49346
EML2	-0.900601	0.00136799	-0.607553	0.0313898	-0.293047	0.329625	3.95179	4.33502	4.93368
ACAD10	-1.16086	0.00136831	-0.706084	0.0467027	-0.454774	0.236536	3.78375	4.22518	4.86279
SHISA9	0.564836	0.00136831	0.290244	0.125462	0.274592	0.122441	5.76893	5.56467	5.27619
SNCB	-1.206	0.00137627	-0.607811	0.0921229	-0.598191	0.134562	2.27986	3.08525	3.64473
VASH2	-0.842835	0.00138806	-0.768941	0.00789094	-0.073894	0.828867	7.03867	7.18915	7.95381
MAP2	0.934804	0.00138806	1.00879	0.00214454	-0.073986	0.839197	5.13783	5.28182	4.25908
MAP4K4	0.518799	0.00138824	0.315356	0.0776747	0.203443	0.21509	8.3179	8.1862	7.86654
ZNF718	0.886983	0.00138877	0.713285	0.0151734	0.173698	0.55414	4.63195	4.48305	3.80509
GRIK5	-0.71787	0.00139616	-0.0875937	0.762819	-0.630276	0.00979459	4.91869	5.62447	5.70216
VSTM4	-2.39531	0.00140418	-0.719874	0.225727	-1.67544	0.0465928	0.49912	1.55553	2.06811
AC217772.1	-0.869914	0.00140602	-0.946383	0.00173042	0.0764687	0.839197	3.62468	3.6989	4.584
OLFM1	0.769914	0.00140602	0.465321	0.0738805	0.304594	0.20547	5.55839	5.38312	4.94622
TIMP4	1.8621	0.00140602	0.640072	0.376264	1.22203	0.0340873	3.16034	2.27045	1.80918
BARX1	1.57139	0.00140602	-0.365464	0.611524	1.93686	0.00127104	3.08399	1.52502	1.81875
LGI4	-1.677	0.00140991	-0.852802	0.0740142	-0.824195	0.147499	2.09252	2.79217	3.54934
RP11-160O5.1	-1.32936	0.00140991	-0.371971	0.347407	-0.957385	0.0335145	1.90336	2.77261	3.08513
PGLS	-0.726603	0.00140991	-0.393937	0.089282	-0.332666	0.156904	4.75025	5.12093	5.52733
SOD3	-1.58068	0.00141249	-0.0360781	0.956858	-1.5446	0.00507762	1.48254	2.74404	2.7687
SH2D3C	-1.63069	0.00142537	0.17366	0.740292	-1.80435	0.0018923	1.46787	2.88326	2.70495
TCHP	-0.989833	0.00143151	-0.269087	0.396707	-0.720746	0.0298989	3.11857	3.83948	4.10453
PVRL3	0.678631	0.00143372	0.211355	0.390035	0.467275	0.0345141	5.62492	5.23301	5.0225
PLXNC1	1.79228	0.00143372	1.21224	0.0466631	0.580043	0.262815	2.81295	2.28616	1.37268
PAPSS1	-0.533158	0.00143692	-0.177808	0.341565	-0.35535	0.0415539	6.83194	7.24685	7.42444
ADCY2	-0.532265	0.00143972	-0.161705	0.392931	-0.37056	0.0344291	6.28358	6.75722	6.92011
ABCC4	-0.972679	0.00144167	-0.208463	0.529982	-0.764216	0.020104	3.31474	4.1502	4.34663
CFH	6.03707	0.00144235	0	1	6.03707	0.0046419	1.23403	0	0
COL4A1	0.570456	0.0014466	0.353322	0.0708695	0.217134	0.231949	7.47335	7.32949	6.96786
PITPNM3	-1.16948	0.00145322	-0.573817	0.100642	-0.595666	0.126695	2.49158	3.03148	3.56335
EEA1	0.80363	0.00145643	0.369824	0.178139	0.433805	0.0888524	4.94844	4.57767	4.21465
MTSS1	1.38271	0.00145763	0.612229	0.210368	0.770478	0.0703737	3.6179	2.99687	2.48165
SKIL	0.48639	0.00146872	0.0201487	0.938225	0.466241	0.00561866	7.00477	6.62917	6.60795
RABGGTB	0.490543	0.00147596	0.175121	0.318561	0.315422	0.0481467	6.88324	6.66567	6.49127
DPYS	-3.44455	0.00147715	-0.749891	0.308848	-2.69466	0.0317358	0.120049	1.14483	1.61331
CCDC109B	1.06629	0.00148164	0.5691	0.120056	0.497192	0.132656	4.48242	4.11863	3.55458
AUTS2	-0.689995	0.00148503	-0.46005	0.0422545	-0.229944	0.313592	6.02337	6.28546	6.73634
AL592183.1	-2.20728	0.00148842	-2.46756	0.00115716	0.260283	0.823157	1.22689	1.00331	2.75928
OCLN	0.698936	0.00148842	0.320041	0.183617	0.378896	0.0891935	5.55688	5.3048	4.98959
RBFOX1	1.97846	0.0014938	0.902863	0.217799	1.0756	0.0668152	2.48298	1.66595	1.05505
NPL	-1.82511	0.00149737	-0.412301	0.421281	-1.41281	0.0257412	0.941882	1.97886	2.30646
RHBDF1	0.705323	0.00149882	0.0931841	0.763332	0.612139	0.010486	5.26841	4.72115	4.64479
E2F8	0.865524	0.00150252	0.237753	0.460345	0.627771	0.0273059	4.84673	4.29878	4.0632
ATP8B1	1.14585	0.00150252	0.414295	0.314367	0.73155	0.0454761	3.96031	3.27271	2.92915
COL2A1	-1.59779	0.00151277	-0.534862	0.273547	-1.06293	0.0479955	3.51579	4.66096	5.04431
GLYATL1	-1.65984	0.00151277	-0.69392	0.141094	-0.965923	0.08885	1.85279	2.66542	3.25089
CCDC167	0.944353	0.00152083	0.520653	0.104487	0.4237	0.15094	4.34105	3.97454	3.48263
TMEM126A	0.666417	0.00152568	0.657109	0.00445138	0.00930822	0.979544	5.24749	5.29843	4.66162
TSPEAR-AS1	-2.66119	0.00152729	-0.256983	0.732469	-2.40421	0.0103805	0.520984	1.93494	2.1003
METTL3	-0.554063	0.00153023	-0.231156	0.219661	-0.322907	0.0738411	6.26498	6.66109	6.88735
SRSF9	0.429882	0.00153115	0.348207	0.0203663	0.0816753	0.587557	8.05583	8.06011	7.71381
C11orf45	4.42082	0.00153205	3.37686	0.0443957	1.04396	0.256381	1.29244	0.721285	0.0799308
AKAP14	-4.01934	0.00153867	-1.08168	0.174604	-2.93767	0.0542789	0.0637606	0.845199	1.45433
CCDC28B	0.844849	0.00154075	0.419038	0.148884	0.425811	0.110867	4.62255	4.31318	3.91345
GRIN2D	-0.958557	0.00154075	-0.212568	0.517397	-0.745989	0.0219008	3.89602	4.60892	4.81299
SIX1	2.42546	0.00154075	-1.64228	0.232245	4.06774	0.000486312	2.34159	0.289048	0.780631
ITPR2	0.573241	0.00154663	0.284258	0.149343	0.288983	0.115525	6.31086	6.08613	5.81007
RASL12	-1.42239	0.00155327	-0.0121449	0.987323	-1.41024	0.00489178	2.23947	3.62569	3.63066
HLA-DPA1	-1.96223	0.00155972	-0.857253	0.113152	-1.10498	0.108699	1.23773	2.17374	2.87401
NOMO3	-0.613008	0.00156406	-0.633283	0.00333945	0.0202749	0.946169	5.966	5.99366	6.6152
KIF16B	0.880758	0.00156782	0.893778	0.00338496	-0.0130194	0.977976	4.02726	4.0938	3.26095
FBLN5	1.48987	0.00157585	0.712374	0.183604	0.777499	0.0891935	3.00744	2.52587	1.93517
BSCL2	0.881179	0.00158457	0.495095	0.101556	0.386084	0.163661	4.25751	4.00485	3.54161
PPIP5K1	-0.824444	0.00158464	-0.592851	0.0255761	-0.231592	0.415689	4.15261	4.41736	5.0029
ZZEF1	0.838636	0.00158884	0.393486	0.178972	0.445151	0.0975459	5.35298	5.08828	4.69428
GDPD2	-0.843034	0.00159287	0.0886827	0.796866	-0.931717	0.00225216	3.8146	4.79508	4.69268
PLD5	1.51727	0.00159598	0.84326	0.110759	0.674012	0.140184	2.97688	2.40154	1.7516
FEZ1	1.16482	0.00159719	0.552591	0.174165	0.612225	0.0992233	6.47895	5.88803	5.30431
KCNK6	-0.983056	0.00160091	-0.134146	0.714584	-0.84891	0.0123207	2.98129	3.86488	3.99063
EMILIN2	1.15183	0.00160091	0.0528643	0.934141	1.09896	0.00620053	4.18638	3.36256	3.31384
NPIPB15	3.768	0.00160091	4.25222	0.000923732	-0.484222	0.530058	1.36411	1.70094	0.10924
C2orf78	-3.02531	0.00160455	-1.00824	0.147736	-2.01707	0.0717258	0.233926	1.02753	1.68098
LRRC8E	-1.54996	0.00161304	-0.337732	0.470844	-1.21223	0.0242133	1.53056	2.57063	2.85716
HIST1H4K	0.765449	0.00161304	0.258484	0.352214	0.506965	0.0432617	4.66178	4.24414	4.00116
KLC3	-1.43843	0.00161974	-0.668833	0.109464	-0.769595	0.121242	1.7715	2.34298	2.89692
GJB5	-5.90053	0.00162301	-0.0889092	0.938739	-5.81162	0.00560631	0	1.17088	1.22067
ARG2	-0.576101	0.00163604	-0.0655933	0.793685	-0.510508	0.0103805	5.26429	5.84752	5.91178
ZDHHC22	0.86143	0.00163666	0.447612	0.136485	0.413818	0.132416	6.4894	6.1652	5.69642
UGGT2	-0.79875	0.00164235	-0.34498	0.178138	-0.45377	0.0888228	3.88077	4.39945	4.72359
NUDT6	-1.32316	0.00164235	-0.476133	0.229711	-0.847025	0.0610402	1.99089	2.83549	3.26652
ABCC5	-0.609078	0.00164536	-0.170027	0.430828	-0.439052	0.0324913	5.41023	5.92694	6.10571
TCEAL5	-1.18799	0.00164536	-0.0673947	0.896029	-1.1206	0.00715438	2.65621	4.06655	4.1289
SEC24D	-0.72507	0.00164901	0.0929063	0.758722	-0.817977	0.00203089	5.50733	6.43968	6.34204
VPS29	0.524354	0.00166028	0.211827	0.250806	0.312528	0.0678719	5.92839	5.68687	5.48132
M1AP	-1.24533	0.00166028	-0.621193	0.0965137	-0.624137	0.141093	2.464	2.94101	3.49278
DCAF16	-0.499525	0.00166033	-0.144873	0.415885	-0.354652	0.0345686	5.61796	6.03682	6.18012
RRM2	0.777349	0.00166218	0.609749	0.0258288	0.1676	0.530218	7.79288	7.74671	7.12553
MYL12B	0.431918	0.00166218	0.0824011	0.651546	0.349517	0.0173996	8.14167	7.869	7.7888
FARP1	0.530263	0.00166218	0.314692	0.0901429	0.215571	0.208623	7.37653	7.2515	6.93946
DBNL	0.842699	0.00167077	0.644076	0.0266856	0.198623	0.48286	5.58561	5.58183	4.94661
SFN	1.55795	0.00167429	0.800991	0.151031	0.756962	0.114027	3.62974	3.03319	2.33182
HLA-DRA	-1.65992	0.00167686	-0.898756	0.0614612	-0.76116	0.197155	1.49535	2.04431	2.75075
TXNL4B	1.004	0.00167686	0.255593	0.517397	0.748404	0.0254092	3.83263	3.23014	2.99745
TIE1	-2.25515	0.00168235	-1.24806	0.0425948	-1.00709	0.222506	1.43267	1.92758	2.93658
RP11-558F24.4	-1.37104	0.00168408	-0.762448	0.0641612	-0.608591	0.199062	2.34032	2.85335	3.52882
PRR5L	-1.81168	0.00168569	0.0893961	0.895405	-1.90108	0.00330495	1.37045	2.815	2.82533
SETD4	0.819021	0.00169353	0.152976	0.65533	0.666045	0.0169183	5.2946	4.70089	4.53719
ANP32E	0.456836	0.00171509	0.271545	0.0937387	0.185291	0.212303	8.26622	8.15796	7.88656
MAP4K3	0.520037	0.00171765	-0.000836588	0.998968	0.520874	0.00489178	6.65629	6.21382	6.21448
ITIH5	-1.10116	0.00171765	-0.529128	0.119654	-0.572035	0.125599	2.88867	3.39695	3.87893
CLEC4G	-3.86443	0.00172436	-2.5118	0.0108608	-1.35262	0.460627	0.377175	0.585567	1.88234
TTC17	-0.666862	0.00172975	-0.348366	0.11931	-0.318497	0.148016	5.8132	6.16866	6.50038
NOVA1	0.933398	0.00173091	0.283004	0.421968	0.650394	0.0354684	3.97057	3.42327	3.16617
CNIH3	1.51818	0.00173091	1.00112	0.0580271	0.517058	0.261569	3.07665	2.74254	1.99365
CBWD7	0.796218	0.00173091	0.404706	0.141691	0.391512	0.125912	5.22408	4.89265	4.49666
ATRNL1	1.00817	0.00174136	0.126534	0.789593	0.881631	0.0110595	4.1642	3.35618	3.24923
FP671120.4	2.59994	0.00174136	1.0901	0.241057	1.50984	0.0653955	8.13878	6.56263	5.73496
DHRS13	0.732365	0.00174136	0.418135	0.0981418	0.31423	0.182059	4.97846	4.75207	4.36135
AC141928.1	-2.48113	0.00174143	-0.0544912	0.952741	-2.42664	0.00600496	0.371563	1.92484	1.9744
KCNK2	3.61438	0.00174878	2.66115	0.0514124	0.953234	0.266517	1.54372	1.00339	0.207596
TRPV4	-2.11126	0.00175336	-0.409681	0.488674	-1.70158	0.0236046	0.842397	1.89868	2.22768
P4HTM	-1.01515	0.0017597	-0.582319	0.0687064	-0.432828	0.209727	3.31387	3.70975	4.25172
PPP1R3F	-1.65302	0.00176295	-0.790962	0.100642	-0.862059	0.133666	2.31114	2.91561	3.58445
LPCAT4	-0.722072	0.00176368	-0.239172	0.331251	-0.4829	0.0477735	4.76928	5.30855	5.55287
PLEKHA6	0.946334	0.00176392	0.870494	0.0085737	0.0758404	0.842772	4.78326	4.83865	3.9876
BEX2	-0.638617	0.00176531	-0.117216	0.637162	-0.521402	0.0180279	5.13663	5.73124	5.83926
TMCO1	0.498384	0.00176756	0.00458352	0.989038	0.4938	0.00539226	6.30188	5.88082	5.87744
CFLAR	0.997837	0.00176791	0.383258	0.288618	0.614579	0.0590946	4.75099	4.19876	3.80729
ELF3	-1.14514	0.00176791	-0.348904	0.339955	-0.796238	0.042806	2.82983	3.70841	4.01916
CIRBP	0.410007	0.00176906	0.155692	0.302353	0.254315	0.0611921	7.88074	7.70436	7.5468
ZNF738	-0.582319	0.00177255	-0.43827	0.0262276	-0.144049	0.482308	5.91255	6.09983	6.53812
TTC39A	-1.53245	0.00177255	-0.242583	0.634945	-1.28987	0.0166927	1.74522	2.8963	3.11458
SNRNP200	0.448154	0.00178587	0.141295	0.413608	0.306858	0.0410823	9.16963	8.94673	8.80329
RP11-276H19.2	-2.05746	0.00178861	-1.35545	0.0239418	-0.702011	0.378609	0.774149	1.5452	2.5773
BEX1	-0.663538	0.00178889	-0.0157578	0.9649	-0.64778	0.00597081	5.34865	6.10417	6.11392
COL5A3	-2.3373	0.00178889	-0.56224	0.373743	-1.77506	0.0332235	1.03582	2.18754	2.62759
CTD-2006C1.2	-0.802869	0.00179274	-0.547362	0.0366873	-0.255507	0.359138	4.15238	4.4694	4.99803
SMC2	0.464926	0.00179656	0.172591	0.310602	0.292335	0.0581727	6.69463	6.49453	6.32476
CXCL3	-1.48796	0.00180104	-1.18121	0.0112428	-0.306759	0.604704	2.17558	2.35306	3.37172
KCND1	-1.55644	0.00180109	-0.0715645	0.908662	-1.48487	0.00733173	1.69757	2.77732	2.85731
HSD11B1L	-1.39868	0.00180254	-0.484626	0.256408	-0.914053	0.057798	2.42692	3.27565	3.73315
C8orf33	0.527609	0.00180254	0.0638616	0.7976	0.463748	0.0112812	6.66595	6.30183	6.2478
LDLR	0.52214	0.00180254	0.391529	0.0321846	0.130611	0.46825	6.953	6.90962	6.5123
YPEL1	-1.61616	0.00180254	-0.680194	0.16648	-0.935962	0.0899982	3.5753	4.41246	5.13991
CTC-451A6.4	-6.19074	0.00180254	-4.43858	0.00444183	-1.75215	0.574195	0	0.0565498	1.37503
RASSF2	0.856924	0.00180254	0.892219	0.00345555	-0.0352947	0.928231	4.41989	4.58051	3.72699
CACNA1F	-2.23051	0.00180926	-0.983463	0.103496	-1.24705	0.123709	0.864682	1.67715	2.52257
IGF2BP3	-0.598894	0.00181169	-0.223709	0.309424	-0.375185	0.0601883	7.97678	8.41888	8.6314
CAPN1	0.503096	0.00181371	0.257449	0.152941	0.245647	0.136373	7.68559	7.53736	7.27601
LRP3	0.570714	0.00181638	0.314391	0.114858	0.256323	0.16801	5.95645	5.78142	5.47805
GPX4	-0.411242	0.00181638	-0.404215	0.00686323	-0.00702676	0.976139	7.60654	7.68417	8.08676
MT1E	3.06112	0.00181638	1.29507	0.294398	1.76605	0.0548972	4.76713	3.21316	1.96664
ABLIM3	-4.32937	0.00181749	-0.510293	0.565719	-3.81908	0.0170915	0.263297	1.28636	1.67626
pRNA	4.17699	0.00182011	-0.0364607	0.993627	4.21345	0.00550026	3.01	1.07456	1.12428
PPP1R21	0.655683	0.00182562	0.351988	0.122301	0.303695	0.153759	4.87917	4.65298	4.31482
TRIM8	0.67716	0.00182708	0.292792	0.225376	0.384369	0.083937	5.29174	5.01027	4.71445
MGAT5B	0.972688	0.00182708	0.79964	0.0169054	0.173048	0.608726	4.2599	4.14749	3.4088
APOBEC3D	-1.02544	0.00183199	-0.208462	0.562001	-0.816979	0.0225451	2.67022	3.49298	3.68169
PDE11A	-4.60168	0.00183419	-1.88599	0.0494202	-2.71568	0.164983	0.0637606	0.690276	1.71706
NARF	-0.520851	0.0018349	-0.465642	0.0109423	-0.0552091	0.797621	6.30423	6.43471	6.89894
FGGY	-1.12124	0.00183523	-0.397639	0.266869	-0.723605	0.0605301	2.61462	3.50786	3.86803
ITGB5	0.542239	0.00184319	-0.0679923	0.794456	0.610232	0.00232854	8.60246	8.081	8.14954
HDAC1	-0.530486	0.0018434	-0.240709	0.196868	-0.289777	0.101578	6.65036	7.02451	7.25514
MPP1	-0.999024	0.0018434	-0.463506	0.1408	-0.535518	0.115361	3.38414	3.8453	4.2931
ZDHHC6	0.785792	0.00186723	0.382336	0.170883	0.403456	0.115361	5.10994	4.88416	4.51215
IQCA1	-1.34813	0.00186723	-0.294	0.50743	-1.05413	0.0259716	1.90791	3.08618	3.33534
AC243627.1	-3.07428	0.00186723	-2.00752	0.015492	-1.06675	0.428732	0.346845	0.825674	2.02104
KDELR3	-1.16786	0.00186723	-0.415259	0.25179	-0.752597	0.0621183	2.28769	3.05094	3.43458
ETV4	0.998336	0.00186831	0.471222	0.194101	0.527114	0.10744	7.96948	7.53742	7.00841
BOK	-0.828153	0.00187958	-0.393674	0.157009	-0.434479	0.118968	5.03494	5.60829	6.0005
SDCBP	0.444687	0.00188548	0.144521	0.392158	0.300166	0.0451635	7.02416	6.80364	6.66067
RP11-29G8.3	1.60858	0.00188549	1.54185	0.00608632	0.0667304	0.922117	3.29194	3.25131	1.96845
APOBEC3C	-0.60797	0.00188661	-0.00853748	0.98178	-0.599433	0.00584546	5.14759	5.78563	5.79473
RGL3	-0.828279	0.00188661	-0.299309	0.274557	-0.52897	0.0611921	3.8813	4.41737	4.7019
INSR	-0.943775	0.00189253	-0.13255	0.727318	-0.811225	0.0142134	4.61061	5.51154	5.62119
VANGL2	0.453911	0.00189253	0.291331	0.0708695	0.162581	0.283826	7.27798	7.19401	6.90342
GYPC	0.680308	0.00189441	-0.108688	0.719689	0.788996	0.00208015	5.001	4.34031	4.44275
ODC1	0.834845	0.00189441	0.556772	0.0621684	0.278073	0.317933	7.13949	6.99459	6.46265
KIAA1462	-1.65166	0.00189668	0.072909	0.915369	-1.72457	0.00403262	1.61157	3.03574	2.96002
HIBADH	-0.653181	0.00190267	-0.176006	0.456812	-0.477175	0.0335695	5.33969	5.87665	6.04249
PLEKHB1	-1.58295	0.00190615	0.0484533	0.944049	-1.63141	0.00448785	2.50948	3.84793	3.8198
APLF	-1.3902	0.00190854	-0.284793	0.525219	-1.10541	0.024664	1.79626	2.67407	2.9103
GPR39	-5.94629	0.00191171	-0.570625	0.540274	-5.37567	0.016189	0	0.921688	1.23771
CALN1	-1.16115	0.00191348	-0.47308	0.203723	-0.688066	0.0852353	3.01032	3.91282	4.35317
STK32C	-1.00318	0.00191937	-0.500759	0.119887	-0.502423	0.141808	3.6814	4.14922	4.64729
SPTBN2	0.867205	0.00192398	0.501285	0.105636	0.36592	0.197419	6.29276	6.08578	5.54674
GADD45G	-1.63184	0.00193343	-1.58494	0.00391661	-0.0468971	0.9618	2.83574	2.80866	4.19111
CPSF1	-0.456157	0.00193606	-0.356161	0.0263635	-0.0999967	0.541647	6.75865	6.94464	7.29607
KLK10	-1.63782	0.00194523	-0.131897	0.82892	-1.50592	0.0103052	1.30795	2.5446	2.65981
CSPG5	-1.26107	0.00194643	-0.563896	0.144867	-0.697172	0.113529	1.97626	2.7086	3.19642
INTS10	-0.537962	0.00194643	-0.223433	0.226738	-0.314529	0.0839565	5.21681	5.59999	5.8177
ALKBH2	-0.86716	0.00194643	-0.550283	0.051034	-0.316877	0.294341	3.91152	4.19768	4.72666
TTLL1	-1.01259	0.00194643	-0.3414	0.298504	-0.67119	0.0553492	2.76751	3.46991	3.79778
MAP7D1	0.510507	0.00194714	0.459878	0.011311	0.0506289	0.808543	6.45234	6.47502	6.01963
CAPRIN2	-0.675026	0.00195809	0.262218	0.233153	-0.937244	0.000459636	4.28882	5.24648	4.988
FGF2	-0.796785	0.00196029	-0.742869	0.00873645	-0.0539154	0.882412	6.50021	6.60189	7.31022
TCEAL6	-3.23584	0.0019607	-1.34056	0.0814743	-1.89527	0.142405	0.177638	0.788362	1.48716
CHST13	-1.90531	0.0019607	-0.47257	0.396815	-1.43274	0.0355621	0.859967	2.21384	2.61352
SPINT1	0.406716	0.00196106	0.00833379	0.973452	0.398383	0.006306	7.38029	7.05948	7.05556
ATP5J	0.421023	0.00196318	0.152686	0.332671	0.268337	0.0583845	7.28816	7.09278	6.94295
SPIB	-2.50582	0.00196318	-0.302806	0.687636	-2.20302	0.0147731	0.570455	2.27873	2.50679
ACKR3	2.25271	0.00196318	1.08679	0.212702	1.16592	0.0837609	2.62307	1.63802	1.04285
CLTCL1	-1.20938	0.00196497	-0.390589	0.323569	-0.818788	0.0512545	3.2438	4.16349	4.51556
PIGT	0.565889	0.00197421	0.17363	0.421968	0.392259	0.0412691	6.31103	5.98631	5.82073
TNFRSF8	1.06984	0.00197555	0.358332	0.385672	0.711503	0.0475861	5.5766	5.08119	4.71093
BRMS1	0.785206	0.00197555	0.19926	0.529982	0.585946	0.0296639	6.0237	5.56357	5.35529
MAP3K1	0.794724	0.00197589	0.400254	0.155232	0.39447	0.129582	4.91736	4.58449	4.20822
SIPA1	-0.863302	0.00197752	-0.0231487	0.959164	-0.840153	0.00677821	4.62689	5.53676	5.56179
LLPH	0.583258	0.00198217	0.233985	0.271193	0.349272	0.0732859	5.87474	5.60113	5.36358
C8orf88	-1.16907	0.00198644	-0.17401	0.687738	-0.99506	0.016648	2.71458	3.63583	3.76377
BAG5	0.465427	0.00199144	0.124769	0.49636	0.340658	0.0329387	6.23038	5.97545	5.85307
SHISA2	-1.6897	0.00199929	-0.158366	0.812243	-1.53133	0.0109125	2.76611	4.33553	4.46786
PLSCR1	0.650353	0.00200066	0.328865	0.155461	0.321488	0.133969	5.56793	5.34129	5.02219
GMPR2	-0.598898	0.00200938	-0.280592	0.180431	-0.318306	0.11539	5.87447	6.33971	6.61671
C1orf122	0.654203	0.00201962	-0.0171163	0.964704	0.67132	0.00500168	5.46334	4.89968	4.92405
SRP54	0.466831	0.00202472	0.256316	0.124911	0.210515	0.175055	6.67999	6.55059	6.29862
NDUFB7	0.426817	0.00203585	0.216976	0.15669	0.20984	0.140149	6.75686	6.62303	6.41046
IFI27L1	-1.06224	0.00203585	-0.507809	0.132072	-0.554429	0.131308	3.19476	3.65013	4.15078
MAN2B2	1.47572	0.00203585	1.39264	0.00748776	0.0830751	0.892274	3.43939	3.38805	2.11014
CHIC2	1.11646	0.00204206	0.139541	0.800042	0.976915	0.0127404	3.72787	2.85731	2.78178
PNMAL2	2.12406	0.00205704	1.44252	0.0642421	0.681534	0.276409	2.5772	2.09315	1.05386
PARP8	0.616347	0.00205704	0.34125	0.117786	0.275098	0.177839	5.14241	4.94189	4.60465
RAB3IP	0.608785	0.00205895	0.106925	0.686731	0.50186	0.0184085	5.64265	5.19948	5.09614
CASC15	1.16623	0.00206361	0.826857	0.0424554	0.339374	0.371061	3.46235	3.15054	2.46327
SLC22A18	1.9973	0.00206541	2.0807	0.00310339	-0.0834028	0.913512	2.18536	2.20404	0.862464
MAN1A1	1.06524	0.00207128	0.819311	0.0281576	0.245928	0.494575	3.86683	3.73137	3.00588
HSD17B4	-0.383877	0.00207463	-0.27152	0.0506368	-0.112357	0.400573	7.95552	8.14158	8.41205
MPHOSPH9	-0.837763	0.00207797	-0.48934	0.083082	-0.348423	0.227428	4.3115	4.87203	5.33378
ATP6V0E1	0.615922	0.00208297	0.330751	0.134043	0.28517	0.163661	5.8892	5.71276	5.37539
PMEPA1	0.838344	0.0020847	-0.174095	0.63395	1.01244	0.00174949	5.35429	4.42068	4.5801
COLGALT2	-2.36372	0.00208571	-0.164307	0.83416	-2.19941	0.0104467	0.979296	2.25059	2.35174
THEM6	1.38766	0.0020919	1.63747	0.00115716	-0.249815	0.573378	2.84942	3.14237	1.79142
AGPAT3	1.19309	0.00209735	0.395125	0.396649	0.797969	0.0460528	3.7849	3.12304	2.70953
RND1	-1.57634	0.00210951	-0.20701	0.718199	-1.36933	0.0155397	1.75037	3.6694	3.85654
ELK3	0.901043	0.00211228	0.434348	0.184509	0.466696	0.116641	5.03117	4.68964	4.2602
SYT12	-1.13544	0.00211357	-0.501733	0.166712	-0.633708	0.108975	3.19774	3.80003	4.26286
SLC35G2	-2.57117	0.00211657	-0.335031	0.651546	-2.23614	0.0176042	0.371563	1.80235	2.03184
TMCO6	-0.846736	0.00211815	-0.144866	0.65713	-0.70187	0.0194048	3.5645	4.31925	4.46612
CROCCP2	0.844688	0.00212318	0.919635	0.0029705	-0.0749475	0.828195	4.7306	4.87014	4.00023
C7orf57	3.51178	0.00212535	1.68023	0.293377	1.83155	0.0576943	1.23598	0.443169	0.137646
SLC44A3	1.66841	0.00212823	1.17014	0.0480238	0.498274	0.337192	3.00482	2.50057	1.63444
TRIM66	-1.42104	0.00213677	-0.978844	0.0274061	-0.4422	0.41488	1.77284	2.16525	2.96619
ATP5I	0.448241	0.00215139	0.0172193	0.946677	0.431021	0.00779847	7.45203	7.1012	7.08537
FAXDC2	-1.3253	0.00215139	-0.579021	0.157577	-0.746279	0.110409	2.45702	3.03703	3.58863
NPM2	2.96222	0.00215139	1.52498	0.220026	1.43723	0.0862392	1.77254	1.04491	0.446897
RRP36	0.641048	0.00215267	0.311256	0.182974	0.329792	0.125001	6.37764	6.1571	5.84748
AGO1	0.497176	0.00216396	0.0202305	0.943026	0.476946	0.00801783	7.19062	6.81429	6.79435
WRAP53	0.58948	0.00217149	0.319651	0.130618	0.269829	0.170175	5.54855	5.38668	5.0753
ENSA	0.507345	0.00217741	0.127204	0.54934	0.380141	0.0313445	8.34965	8.05486	7.92467
MARK4	-0.634701	0.00218732	-0.263806	0.230926	-0.370895	0.0891935	5.38113	5.78038	6.04178
MICB	0.900191	0.00220012	0.627469	0.049573	0.272722	0.367933	4.78012	4.57125	3.97558
AL353644.6	2.7193	0.0022013	0.848697	0.505068	1.8706	0.0332797	3.36439	1.97528	1.526
GALNT2	-0.470991	0.00220146	-0.113109	0.557961	-0.357882	0.0298989	7.03456	7.478	7.58716
NARS	0.439526	0.00220852	0.357474	0.0266654	0.082052	0.617056	8.42001	8.41659	8.06138
WDR54	-0.779445	0.00221184	-0.479225	0.0715948	-0.30022	0.268819	5.17408	5.505	5.98057
VRTN	-0.581234	0.00223232	-0.250003	0.24493	-0.331231	0.0953472	7.40164	7.8432	8.08337
PRKAG2	0.818698	0.00224061	0.511522	0.0790225	0.307176	0.26024	4.75374	4.49403	4.02778
ACSF2	-0.983358	0.00224061	-0.35355	0.27503	-0.629808	0.068236	3.16947	3.7327	4.05103
ACTN4	-0.372827	0.00224061	-0.156425	0.264917	-0.216402	0.0891935	8.05234	8.3477	8.50424
SMYD2	1.63547	0.00224061	1.17755	0.0467027	0.457928	0.377171	3.07532	2.81716	1.90081
TCP1	0.412987	0.00225869	0.0837445	0.647289	0.329243	0.023689	8.9362	8.69076	8.60711
DNAJB11	0.685621	0.00228306	0.26796	0.302699	0.417661	0.0738411	6.94049	6.60242	6.34769
OVOL1	1.21695	0.0022968	0.263999	0.624931	0.952952	0.0242347	3.29517	2.55185	2.34161
FASN	0.522422	0.0022968	0.434792	0.0254923	0.0876295	0.661399	9.75623	9.75254	9.31257
HRSP12	-0.625183	0.00230468	-0.209245	0.351663	-0.415938	0.0563881	4.88662	5.36894	5.56817
GUCY2C	-1.60013	0.00231648	-1.31019	0.0110984	-0.289938	0.682133	1.37045	1.58597	2.63869
KIAA1217	0.82045	0.00231648	0.523023	0.0751428	0.297427	0.281615	5.16623	4.92894	4.41994
MAT1A	-1.48195	0.00232105	-0.716689	0.113771	-0.765265	0.152557	2.10521	2.6411	3.28411
MRPS18C	0.523431	0.00232679	0.278832	0.139504	0.244599	0.166421	5.77082	5.60993	5.33415
MYO1C	-0.70409	0.00232767	-0.248537	0.334115	-0.455552	0.0622359	5.90761	6.43874	6.66367
DDX3Y	-0.51327	0.00233038	-0.339024	0.0668293	-0.174247	0.332044	6.80079	7.05323	7.37837
C21orf59	0.58151	0.00234198	0.326855	0.122071	0.254655	0.195334	5.86194	5.75486	5.43648
VAV3	0.777551	0.00235442	0.297005	0.313504	0.480546	0.0691679	4.48856	4.15085	3.86779
LINC00938	-0.870652	0.00235652	-0.249296	0.41544	-0.621356	0.0441734	3.42727	4.07162	4.31938
KLK5	-3.6961	0.00235686	-0.188324	0.85682	-3.50778	0.0104699	0.557375	2.07881	2.25272
CNKSR3	-1.02607	0.0023584	-0.834847	0.015206	-0.191218	0.649639	2.56957	2.88858	3.65162
PAN2	-0.804466	0.00236026	-0.632268	0.0231741	-0.172197	0.574195	4.95926	5.15844	5.79758
ABHD12	0.447485	0.00237246	0.276046	0.0878452	0.171438	0.263461	6.23833	6.13559	5.86764
SCGB3A2	0.590156	0.00237251	-0.769764	0.00154287	1.35992	9.18774e-06	5.91994	4.70143	5.4599
TMEM41B	0.663436	0.00237251	0.312624	0.196668	0.350812	0.118179	5.5904	5.28854	4.98367
HSPB2	-3.83124	0.00238127	-0.508141	0.556103	-3.3231	0.0231195	0.0637606	1.00155	1.32337
ZBBX	-6.13899	0.00238514	-1.40022	0.150473	-4.73876	0.0621487	0	0.565418	1.34499
RPL39L	-0.547565	0.00239088	-0.481508	0.0131883	-0.0660573	0.775296	5.67015	5.76614	6.24656
PCBP3	-1.22823	0.00239446	-0.302453	0.458256	-0.925774	0.0365174	2.04433	2.86856	3.1471
OTUD5	-0.455276	0.00239596	-0.377357	0.0198274	-0.0779186	0.66291	5.70393	5.87287	6.24379
SATB2-AS1	2.65692	0.00240067	1.10459	0.347533	1.55233	0.0548858	1.70878	0.780206	0.440022
MYL5	1.39926	0.00241199	0.896842	0.0777115	0.502421	0.26345	2.76304	2.37393	1.69402
ILDR1	-2.408	0.00241236	-0.757099	0.241469	-1.6509	0.0687995	0.762387	1.57359	2.11067
C15orf27	1.20317	0.002423	0.590729	0.187788	0.612438	0.12228	3.66916	3.20441	2.71779
EPHA6	-3.06485	0.00243442	-1.00209	0.183617	-2.06276	0.0853375	0.170433	1.10632	1.72233
GRHPR	-0.436637	0.00243473	-0.143526	0.387878	-0.293111	0.0549962	6.21077	6.5788	6.72203
LINGO1	0.616128	0.0024349	-0.0333553	0.922601	0.649483	0.00488122	6.84938	6.3023	6.33211
KDM7A	0.660612	0.00243855	0.280806	0.249757	0.379806	0.0923209	5.28128	4.95148	4.68228
RNF219	0.656043	0.00244639	0.202287	0.431	0.453756	0.0468191	5.52002	5.12948	4.92971
GFPT2	-0.608675	0.00244987	-0.289401	0.195191	-0.319274	0.127884	6.98156	7.38619	7.67132
TMA7	0.492193	0.00245092	0.169549	0.386165	0.322643	0.0586938	8.27088	8.01877	7.85241
RP11-256I9.2	0.744054	0.00245199	0.181135	0.569362	0.562919	0.0319817	8.12757	7.63356	7.42072
LINC00665	0.58836	0.00245312	0.160414	0.508695	0.427946	0.038047	7.10162	6.79741	6.63562
MFAP3L	1.40843	0.00245312	0.391109	0.507393	1.01732	0.0361431	4.09248	3.20207	2.84446
UBAC2	-0.524451	0.00246311	-0.293421	0.114927	-0.23103	0.204843	5.72177	6.05555	6.35073
DENND1A	-0.675985	0.00246677	-0.0184769	0.960588	-0.657508	0.00827673	4.65555	5.4153	5.44512
KCNH6	-2.14906	0.00247115	-0.417111	0.504319	-1.73195	0.0305674	0.716815	1.61067	1.92659
OLFML2A	-0.856075	0.00248735	0.130082	0.69952	-0.986157	0.00251671	3.53329	4.49521	4.36192
AL592188.9	3.09286	0.00250982	1.7552	0.168641	1.33766	0.133543	2.91957	1.86329	0.988083
FUT9	-1.21525	0.00251267	0.193304	0.657623	-1.40855	0.00238276	2.37186	3.68081	3.50619
C1S	-1.06721	0.00252198	-0.069979	0.885307	-0.997229	0.0109125	2.80634	3.68671	3.7425
MATN4	-2.34843	0.00252572	-0.587983	0.360677	-1.76045	0.0461381	0.639615	1.49666	1.89157
RABGAP1L	-0.898486	0.00252808	-0.257291	0.446156	-0.641195	0.0439331	6.01752	6.68466	6.89612
PAH	-2.25179	0.00252817	-0.905647	0.156913	-1.34615	0.114717	0.941882	1.94953	2.56434
TFRC	-0.733351	0.00253	-0.368468	0.167561	-0.364883	0.150227	6.73518	7.20442	7.56678
IRX3	-4.039	0.00253142	-0.694064	0.431614	-3.34493	0.0326098	0.377175	1.50794	1.95264
GNB5	-0.57668	0.00253142	-0.214196	0.300865	-0.362484	0.0734332	5.07881	5.46915	5.67914
MAEA	0.568804	0.00253193	0.23417	0.28088	0.334634	0.0884556	6.8128	6.58033	6.34615
BZRAP1	-1.49828	0.00253193	-0.137068	0.823384	-1.36121	0.0134181	1.8249	3.52037	3.65557
MXD4	-0.803701	0.00254965	0.0683747	0.852865	-0.872075	0.00407802	4.29868	5.14555	5.08106
ACOT9	-0.775786	0.00255128	-0.169714	0.576591	-0.606072	0.029836	4.81257	5.46079	5.6296
FGFR4	-0.617006	0.00255281	0.146246	0.556294	-0.763252	0.00157824	5.8355	6.72925	6.58862
ABCG2	1.78263	0.00256249	1.81041	0.005352	-0.0277862	0.975659	2.873	2.95086	1.51623
C2orf43	-0.671175	0.00257615	-0.125201	0.649093	-0.545974	0.024436	4.33638	5.02496	5.14649
ACE	1.56864	0.00257649	0.977584	0.0923331	0.591052	0.240907	3.22498	2.7637	1.95079
PRDM5	0.65917	0.00257755	0.32867	0.174069	0.3305	0.140941	5.07312	4.8016	4.49184
PDE6D	-0.693273	0.00258875	-0.0672243	0.832674	-0.626049	0.0136139	4.06153	4.7374	4.80045
H6PD	-0.948438	0.00259606	-0.460767	0.152121	-0.487671	0.145595	4.18596	4.68536	5.13116
EDIL3	0.556796	0.00259913	-0.0403098	0.894709	0.597105	0.0046419	6.34445	5.80218	5.84275
FAM171A2	0.58014	0.00260173	0.538716	0.0108981	0.0414239	0.971784	5.24618	5.25298	4.72959
MASTL	-0.580137	0.00260505	-0.524329	0.0121724	-0.0558085	0.82995	5.61055	5.71542	6.22884
CTSL	-0.549558	0.00260799	-0.153344	0.459923	-0.396213	0.0432617	4.87266	5.35593	5.50439
GRHL2	0.670442	0.00262071	0.300385	0.231794	0.370057	0.10853	5.73817	5.45964	5.16209
TMEM191B	2.25168	0.00262071	2.37293	0.00344485	-0.121244	0.880915	1.80783	1.86023	0.552702
ODF2	-0.616197	0.00262627	-0.287331	0.183409	-0.328866	0.12918	4.56877	4.94733	5.23034
LINC01106	-2.24232	0.00263081	-0.760053	0.226785	-1.48226	0.0802633	0.676119	1.80208	2.37265
SEMA3D	1.3765	0.00263707	0.760416	0.140788	0.616086	0.167727	2.47917	2.07401	1.51529
GFRA1	1.43696	0.00263727	-0.349585	0.621013	1.78655	0.00220495	3.34367	1.91078	2.13454
CD9	0.587126	0.00263904	0.149377	0.553389	0.43775	0.0356054	7.93361	7.57523	7.4065
NXPE3	-1.00218	0.00264002	-0.00610323	0.99211	-0.996081	0.00761854	3.91036	5.06393	5.06041
BCL9	-0.466121	0.00264056	0.111901	0.556103	-0.578022	0.00161942	6.11406	6.75711	6.64899
IGSF10	-2.40974	0.00264503	-0.166692	0.838963	-2.24305	0.0128502	0.371563	1.81129	1.9172
HN1	0.448681	0.00264615	0.176999	0.314739	0.271682	0.0821597	8.26339	8.07776	7.90028
GAP43	0.852191	0.00264615	0.40612	0.20129	0.446071	0.124859	4.58276	4.24609	3.84303
LINC00664	-1.13357	0.00265009	0.0314738	0.956855	-1.16504	0.00600945	2.97776	4.20224	4.18013
TAGLN2	0.670294	0.00265541	0.356429	0.155918	0.313866	0.173162	6.65281	6.46028	6.1059
BEST2	-2.13996	0.00265902	-0.0366011	0.967221	-2.10336	0.00861065	1.01089	2.17368	2.19216
GPR156	-1.89022	0.00266851	-1.11055	0.0514124	-0.779668	0.295753	1.17199	1.58615	2.45783
NUP88	0.463557	0.00266909	0.18469	0.300975	0.278868	0.0841473	6.70639	6.51453	6.33093
PRKAR1A	0.422077	0.00267021	0.147973	0.376879	0.274104	0.063497	7.26458	7.065	6.92006
UROD	0.46881	0.00268308	0.136853	0.472481	0.331957	0.0453852	6.58091	6.33646	6.2013
PPIL3	0.645586	0.00268343	0.287731	0.23461	0.357855	0.108554	5.42677	5.15173	4.86923
LSAMP	-1.60739	0.0026856	-0.0799132	0.908311	-1.52748	0.0105246	1.65231	3.07687	3.16613
GNAS	0.340656	0.0026856	0.147588	0.268894	0.193068	0.104657	9.86598	9.75026	9.60242
C1orf106	0.544439	0.0026856	0.0914612	0.713871	0.452978	0.0215345	6.08332	5.72808	5.64092
RASA4	-1.76285	0.00269078	0.103079	0.882823	-1.86593	0.00497445	1.17535	2.69689	2.60823
IFI6	-1.70709	0.00270216	-0.0498748	0.955613	-1.65722	0.00942931	1.14468	2.43567	2.48921
CNN2	-0.432523	0.00271574	-0.344073	0.0343237	-0.0884496	0.591538	8.43004	8.59872	8.94152
GRPR	-2.03987	0.00271574	-1.85406	0.00805635	-0.185816	0.86331	1.88097	2.2814	3.70507
DUSP26	1.50093	0.0027196	0.514359	0.416213	0.986566	0.0527153	2.43664	1.83897	1.50111
COL8A2	-1.17999	0.0027243	-0.153056	0.740421	-1.02693	0.0186457	2.07395	3.01611	3.14797
ZNHIT2	0.826266	0.0027243	0.406862	0.187788	0.419404	0.137053	4.25174	3.99037	3.60977
ZNF404	-1.60745	0.00273232	-0.407279	0.419543	-1.20017	0.0442135	1.30246	2.06373	2.40616
BEND7	1.10125	0.00273232	0.747007	0.0627179	0.354246	0.342828	3.59731	3.29781	2.63497
PRRT1	-1.82503	0.00273263	-0.226751	0.71944	-1.59827	0.0190146	0.774149	2.19296	2.38379
SLC2A14	-1.36773	0.00273968	-1.44541	0.00345555	0.0776833	0.918028	3.30305	3.18099	4.5115
WDR59	-0.635054	0.00274037	-0.264272	0.250278	-0.370782	0.099322	5.5833	6.00556	6.2619
CTD-2368P22.1	-1.21654	0.00274058	-0.659683	0.0947899	-0.556856	0.214312	2.04375	2.59437	3.15761
CCNE2	1.11063	0.00274058	0.124744	0.83095	0.985883	0.0151594	3.4621	2.68978	2.58159
S100A10	0.549059	0.00274408	0.181618	0.409648	0.367441	0.0574679	6.63792	6.35683	6.17411
COCH	-0.947924	0.00274682	-0.170571	0.648375	-0.777353	0.0253723	3.04923	3.91939	4.07765
AL133493.2	-1.75041	0.00275088	-0.55782	0.293592	-1.19259	0.0666783	1.12326	2.03648	2.5532
LGALS1	-0.90766	0.00275105	-0.114852	0.762819	-0.792808	0.017818	3.49434	4.2204	4.32743
ZDHHC4	-0.583029	0.00275232	-0.416695	0.0436045	-0.166334	0.444098	4.8594	5.11715	5.52204
RASGEF1B	1.87403	0.00275332	0.806497	0.293202	1.06753	0.0783645	2.28624	1.46423	1.05633
EPS8L2	-0.735998	0.00275332	-0.534233	0.0394531	-0.201765	0.468808	4.55462	4.91533	5.42586
FBRSL1	0.453473	0.00275631	0.399077	0.0172468	0.0543964	0.774914	6.31972	6.34129	5.9462
GATAD2A	0.441665	0.00275631	0.214095	0.203723	0.22757	0.138592	7.66369	7.50805	7.29618
PPP2R2B	0.615067	0.00275631	0.210338	0.389852	0.404729	0.0611921	5.54149	5.25793	5.05213
CCBE1	-1.59661	0.00275631	-0.650396	0.200604	-0.946215	0.105745	2.39584	3.26339	3.78368
C16orf52	-0.847697	0.00275773	-0.433777	0.131768	-0.41392	0.17405	3.42281	3.82095	4.22166
CHCHD10	0.852784	0.00275773	0.505995	0.105974	0.346789	0.235557	5.25373	4.93583	4.45981
CACNG8	-1.60717	0.00276234	-1.15199	0.0286138	-0.455181	0.474899	3.2009	3.56593	4.60014
DCTN3	0.745423	0.00276475	0.155218	0.638113	0.590205	0.0277737	4.59101	4.09776	3.94602
TNPO2	0.512603	0.00276481	0.152001	0.470611	0.360602	0.0479532	7.09099	6.83102	6.67694
MRPL39	-0.667195	0.00276481	-0.601515	0.0123095	-0.0656799	0.828867	4.91446	5.01964	5.61339
ZFP3	1.61961	0.002778	0.531714	0.436434	1.0879	0.0486786	2.94122	2.11648	1.71856
MAP3K8	1.39528	0.00278199	0.998783	0.0512327	0.396493	0.39544	3.51625	3.12407	2.33822
DPP10	-1.30817	0.00278548	-1.14734	0.01095	-0.160834	0.79375	2.61748	2.7643	3.73715
ARL2	-0.44761	0.00279022	-0.250758	0.125223	-0.196852	0.21218	6.11542	6.39298	6.64098
SRR	-1.19051	0.00279022	-0.460188	0.236633	-0.730321	0.0924378	2.35117	2.94783	3.40499
CA3	-2.42084	0.00279022	-0.97464	0.147247	-1.4462	0.125912	0.559312	1.40554	2.08455
ROBO3	-1.28217	0.00279873	-0.680296	0.101713	-0.601871	0.201143	2.78327	3.1932	3.85829
COX5B	0.413367	0.00280158	0.0425698	0.842847	0.370797	0.0147707	7.58196	7.292	7.251
BUD31	0.526064	0.00280158	0.24076	0.230879	0.285304	0.120025	6.58788	6.42087	6.18395
ZNF385C	-1.3884	0.00280547	-0.339549	0.471016	-1.04885	0.0404504	1.69669	2.82732	3.14276
PRKD2	-0.512063	0.00281227	-0.317734	0.0830052	-0.194328	0.292528	5.26977	5.5272	5.84481
SRP14-AS1	-2.47084	0.00281628	-0.0970776	0.91481	-2.37376	0.0107823	0.883308	2.12505	2.18024
AMPD3	-1.2135	0.00282923	-0.192898	0.677485	-1.0206	0.0234323	1.98772	3.03757	3.20372
TDRD5	-2.06797	0.00283238	-1.65988	0.0118433	-0.408085	0.682094	0.952495	1.03896	2.14448
MLPH	-0.878325	0.00283268	-0.136083	0.702595	-0.742243	0.0222589	3.18352	3.93151	4.05048
ERVH48-1	1.24352	0.00284419	-0.209637	0.740292	1.45315	0.00322645	4.59978	3.34287	3.54846
RN7SK	1.65186	0.0028569	0.456187	0.525681	1.19567	0.0397212	6.42488	5.08769	4.91361
ERCC2	-0.456791	0.0028569	-0.0120137	0.964824	-0.444778	0.00941596	6.29847	6.83039	6.83969
SLC22A5	-1.57342	0.0028569	-0.666103	0.174594	-0.907314	0.122185	1.43043	2.20319	2.81472
PCOLCE-AS1	-2.84445	0.00285982	-1.14932	0.131754	-1.69513	0.133666	0.732934	1.61496	2.34648
SLC8A2	-1.74621	0.00285982	-0.876725	0.105579	-0.869483	0.189407	1.78443	2.42341	3.10376
ANXA4	-1.18702	0.00287359	-0.44535	0.256871	-0.741671	0.0866213	2.70722	3.32313	3.76352
GLI2	0.652707	0.0028751	0.273802	0.277232	0.378905	0.0982942	5.8743	5.59738	5.30696
PHPT1	0.509978	0.00287565	0.368691	0.0514124	0.141287	0.447456	6.31465	6.24804	5.88602
ZMPSTE24	0.727542	0.00288159	0.371831	0.177771	0.355711	0.15964	6.15932	5.94571	5.57105
NDFIP1	0.495824	0.00288279	0.267202	0.151047	0.228623	0.187395	6.2979	6.15934	5.89406
ALDH6A1	-0.724312	0.00288626	-0.163203	0.572538	-0.561109	0.0339371	4.61439	5.21347	5.35001
GNA13	-0.476438	0.00288626	-0.327658	0.0593586	-0.14878	0.39544	6.00545	6.21404	6.53735
PFKM	-0.515282	0.00289627	-0.296115	0.122301	-0.219167	0.230651	6.72863	7.02695	7.31362
RP11-319G6.1	-2.16666	0.002899	-1.14359	0.071301	-1.02307	0.238423	0.726868	1.19899	2.05056
FOXO4	0.732263	0.00290334	0.356308	0.20129	0.375955	0.139396	5.7296	5.53039	5.17669
PTPRD	0.536129	0.00291861	0.489357	0.014447	0.0467718	0.845553	5.8788	5.93079	5.44243
LRRTM4	1.06417	0.00292258	0.346206	0.42583	0.717967	0.0548541	3.8747	3.26648	2.94508
NEBL	-1.41584	0.00292318	0.0912778	0.885013	-1.50711	0.0052958	2.77009	4.14334	3.96153
VWC2	1.76353	0.00292324	0.655923	0.385082	1.10761	0.0606965	2.14163	1.36645	0.983085
2004-03-01	-2.03765	0.00292324	-0.141758	0.855234	-1.89589	0.0134311	1.03386	2.33969	2.48436
IQGAP2	0.649346	0.00292816	0.232479	0.373748	0.416867	0.0693878	7.16288	6.82351	6.57594
SOX8	1.11144	0.00292816	0.672235	0.105603	0.439201	0.245724	4.16888	3.80384	3.20934
EFR3A	0.55053	0.00293495	0.225064	0.293202	0.325466	0.0941576	6.42714	6.20288	5.97334
C3orf58	0.690935	0.00293495	0.386676	0.131768	0.304258	0.204782	5.09414	4.83771	4.47171
HSPG2	-1.12461	0.00293891	-0.254588	0.583151	-0.870019	0.0336357	6.10715	7.01011	7.15775
IL13RA1	0.684074	0.00294008	0.120647	0.702751	0.563427	0.0242133	4.80119	4.33489	4.21573
SGCE	0.638522	0.00294008	0.323514	0.177249	0.315007	0.156153	4.95206	4.73492	4.42499
RAB33B	-0.913653	0.00297686	-0.361071	0.259967	-0.552583	0.0959407	3.36152	4.08659	4.434
RTN4IP1	-0.74377	0.00298465	-0.241568	0.376529	-0.502202	0.0623438	3.87213	4.4395	4.68157
VPS9D1	-1.5897	0.00298538	-0.737534	0.135858	-0.852163	0.157814	1.45799	2.01211	2.58643
HES3	1.51865	0.00298888	0.77184	0.187788	0.74681	0.148805	5.9214	5.237	4.27796
PIK3R5	-1.10639	0.00299751	0.0692443	0.892719	-1.17563	0.00545208	2.27642	3.40683	3.35693
RAMP3	-3.0265	0.00300531	-0.687064	0.364837	-2.33944	0.0503564	0.177638	0.971876	1.35827
KIAA1549	0.607265	0.00301332	0.239851	0.31162	0.367414	0.087185	5.42728	5.14408	4.89848
C6orf223	-1.99447	0.00301332	0.261914	0.678173	-2.25639	0.00310238	0.645603	2.37018	2.1638
RPS13	0.387204	0.00301879	0.177226	0.245591	0.209978	0.125322	9.27316	9.13881	8.96284
CRYBG3	1.08616	0.00302199	0.536689	0.19833	0.549467	0.140184	4.44422	4.10355	3.58102
MAP3K14-AS1	-2.17239	0.00302199	-0.833756	0.187927	-1.33864	0.108678	0.977456	1.76749	2.61298
TAB1	-0.639613	0.00302708	-0.404381	0.0801853	-0.235232	0.316706	5.05356	5.41607	5.81723
AP003068.23	1.76146	0.00302708	1.50112	0.0206988	0.26034	0.670796	2.34051	2.13097	1.12573
MGC32805	1.64292	0.00302708	0.893215	0.161421	0.749703	0.16356	2.6315	2.02466	1.35293
GCFC2	-0.856313	0.00307	-0.582491	0.0526712	-0.273821	0.402159	3.31752	3.77209	4.31635
MT2A	2.39076	0.00307083	0.729078	0.502012	1.66168	0.0440126	5.65626	4.04999	3.23644
HSDL2	-0.60234	0.00307083	-0.5963	0.00752548	-0.00603994	0.98803	4.59595	4.65619	5.23355
CDK5	0.910963	0.00307083	0.412093	0.238675	0.49887	0.115228	4.53079	4.08632	3.7074
SUCLG2	-0.41173	0.00307083	-0.276188	0.0702372	-0.135542	0.370748	6.31543	6.51255	6.78756
FOXJ1	1.00612	0.00307083	0.90072	0.0154319	0.105396	0.801273	3.61857	3.73644	2.92684
MYCBPAP	-2.92419	0.00307083	-1.28847	0.103079	-1.63571	0.172922	0.329913	1.17728	2.02673
NCBP2	0.422217	0.00307139	0.03961	0.861993	0.382607	0.0150391	7.54664	7.24182	7.20511
WDR35	-0.711671	0.00308255	-0.256552	0.331213	-0.455119	0.077506	4.68957	5.26308	5.50172
MBOAT1	0.869675	0.00308255	0.420313	0.206469	0.449362	0.135733	3.92663	3.65922	3.29161
RGS7	-2.76534	0.00309153	0.291375	0.708459	-3.05671	0.00374555	0.479333	2.24527	1.96959
HSP90AA1	0.321879	0.00309297	0.215389	0.0870315	0.10649	0.363405	11.4423	11.4134	11.1987
CTC-338M12.4	-1.35646	0.00309297	-0.311411	0.519373	-1.04505	0.038047	2.69849	3.58828	3.92859
FUT8	0.644548	0.00309297	0.209862	0.421578	0.434686	0.0589158	5.2551	4.88273	4.69246
AOC3	-1.56172	0.003101	-1.43754	0.00774977	-0.124181	0.886776	1.50275	1.5452	2.64197
CXCL12	0.520303	0.00310554	0.618345	0.0025552	-0.0980421	0.626304	5.89436	6.09257	5.48568
LSM3	0.540289	0.00310554	0.281729	0.175804	0.25856	0.175725	7.33211	7.13765	6.85667
STAT1	-0.468268	0.00310554	-0.138924	0.452935	-0.329345	0.053274	5.86137	6.24485	6.38859
SLC36A1	0.905201	0.00310748	0.756693	0.0242473	0.148508	0.673666	4.47697	4.44864	3.69926
CAPN13	-1.66944	0.00310748	-0.565912	0.284891	-1.10353	0.0805485	1.27159	2.29058	2.79492
QPCTL	-0.692003	0.00312099	-0.0698395	0.830239	-0.622163	0.0166041	3.80365	4.54841	4.61983
C6orf141	1.5034	0.00312099	0.568781	0.359081	0.934618	0.0717871	3.86122	3.05593	2.64919
PCBD1	-0.736806	0.00313356	-0.251849	0.351083	-0.484957	0.0713841	3.89965	4.43242	4.6679
CCDC114	-2.23585	0.00313356	-0.41754	0.543639	-1.81831	0.0335516	0.579099	1.82039	2.22208
SLC12A7	-0.553229	0.00314322	-0.153025	0.479214	-0.400204	0.0480904	5.0591	5.47862	5.63426
EFHD2	0.500979	0.00315615	0.329613	0.0801853	0.171366	0.342828	5.72674	5.66841	5.34267
LINC00654	-1.66615	0.00315802	-0.137369	0.833579	-1.52879	0.0157927	1.48109	2.48466	2.60631
NCSTN	0.424508	0.00315885	0.244363	0.130561	0.180145	0.233501	6.5539	6.45565	6.21104
ABHD17C	0.600774	0.00315885	0.357793	0.11481	0.24298	0.253756	5.23211	5.13127	4.78205
PCNXL3	0.655007	0.00315885	0.268991	0.297673	0.386016	0.098007	6.10093	5.84533	5.57508
PTGER3	-3.22143	0.00315922	-0.93314	0.2404	-2.28829	0.0805485	0.120049	0.95482	1.47822
FAM114A1	-1.07444	0.00315922	-0.559081	0.131329	-0.515358	0.195431	2.83684	3.54942	4.08807
RASAL1	-1.23324	0.00315987	0.0508251	0.929703	-1.28406	0.00659982	2.14062	3.26495	3.20674
HLA-DMB	-2.95788	0.00317449	-0.351639	0.676374	-2.60624	0.0232532	0.233926	1.3478	1.62074
TOMM40	0.554546	0.00317449	0.209233	0.354996	0.345313	0.0820001	7.8798	7.63398	7.42982
L2HGDH	-0.505245	0.00317556	-0.355413	0.0540159	-0.149832	0.431836	5.36676	5.57308	5.92634
EPOR	-0.814033	0.00320568	-0.319264	0.269621	-0.494769	0.0975459	3.60109	4.07567	4.39248
COL14A1	-0.649646	0.00320672	-0.0774494	0.797952	-0.572197	0.0190146	4.15602	4.78938	4.86384
MDM2	0.42458	0.00324098	-0.139614	0.426559	0.564195	0.00129871	6.58962	6.09828	6.23628
ADAMTS20	-1.56935	0.00325232	-0.406285	0.453861	-1.16306	0.0482489	2.30012	3.47669	3.79952
GALNT18	-1.73811	0.00325232	-0.323976	0.608588	-1.41413	0.0309748	2.21047	3.6757	3.95456
RABEP1	-0.43639	0.00325232	-0.219793	0.179402	-0.216597	0.168116	6.00651	6.30249	6.52099
C16orf96	-1.66972	0.00325614	-1.13559	0.033498	-0.534126	0.447945	1.23556	1.55747	2.38794
PLEKHH2	-1.12363	0.00325729	-0.174582	0.692925	-0.949046	0.0249198	2.45183	3.20658	3.39485
TMEM2	0.440817	0.00326374	-0.283037	0.0992871	0.723854	0.000241902	6.91855	6.27826	6.55751
PDE10A	1.40549	0.00327728	0.873514	0.105013	0.531972	0.257108	2.41891	2.05548	1.4218
EID1	-0.518531	0.00328246	-0.100342	0.675407	-0.418189	0.0296389	7.02582	7.55629	7.65294
NUTM2A-AS1	-0.613799	0.00328246	-0.255063	0.254283	-0.358736	0.108796	4.59278	4.96549	5.21077
MYL9	-1.18226	0.00328686	-0.211154	0.679429	-0.97111	0.0280893	4.98795	6.17008	6.38872
POLR3GL	-1.29361	0.00328686	-0.0793215	0.89502	-1.21429	0.0136139	1.96434	3.2463	3.33191
RAB3A	-1.35202	0.00329087	-0.551033	0.219455	-0.800986	0.114088	2.07927	2.86375	3.36512
TTLL6	-1.37242	0.00330072	0.225799	0.643575	-1.59821	0.00294169	1.82698	3.14378	2.93752
ZNF382	-1.90092	0.00330232	-1.35216	0.0274061	-0.54876	0.506069	1.39638	1.72682	2.78359
C1orf198	0.435544	0.00331462	0.436033	0.00915308	-0.000488753	0.999228	6.13409	6.22253	5.79321
FAM124B	-1.73326	0.00332811	-1.10361	0.050449	-0.629649	0.376419	1.03872	1.76403	2.65025
RP13-401N8.1	-2.62173	0.00332811	-1.95776	0.0178096	-0.663967	0.61266	0.296015	0.864124	2.06741
ZNF793	0.790934	0.00333343	-0.124114	0.752877	0.915048	0.00379957	4.47701	3.65177	3.76585
DPH1	0.691336	0.0033411	0.162085	0.598827	0.529251	0.0368086	4.70429	4.27887	4.135
IFT27	-0.669222	0.00334229	-0.376102	0.119241	-0.293121	0.234275	4.27776	4.65916	5.0159
DLGAP5	-0.395912	0.00335369	-0.191076	0.218411	-0.204836	0.15031	7.70251	7.98447	8.17522
WWC3	0.675844	0.00335775	0.370049	0.153136	0.305795	0.204196	6.38303	6.15753	5.7923
TMC4	-2.00893	0.00335885	-1.15738	0.0656893	-0.851555	0.29549	1.31527	2.09031	3.02777
COL16A1	-1.51508	0.00337025	-0.11086	0.869418	-1.40422	0.0152521	2.16273	3.67346	3.83272
CTD-2306M5.1	-1.30966	0.00337025	-0.0280917	0.96741	-1.28156	0.0104467	3.29074	4.4326	4.43472
HMX2	-1.47418	0.00337158	-0.391516	0.426776	-1.08267	0.0534801	1.41845	2.30083	2.63448
LRRC69	-2.20284	0.00338473	-1.67751	0.0170561	-0.525331	0.662919	0.593211	0.821678	1.77148
SLC27A3	0.655938	0.00339374	0.368625	0.138964	0.287313	0.217083	4.83267	4.62664	4.28554
PGM1	-0.687806	0.00339374	-0.496929	0.0533202	-0.190877	0.470235	6.25911	6.48986	6.97012
SLC7A8	0.462229	0.00339489	0.581684	0.00235975	-0.119454	0.496459	8.15821	8.35631	7.76892
KRT19	-0.418585	0.00339489	-0.112086	0.530746	-0.306499	0.0465928	6.8573	7.22807	7.3431
RBM17	0.419969	0.0033996	0.132791	0.450981	0.287178	0.0602883	7.30963	7.11018	6.97955
GRIN2B	-2.64025	0.00340131	-0.119106	0.903837	-2.52115	0.0133969	0.409892	2.15146	2.25919
NTM	-0.767168	0.00342986	-0.0565812	0.882473	-0.710586	0.0150391	3.61136	4.33609	4.38405
ARID5B	2.00698	0.00343109	0.281567	0.814807	1.72542	0.0194048	2.5407	1.37661	1.17788
SGSM1	-1.4949	0.00343519	-0.135339	0.830038	-1.35956	0.0175368	1.77708	3.1109	3.2199
RNF112	-2.6187	0.00344787	0.41551	0.553827	-3.03421	0.00260425	0.469637	2.36445	2.11517
MAATS1	-1.67007	0.00345525	0.0958897	0.889768	-1.76596	0.00626529	1.11357	2.28937	2.20844
CHD7	0.547509	0.0034565	0.476307	0.0254272	0.0712014	0.762176	7.58796	7.59651	7.10822
SCAMP5	0.499675	0.00346238	0.466467	0.0151924	0.0332085	0.892274	6.46206	6.52597	6.05704
SPAG9	-0.436669	0.00346299	-0.264348	0.106783	-0.172321	0.285553	5.98732	6.22818	6.49136
TSC22D3	1.02731	0.00347145	0.507534	0.203102	0.519773	0.148263	4.2019	3.74441	3.29858
HPRT1	-0.651191	0.00348665	-0.132473	0.635532	-0.518718	0.0333793	4.89566	5.54299	5.66879
HPS3	-0.592731	0.00349417	-0.0613192	0.836642	-0.531412	0.0180625	5.91196	6.47923	6.5454
HSP90B1	0.358902	0.00350168	0.176167	0.224082	0.182736	0.158155	10.4097	10.3046	10.1265
LCK	-0.538768	0.00350394	-0.0992504	0.686164	-0.439518	0.0296242	6.02363	6.55154	6.64926
RP3-467N11.1	-1.96062	0.00350445	-0.529236	0.381953	-1.43139	0.0605017	0.708688	1.63632	2.01453
NUCB2	-0.887671	0.00352827	-0.232971	0.491099	-0.6547	0.0495434	3.39497	4.05703	4.26795
RAP2A	-0.535484	0.00354933	-0.357759	0.0699196	-0.177725	0.380487	5.25255	5.46861	5.82397
GLTSCR1	0.679662	0.00355822	0.436233	0.0904168	0.243429	0.32464	5.0981	4.89862	4.4695
FMNL1	-1.15124	0.00357555	-0.0597694	0.915257	-1.09147	0.0136633	2.3613	3.44538	3.49964
RP11-209K10.2	1.55133	0.00358089	0.531534	0.433183	1.01979	0.0622735	3.36764	2.84499	2.36353
ZNF554	-1.07112	0.00360251	-0.7224	0.0512327	-0.348722	0.414874	2.34159	2.68062	3.3105
SNRNP25	0.553801	0.00364865	0.403765	0.0564973	0.150036	0.475817	5.87483	5.80196	5.39605
FTL	-0.367981	0.00364957	-0.0511084	0.792549	-0.316873	0.0227601	9.75231	10.1409	10.1973
PLA2G2A	-2.68731	0.00365154	-3.03088	0.00315715	0.343563	0.848442	0.54077	0.583077	2.32808
CBFB	0.596192	0.00365221	0.362352	0.112796	0.23384	0.281188	5.34204	5.1788	4.82844
SCARB2	-0.546933	0.00365675	-0.397385	0.0540159	-0.149549	0.482424	6.13575	6.32975	6.71414
VCAN	0.515132	0.00365847	0.44855	0.0270169	0.0665812	0.767102	8.25799	8.27445	7.83176
TMEM51	0.759585	0.00366071	0.494959	0.0870315	0.264625	0.336448	4.2563	4.09238	3.61451
FAM226A	-2.30137	0.00366174	-0.635646	0.346036	-1.66573	0.0653955	0.885991	1.71118	2.16929
NUDT7	-1.40638	0.00366174	0.143381	0.80223	-1.54976	0.00506057	1.63119	3.04982	2.9215
SQLE	0.60276	0.00366426	0.436272	0.0657798	0.166488	0.468808	7.57422	7.52562	7.09034
PNPLA3	0.854446	0.00366514	0.670576	0.0383465	0.183869	0.574184	4.27139	4.22592	3.5593
TRIM52-AS1	-0.988807	0.00367645	-0.87919	0.0138006	-0.109617	0.850588	2.62611	2.77907	3.55455
SEMA3C	1.45343	0.00367645	-0.115773	0.90191	1.5692	0.006897	2.59923	1.64287	1.70559
AC010729.2	-2.42606	0.00367645	-0.769209	0.264985	-1.65685	0.0891935	0.329913	1.2321	1.7581
THAP9-AS1	-0.530293	0.00367903	-0.408905	0.0370264	-0.121388	0.570835	4.88246	5.08247	5.47843
CCDC137	0.57758	0.00368317	0.253915	0.27132	0.323665	0.121972	6.06879	5.85736	5.61808
MALL	-1.03574	0.00368871	-0.0538849	0.915369	-0.981857	0.0140405	2.70997	3.52621	3.56925
RP11-160H22.5	4.1745	0.00368889	4.58794	0.00300288	-0.413442	0.66848	1.18782	1.43334	0.0577154
CTC-526N19.1	1.13392	0.0036924	0.370287	0.444338	0.763632	0.0614276	3.39861	2.80202	2.49957
GRAMD4	0.649836	0.0036924	0.395686	0.112728	0.25415	0.282157	5.35356	5.16481	4.77607
ASS1	0.417687	0.0036925	0.357154	0.027249	0.0605329	0.733686	6.81995	6.8447	6.49191
H3F3A	0.339637	0.00372564	0.166677	0.226806	0.17296	0.161932	9.55708	9.46107	9.29594
MMP11	0.722741	0.00372564	0.627853	0.0214031	0.0948884	0.754935	4.4051	4.36629	3.78652
PALM3	-0.699814	0.00374164	-0.0792854	0.816636	-0.620529	0.0204894	4.67753	5.41858	5.49451
ATXN1	1.46725	0.00374164	0.656657	0.280203	0.810591	0.112568	3.17149	2.56499	2.00054
SYTL2	-1.7395	0.00374164	-0.0353489	0.967095	-1.70416	0.0115744	1.71609	3.13153	3.15043
EDEM1	0.702285	0.00374164	0.546069	0.0412136	0.156216	0.565182	5.03213	4.95385	4.44402
ZNF155	-1.05877	0.00374227	-0.402378	0.291582	-0.65639	0.100629	2.74347	3.67224	4.04827
RP11-53O19.1	-2.99585	0.00374759	-0.904327	0.248759	-2.09153	0.0898264	0.383346	1.10388	1.67561
ANGPT4	-3.94172	0.00374759	-0.00726894	0.997313	-3.93446	0.0102919	0.0637606	1.33811	1.3926
U2AF2	0.549487	0.00374882	0.342241	0.117982	0.207246	0.307853	8.18548	8.08651	7.747
TECR	-0.433078	0.00374882	-0.350823	0.0337394	-0.0822546	0.647317	6.24573	6.41849	6.77178
CTC-459F4.3	-1.09327	0.00376139	-0.448898	0.23503	-0.644375	0.120315	2.28432	2.89935	3.29828
RAB3C	-1.08428	0.0037707	-0.0958276	0.849552	-0.988457	0.0182823	2.98281	3.95157	4.0115
SUCLA2	0.466686	0.0037746	0.180983	0.340678	0.285703	0.0946726	6.24082	6.04015	5.87196
ANAPC16	-0.432159	0.00377554	-0.138952	0.429998	-0.293207	0.0675415	6.07127	6.43419	6.57291
NUDCD1	0.465215	0.00377554	0.216372	0.244193	0.248844	0.141204	6.84653	6.67942	6.4609
SULT1A1	-1.16741	0.00377766	-0.11307	0.825845	-1.05434	0.0193205	2.19969	3.11816	3.20899
AC139677.1	-3.15885	0.00380862	-2.88663	0.0068849	-0.272224	0.910635	0.177638	0.248839	1.4431
RALGPS1	-0.833824	0.00382556	-0.371692	0.222069	-0.462132	0.136598	4.54214	4.98044	5.35412
CXCL6	-1.49334	0.00383769	0.0332889	0.964704	-1.52663	0.00906527	1.58774	2.97987	2.98073
SDSL	2.86595	0.0038411	2.09028	0.0685588	0.775674	0.368481	2.54712	1.83207	0.655981
HOOK1	-0.473621	0.00384383	-0.37826	0.0329863	-0.0953611	0.626934	5.35791	5.51617	5.88922
SLC41A3	-0.628993	0.00385154	-0.419782	0.0707197	-0.209211	0.389487	4.38265	4.6968	5.11788
PRTG	-1.36199	0.00386748	0.179339	0.740884	-1.54133	0.00449395	2.60855	3.96451	3.75363
ECH1	-0.484297	0.00388294	-0.519741	0.00647374	0.035444	0.885562	6.04529	6.06457	6.57953
TDG	0.468408	0.00389075	0.107133	0.622158	0.361275	0.0399148	7.05707	6.79169	6.6824
DLG4	-0.671965	0.00389075	-0.211645	0.42437	-0.460319	0.06724	4.70875	5.25641	5.48391
CYP2S1	-0.517428	0.0038998	-0.261188	0.200428	-0.25624	0.178943	7.11868	7.44699	7.69162
KLF12	0.785597	0.00390917	0.367793	0.236306	0.417804	0.140497	4.61186	4.26683	3.92378
C2orf69	-0.550527	0.00390917	-0.317806	0.120766	-0.232722	0.261464	4.80836	5.08595	5.39683
AGRN	-0.581936	0.0039102	0.0598872	0.847096	-0.641824	0.00551868	7.08088	7.78227	7.70387
IFT140	-0.88475	0.0039102	-0.179407	0.628425	-0.705343	0.03638	4.3814	5.07491	5.21689
CTGF	-1.53908	0.00391038	-0.629952	0.273123	-0.909126	0.113746	4.83363	6.18232	6.70559
CKMT1A	-0.796526	0.00391992	-0.40191	0.166311	-0.394616	0.187929	3.94324	4.41619	4.8017
CCDC102A	-1.3302	0.00392524	-0.569038	0.213258	-0.761162	0.134888	2.48441	3.36705	3.86082
SUSD4	-1.65554	0.00393159	0.152046	0.815851	-1.80759	0.00551868	1.29106	2.80236	2.75184
MOAP1	-0.689188	0.00393159	-0.438006	0.0826459	-0.251182	0.343703	4.27133	4.53653	4.96
C15orf38	-0.740478	0.00393739	-0.548462	0.0419865	-0.192016	0.523518	3.53082	3.80879	4.31494
RP11-706O15.7	-6.06702	0.00394081	-6.06702	0.00519499	0	1	0	0	1.31782
SPAG4	-1.70665	0.00394191	-0.656105	0.237073	-1.05054	0.114652	1.53491	2.38271	2.90613
RAD23A	-0.532061	0.00395669	-0.285577	0.161726	-0.246484	0.211466	6.17525	6.46938	6.7621
RP11-108M9.3	2.16961	0.00396104	1.2901	0.151522	0.879507	0.202717	1.73304	1.11171	0.570812
TSPAN12	0.757519	0.00396277	0.213336	0.522724	0.544183	0.05335	4.47039	4.06313	3.85631
SPTLC1	0.470424	0.00396663	0.0196247	0.946677	0.450799	0.0135914	6.57626	6.238	6.21881
OCEL1	-0.968122	0.00397073	-0.215677	0.579723	-0.752445	0.0417966	3.47786	4.19462	4.41296
AP001065.15	-1.42414	0.00398526	-0.142772	0.814023	-1.28137	0.0207967	2.08735	3.06631	3.20837
GLT8D2	-0.955881	0.00398526	-0.175992	0.65543	-0.779889	0.0341449	2.64579	3.53991	3.6959
ELN	-0.956607	0.00398526	-0.436777	0.196891	-0.51983	0.151719	3.09819	3.53437	3.96786
ZDHHC19	-2.73102	0.0039946	-0.424735	0.607107	-2.30629	0.0334124	0.716784	1.78902	2.17967
WRNIP1	0.462723	0.00399566	0.123466	0.54874	0.339257	0.0505276	5.87317	5.6101	5.48579
ALAS1	-0.432878	0.00400732	-0.335521	0.0412136	-0.0973569	0.582232	5.49129	5.67715	6.00611
PLCH1	-0.67315	0.00405199	-0.0497912	0.888471	-0.623359	0.0173625	4.16483	4.82719	4.86775
DUSP1	1.0007	0.0040561	0.82548	0.0309396	0.175217	0.657723	3.58832	3.55115	2.80911
[truncated: 13,303 more rows]

## Sheet: 3. DE gene ontology
DAVID KEGG pathway and gene ontology analysis for all DE genes
Category	Term	Count	%	PValue	Genes	List Total	Pop Hits	Pop Total	Fold Enrichment	Benjamini
GOTERM_BP_DIRECT	GO:0030335~positive regulation of cell migration	89	2.0951	2.51921e-08	ONECUT1, FAM107A, PIK3CD, SYNE2, IGF1R, MYLK, ACTG1, MDK, FAM110C, KDR, CTSH, CPNE3, ITGAV, HRAS, SEMA6B, PDGFRB, PDGFRA, SEMA6A, WNT5B, MMP2, RRAS2, PRKCA, ACTN4, F3, ADRA2A, FGR, CLDN4, MMP14, CLDN3, SMO, KIT, MYADM, NUMB, CDH13, ITGA6, ROR2, ITGA5, EPHA1, EPHA2, SEMA7A, SEMA3C, SEMA3D, SYNPO2, PDGFB, TWIST2, SEMA3G, PDGFA, PIK3R3, CORO1A, AIF1, EGFR, PPM1F, FAM83H, SDCBP, PODXL, MGAT5, PDPN, P…	3785	258	19308	1.75971	0.000202116
GOTERM_BP_DIRECT	GO:0001525~angiogenesis	86	2.02448	7.62434e-08	SETD2, NRP2, PLXND1, FLT4, PDCD6, PDE3B, EMC10, HIF3A, TSPAN12, RBPJ, SAT1, AMOT, ACTG1, ELK3, GJA5, ANPEP, BSG, KDR, PROK2, ITGAV, GLUL, EPHB1, EPHB3, PDGFRB, VAV3, BCAS3, ANXA2, SYK, UNC5B, MMP2, GAB1, VEZF1, PRKCA, HSPG2, ADRA2B, YWHAZ, RHOB, TGFBR3, MMP14, TAL1, PXDN, COL8A2, COL8A1, ANGPTL2, PRKD2, ITGA5, MFGE8, EPHA1, ENG, FOXC1, RAMP3, CALCRL, EPAS1, NRXN1, ECSCR, PDGFA, PRKX, HOXB13, HIF1…	3785	252	19308	1.74088	0.00030585
GOTERM_BP_DIRECT	GO:0007420~brain development	90	2.11864	1.50905e-07	ROBO2, CNTNAP2, ARF4, IFT172, MAST1, BRCA2, PTPRG, DMBX1, RGS4, IMMP2L, SIX6, CDH2, ZIC2, DPYSL2, SIX3, ZIC1, PHGDH, BOK, CDK5RAP2, RGS7, EOMES, EMX1, CCDC39, EPHA7, HMGCS1, MAP1S, SHROOM2, UNC5C, KCNAB1, HSPG2, EML1, SHROOM4, COL4A1, SNPH, B3GNT5, TBC1D23, GAS8, HMX2, RTN3, NDRG4, PFKFB3, AMIGO1, COX17, AMIGO2, AK4, PCDH18, ACAT1, SRR, GRIN2A, ATXN1, UGP2, OXCT1, NNAT, DHX37, S1PR1, CSK, SLC17A7…	3785	271	19308	1.69412	0.000403571
GOTERM_BP_DIRECT	GO:0030198~extracellular matrix organization	61	1.43597	3.48319e-07	COL16A1, OLFML2B, B4GALT1, COL14A1, ELN, OLFML2A, ADAMTS4, ADAMTS5, MMP25, ADAMTS1, ADAMTSL4, ADAMTSL2, SLC39A8, ADAMTS8, ADAMTS9, ADAMTS7, PDGFRA, COL27A1, MMP2, APLP1, ADAMTS20, MMP11, MMP14, COL2A1, CCDC80, SPINT1, ELF3, MMP16, COL4A1, CRISPLD2, PXDN, MMP17, COL8A2, COL8A1, MATN4, MATN2, TNXB, PAPLN, FBLN1, HSD17B12, FBLN2, ADAMTS10, ADAMTS16, EGFLAM, DNAJB6, ADAMTS19, SPOCK2, COL28A1, KAZALD1…	3785	165	19308	1.88589	0.000591898
GOTERM_BP_DIRECT	GO:0008360~regulation of cell shape	58	1.36535	4.41473e-07	CYFIP1, PLXND1, SH3KBP1, LIMD1, RND3, RND1, ICAM1, EPS8, ARHGDIA, PALM, KDR, RAC2, PLXNC1, BVES, TPM1, RHOH, RHOB, FGR, HCK, KIT, CDC42EP2, ITGA7, PLEKHO1, RHOU, EZR, CDC42SE1, HPN, PALM3, RHOBTB3, LPAR1, ARHGAP18, PTN, CORO1A, COCH, FGD1, ZMPSTE24, RHOBTB2, MYL12B, GNA13, FGD4, FGD5, PDPN, P2RY1, EPB41L3, MYH14, FYN, WASF3, DMTN, MSN, PTK2, VIL1, DIAPH1, DLG1, FMNL1, BAMBI, DLC1, PLXNB3, FERMT2	3785	155	19308	1.90883	0.000591898
GOTERM_BP_DIRECT	GO:0016192~vesicle-mediated transport	79	1.8597	4.42651e-07	ARF3, ARF4, GDI2, AP4E1, STON1, CLTB, STON2, AP2A2, CLINT1, KIF17, AP4M1, AP1G1, KIF5A, CHMP1A, CPNE1, AP1S2, AP3S2, AP1S3, BVES, ADAMTS9, ARL5A, NSF, ARL11, VPS9D1, VPS33A, ARFGAP3, AP3B2, MAPK8IP3, MAPK8IP1, SYTL2, ARL4C, VAMP8, ARL4A, RABEP1, VAMP1, PLIN3, TSNARE1, TBC1D23, SFT2D2, OPTN, VAMP3, SPTBN4, COPB2, RTN3, STX16, STXBP1, GOSR2, RHOBTB3, ARL17B, KIF3B, SCFD2, CLTCL1, RAB29, SEC23B, RAB…	3785	234	19308	1.7222	0.000591898
GOTERM_BP_DIRECT	GO:0007417~central nervous system development	56	1.31827	7.77088e-07	ROBO2, PPP1R17, CHD7, MSI1, CELSR1, HAPLN3, GBA2, HAPLN1, DMBX1, SOX3, ZIC2, DNER, ZIC1, TIMP2, JARID2, TIMP4, SEMA6B, EMX1, APLP2, APLP1, PAX6, HPCAL4, ALDH3A2, BCAN, VCAN, COL2A1, PAX8, SMO, B3GNT5, DCX, TAGLN3, SHC3, GSTP1, ACVR1B, NPAS1, KLK6, GLIS2, DRP2, UGT8, ADAM23, PDGFC, NPTX1, ASIC2, NGFR, MARCKSL1, GSN, POU6F2, ZIC4, GRHL3, ZIC5, TBX6, TBX3, SERPINI1, NES, PAM, NEUROG3	3785	150	19308	1.90444	0.00083566
GOTERM_BP_DIRECT	GO:0018108~peptidyl-tyrosine phosphorylation	54	1.27119	8.33265e-07	EPHB6, FLT4, LRRK1, TESK2, EFEMP1, KDR, NEK1, JAK3, EPHB1, EPHB3, PDGFRB, MAP2K4, PDGFRA, EPHA7, EPHA6, SPINK1, SYK, RIPK2, EPHA8, DYRK1B, FGR, HCK, PKM, MELK, LCK, KIT, ROR2, EPHA1, EPHA2, EPHA10, PDGFB, EGFR, TTN, ABL1, CSK, FYN, MAP2K5, LYN, EGF, TIE1, NTRK3, INSR, PTK2, HIPK2, CD4, KITLG, WEE1, TEC, ABI2, AXL, TEK, PTPN4, FGFR4, FGFR2	3785	143	19308	1.92632	0.00083566
GOTERM_BP_DIRECT	GO:0000122~negative regulation of transcription from RNA polymerase II promoter	250	5.88512	1.23341e-06	ZNF296, HNRNPU, ENO1, NOC2L, RBPJ, ELK3, SOX3, EDNRB, CREB3L1, SOX8, MEF2A, HES6, SOX13, SOX14, SOX11, OVOL1, EID1, AR, IFI27, RFX5, MAGEB2, TAGLN3, EZR, ZNF398, ZNF274, GATA5, PRDM14, TXN, ZBTB5, ZBTB4, ZBTB2, PCBP3, HIVEP1, ZBTB7B, RREB1, PLK3, XBP1, CREBBP, PDE2A, IGF2, LARP7, NR1D2, NFATC4, POU6F1, ID2, PKIA, PAF1, NANOG, MAGED2, CALR, EZH1, NODAL, ZNF134, EZH2, BTG2, RARG, TCF25, OTUD7B, CTC…	3785	969	19308	1.3161	0.00109952
GOTERM_BP_DIRECT	GO:0001657~ureteric bud development	21	0.49435	1.85315e-06	ROBO2, SMAD1, ARG2, FOXC1, SMAD3, SDC4, SIX1, SMAD6, BMP7, SMAD7, SFRP1, SALL1, EPCAM, LHX1, RARA, SDC1, SPRY1, SLIT2, CER1, FGFR2, CRLF1	3785	36	19308	2.97569	0.00148678
GOTERM_BP_DIRECT	GO:0007411~axon guidance	63	1.48305	3.54234e-06	EPHB6, ROBO2, CYFIP1, DRAXIN, ROBO3, NRP2, GLI3, GLI2, CDH4, OPHN1, TUBB3, DPYSL5, KIF5C, DPYSL2, BSG, KIF5A, EPHB1, EPHB3, SEMA6B, LYPLA2, EPHA7, EPHA6, SEMA6A, FOXD1, UNC5B, EPHA8, WNT5A, UNC5C, PAX6, UNC5D, PALLD, FEZ1, B3GNT2, EPHA1, EPHA2, SEMA7A, SEMA3C, EPHA10, SEMA3D, LAMA1, ARHGEF25, NRXN1, SEMA3G, CRMP1, PRTG, EFNB2, EFNB1, GBX2, FYN, SLIT2, CCDC141, WNT3, NGFR, LAMB2, L1CAM, BMP7, PTK2…	3785	183	19308	1.75615	0.00258365
GOTERM_BP_DIRECT	GO:0042493~response to drug	90	2.11864	6.08684e-06	PTPRM, ARRB1, COMT, PFAS, AACS, ICAM1, FGF8, LGALS1, PNP, CCND1, MDK, CDH1, DPYSL2, CASP3, TIMP2, DNMT3B, TSPO, AMH, HADH, TIMP4, VAV3, ABCC4, SREBF1, EMX1, USP47, CPT1A, HMGCS1, CHUK, ACSL1, ABCC8, IGFBP2, DNMT3A, SORD, CYBA, FOS, DUSP6, PGF, HADHA, SFRP1, LCK, SCNN1B, ENG, ADCYAP1R1, SEMA3C, MAOB, FECH, HDAC1, LPL, SLC1A3, AK4, XPC, PTN, ACACB, AGPAT2, LRP8, HSD11B2, SRR, GRIN2A, OXCT1, MYO6, F…	3785	293	19308	1.56692	0.00385549
GOTERM_BP_DIRECT	GO:0030036~actin cytoskeleton organization	62	1.45951	6.24721e-06	TESK2, RND3, AMOT, OPHN1, RAC2, PDPK1, ACTN2, TMOD3, ARHGEF17, ACTN4, SHROOM4, ADRA2A, MTSS1, INF2, DAAM2, PALLD, EHBP1L1, CDC42EP2, FSCN1, RHOU, DOCK2, ARHGEF5, PFN2, SPTBN4, TNXB, FLII, AGAP2, PDGFA, CORO1A, EHBP1, FGD1, ADD1, PDLIM1, FGD4, SDCBP, PDLIM3, FGD5, NUAK2, DNAJB6, ABLIM3, ABL1, PACSIN2, INPP5K, WASF1, PDLIM4, WASF3, SPTBN2, DMTN, IQSEC2, IQSEC3, FOXJ1, CDC42BPA, SSH2, CORO2B, PDCL3,…	3785	182	19308	1.73777	0.00385549
GOTERM_BP_DIRECT	GO:0045944~positive regulation of transcription from RNA polymerase II promoter	297	6.99153	6.87009e-06	ZNF296, MAML2, HNRNPU, RBPJ, SOX21, ELK3, SPIB, SOX3, ZNF729, ZMIZ1, CREB3L1, AKT1, SOX8, KAT7, ZNF600, ZNF721, SOX4, MEF2A, EBF2, SOX11, RUNX2, AR, ZNF717, TFR2, RFX5, PRKD2, MAML3, ATF6, BEX1, DHX9, EPAS1, AGAP2, GATA5, PIK3R2, HIF1A, GALR1, MYO6, HLTF, HIVEP1, TP53BP1, ZBTB7B, RREB1, PPARGC1B, S100A10, STAT5A, XBP1, CREBBP, EGR2, FZD5, BCL11B, SS18L1, IGF2, PBX2, NFATC1, NR1D2, INO80, NFATC4, …	3785	1204	19308	1.25835	0.00393705
GOTERM_BP_DIRECT	GO:0007155~cell adhesion	151	3.55461	1.06447e-05	SPON1, COL16A1, CLSTN1, TNC, INPPL1, ICAM4, ICAM5, ICAM1, LOXL2, CDH6, CDH4, MAEA, CDH2, BSG, SIRPA, PLXNC1, PCDHAC2, CD177, ENTPD1, KIRREL2, CD300A, ACTN2, EPHA8, PRKCE, APLP1, RPSA, PRKCA, ATP1B1, PCDHA11, CLDN6, BCAN, CLDN4, BCAM, OBSCN, CLDN3, FEZ1, CLDN7, MXRA8, CERCAM, COL8A1, PKP1, PRKD2, DSC2, GNE, EPHA2, PCDH10, NTM, CD99L2, PSEN1, NID2, CUZD1, PCDH18, EFNB2, EFNB1, PODXL, CNTNAP3B, PCDH…	3785	555	19308	1.38789	0.00569347
GOTERM_BP_DIRECT	GO:0030182~neuron differentiation	59	1.38889	1.25689e-05	PIGT, WNT2B, PCSK9, FZD10, RNF112, FGF8, CCND1, OPHN1, CASP3, ADNP2, EMX1, TRPC6, WNT5B, OLIG3, WNT5A, DNMT3A, SOX11, RUNX2, SNPH, LMX1B, PPIA, EPHA2, RTN3, BRSK1, RTN1, HDAC1, BHLHE23, FUT9, NNAT, ABL1, S1PR1, GPC2, EIF4E, WNT3, IRX1, IRX2, FZD3, FZD2, DTNB, FZD5, HSPA5, FZD7, IRX3, IRX4, FZD8, ATP2B2, BMP6, HIPK2, PTPRD, CDK5, LHX1, COPS2, NOVA2, PIN1, LHX6, LHX5, LHX4, INSM1, NEUROG3	3785	174	19308	1.72971	0.00610238
GOTERM_BP_DIRECT	GO:0032526~response to retinoic acid	25	0.588512	1.29304e-05	RARG, TMEM161A, TFRC, PDGFA, GJA1, RXRA, CTSH, LRAT, STRA6, MICB, NCOA1, PDGFRB, SREBF1, DNAAF2, DUSP1, MMP2, PTCH1, TIE1, IGFBP2, KLF4, BMP6, ASXL1, CYP26A1, RARA, PTGES	3785	52	19308	2.45249	0.00610238
GOTERM_BP_DIRECT	GO:0021510~spinal cord development	19	0.447269	1.49783e-05	MPST, ROBO2, FOXB1, PTPRS, ACTL6B, LOXL3, SOX11, PTN, DLL1, MTOR, MED12, DPYSL2, ERCC2, ZIC1, NEFL, AKT1, PHGDH, SOX4, NEUROG3	3785	34	19308	2.85066	0.00667614
GOTERM_BP_DIRECT	GO:0016477~cell migration	82	1.93032	1.63857e-05	ARF4, GSK3A, ITGB5, SH3KBP1, LAMC3, ITGB4, WWC2, ONECUT1, PIK3CD, CLEC14A, LAMC1, LIMD1, RND3, PHB2, RND1, SYDE1, WWC3, KDR, NCK2, SIRPA, ITGAV, EMILIN1, EPHB3, RHBDF1, PDGFRB, VAV3, PDPK1, USP45, SHROOM2, SCRIB, EMP2, GFRA1, VAV1, RHOB, CD2AP, TGFBR3, TMEFF2, PALLD, KCTD13, FSCN1, ITGB1BP1, RHOU, DOCK2, EPHA2, ENG, FOXC1, SDC4, RHOBTB3, PBXIP1, IQGAP1, CORO1A, TGFBR3L, FUT8, PODXL, GPC1, PDPN, S…	3785	267	19308	1.56666	0.0068731
GOTERM_BP_DIRECT	GO:0030512~negative regulation of transforming growth factor beta receptor signaling pathway	38	0.894539	1.71335e-05	RASL11B, WFIKKN1, HDAC1, ONECUT1, HTRA1, LDLRAD4, SPRED2, CHST11, SAP30L, PEG10, ADAMTSL2, PMEPA1, EMILIN1, SUDS3, SKIL, BCL9L, XBP1, HSPA5, SMURF1, SLC2A10, CAV2, PDPK1, CAV1, SMAD6, VASN, SAP30, SMAD7, TGFBR3, SKI, BRMS1, BAMBI, BRMS1L, VEPH1, CD109, SPRY2, PIN1, SPRY1, ENG	3785	97	19308	1.9984	0.0068731
GOTERM_BP_DIRECT	GO:0009887~animal organ morphogenesis	49	1.15348	1.96266e-05	LAMC3, ELN, FHL1, LAMC1, FGF2, FGF4, LFNG, SIX6, FGF8, PHLDA2, HRAS, TLE3, TLE2, TLE1, SEMA6A, SYK, APLP1, PAX6, PAX5, HSPG2, TMEFF2, NBL1, LAMA1, CUL1, PDGFA, NTN1, FGD1, EFNB2, ABLIM1, EGFLAM, PDGFC, FGF22, ATRNL1, LAMB2, PTCH1, IGF2, PBX2, LAMB1, MEIS3, TBX3, ASXL1, FGF16, MEIS1, LHX1, FGF19, COL9A1, LHX4, AGRN, FGFR2	3785	138	19308	1.81129	0.00749828
GOTERM_BP_DIRECT	GO:0001921~positive regulation of receptor recycling	11	0.258945	3.79633e-05	NSF, RAMP3, INPP5F, ANXA2, RAB29, SCRIB, PSEN1, EPS15, BVES, VAMP3, SNCA	3785	14	19308	4.00808	0.0132487
GOTERM_BP_DIRECT	GO:0009410~response to xenobiotic stimulus	74	1.742	3.79808e-05	PCSK1, PTPRM, ENO2, PFAS, PNP, CCND1, MDK, CDH1, CASP3, TSPO, AMH, HADH, TIMP4, VAV3, SREBF1, EMX1, USP47, CPT1A, HSP90AA1, GPX1, ABCC8, MMP2, IGFBP2, DNMT3A, SORD, CYBA, FOS, DUSP6, PGF, HADHA, SFRP1, LCK, SCNN1B, ENG, ADCYAP1R1, SEMA3C, MAOB, PDGFA, LPL, SLC1A3, XPC, ACACB, AGPAT2, LRP8, HSD11B2, SRR, GRIN2A, OXCT1, ABL1, SLITRK5, PMS1, SNCA, LYN, CBX7, TGFB2, FZD3, ACE, MGMT, TXNRD2, XRCC5, ST…	3785	240	19308	1.57287	0.0132487
GOTERM_BP_DIRECT	GO:0035556~intracellular signal transduction	124	2.91902	4.15802e-05	TFRC, DGKA, CBLB, PREX2, RPS6KA2, AKT1, RGS9, TNS3, STK32C, RGS7, TNS1, PRKCG, PRKCH, UNC13A, PRKCB, DAPK2, PRKCE, NSMCE1, PRKCA, ZBTB33, MELK, ADCY9, PRKAR1A, MAPKAPK2, FKBP8, PRKD2, SIK1, TNIK, DGKK, BRSK1, NLRX1, SHC3, NPR2, RASAL1, PSEN1, SOCS2, SOCS3, SDCBP, NUAK2, IRAK1, PRKAR2B, PLCG2, MARK4, MARK2, LYN, PRPF38B, DMPK, HMGA2, NFATC1, CORO2A, PPP1R1C, PPP1R1B, CSPG4, PPP1R17, DDX3X, LRRK1, …	3785	451	19308	1.40254	0.0138999
GOTERM_BP_DIRECT	GO:0001934~positive regulation of protein phosphorylation	66	1.55367	5.50399e-05	CD40, TFRC, FLT4, ARRB1, KNDC1, FGF2, FGF4, CCND3, FGF8, EDNRB, CCND2, CCND1, KDR, AKT1, HRAS, MAP2K4, HSP90AA1, EPHA7, ANXA2, LIMCH1, AXIN2, MOB3B, PGF, CLIP3, RAP2A, CLDN3, CLDN19, TNIK, GAS6, PPIA, ENG, SEMA7A, RALB, FAXDC2, PELI2, PIK3R3, PRR5L, AIF1, EGFR, FXR1, C3, P2RY1, ABL1, FGF22, MAPK3, LYN, TBX1, CD74, XBP1, ANGPT1, IL34, RARRES2, NTRK3, INSR, IGF2, HSPA2, PTK2, HIPK2, FGF16, CD4, MAV…	3785	210	19308	1.60323	0.0176634
GOTERM_BP_DIRECT	GO:0001938~positive regulation of endothelial cell proliferation	31	0.729755	6.56722e-05	NRP2, FLT4, PDCD6, PDGFB, PIK3CD, NRARP, EMC10, FGF2, HIF1A, THBS4, KDR, AKT1, STAT5A, ZNF580, CAV2, EGF, WNT5A, VASH2, PRKCA, CYBA, F3, BMP6, MTOR, PGF, PDCL3, LRG1, CXCL12, PLXNB3, CDH13, PRKD2, TEK	3785	77	19308	2.05373	0.0202649
GOTERM_BP_DIRECT	GO:0071277~cellular response to calcium ion	35	0.823917	7.81541e-05	CPNE9, RYR1, CAMK2D, PRKAA2, CPNE5, NRXN1, RASAL1, IQGAP1, ADCY8, RASGRP2, ADD1, NCSTN, EEF2K, CPNE1, PLCG2, CHP2, CPNE3, MEF2A, SYT4, SYT3, RASA4B, SYT2, DMTN, SYT1, HSPA5, WNT5A, AKR1C3, FOS, SYT13, SYT7, ITPKB, SYT12, RASA4, DPEP1, LGMN	3785	92	19308	1.94067	0.0232233
GOTERM_BP_DIRECT	GO:0032956~regulation of actin cytoskeleton organization	32	0.753296	9.74595e-05	FAM107A, RHOBTB3, ARHGAP18, PDGFA, ARHGAP17, FZD10, IQGAP1, CELSR1, IQGAP2, RND3, CORO1A, RND1, RHOBTB2, ABL1, RAC2, GPM6B, PDGFRB, DMTN, HIP1R, ARHGEF19, RHOH, GRHL3, CORO2B, MTOR, RHOB, BST2, CCDC88A, IL1A, DLC1, FSCN1, PAM, ARHGEF5	3785	82	19308	1.99071	0.0279256
GOTERM_BP_DIRECT	GO:0048813~dendrite morphogenesis	19	0.447269	0.00015465	MEF2A, RERE, FARP1, LRP4, VLDLR, MAPK8IP2, LRP8, NFATC4, PREX2, KLF7, CDK5, MAP2, DCX, SLITRK5, MAP6, TMEM106B, FYN, HPRT1, CTNNA2	3785	39	19308	2.48519	0.0427848
GOTERM_BP_DIRECT	GO:0072659~protein localization to plasma membrane	52	1.22411	0.000176408	DPP10, RAB3B, RAB3C, RAB3A, RAB3D, EFR3A, CDH2, TMEM88, CDH1, BSG, PALM, RAB8A, ANXA2, ACTN2, RHBDF2, ANK2, EMP2, ATP1B3, WDR72, ATP1B1, RAP2A, MYADM, ITGB1BP1, TNIK, PKP3, EZR, GAS6, EPHA2, SPTBN4, RAMP3, STXBP1, LYPD1, ZDHHC22, TSPAN33, DPP6, RAB40B, P2RY1, FCHO2, EPB41L3, INPP5K, S100A10, PPIL2, SMURF1, SEC16A, PTCH1, MYO5A, EHD2, DLG1, TSPAN14, EHD4, RAB15, DCHS1	3785	161	19308	1.64759	0.0471773
GOTERM_BP_DIRECT	GO:0045892~negative regulation of transcription, DNA-templated	152	3.57815	0.000187232	NAB1, PRDM5, LOXL3, RORB, ENO1, NR3C1, RBPJ, PHB2, LOXL2, ELK3, SALL1, CREB3L1, SOX8, KAT7, SAMD13, TRIM22, SAMD11, TLE3, TLE2, TLE1, FBXW11, SFMBT2, WNT5A, SOX13, ARID5A, KCTD1, ARID5B, SOX14, ZBTB33, CDYL, RUNX2, FOXP1, DKK3, EID1, SFRP1, BRMS1, SRSF2, TIMELESS, ZNF397, L3MBTL1, TSHZ3, TCF7, PDGFB, TWIST2, ZBTB4, NPAS1, GLIS2, ATXN1, NACC2, INPP5K, SUDS3, ZNF423, PPARGC1B, HSPA8, PHC2, PHC1, PH…	3785	590	19308	1.3142	0.0483549
GOTERM_BP_DIRECT	GO:0050790~regulation of catalytic activity	103	2.42467	0.000197073	ARHGAP39, KNDC1, AUP1, CALML4, COX6A1, PREX2, RGS5, PPP4R1, RGS3, OPHN1, PPP2R1B, ARHGDIA, SIRPA, CCNL2, CAPN1, ARHGEF40, PRKCE, PPP1R16A, WRNIP1, ACAP3, ACAP1, OBSCN, RIN1, LLGL1, NSMAF, ARHGEF25, ARHGAP19, MGST2, ARHGAP18, ARHGAP17, HIF1A, ARHGAP21, ATP6V1H, ANKRD27, IQSEC2, DMPK, IQSEC3, RAB3IP, HPS4, AZIN1, ARHGAP31, RCAN2, RCAN3, CCDC88C, RLN2, DENND1C, MTMR12, DENND1A, GDI2, WDR41, HSPB2, P…	3785	375	19308	1.40113	0.0483549
GOTERM_BP_DIRECT	GO:0007015~actin filament organization	46	1.08286	0.000198892	SH3KBP1, LMOD1, INPPL1, RHOBTB3, ARHGAP17, RND3, CORO1A, RND1, RHOBTB2, TMSB4X, MYO6, TMSB4Y, NCK2, RAC2, CTNNA2, TMSB10, PPARGC1B, CGNL1, MARCKSL1, TPM3, TMOD3, TPM1, HIP1R, SHROOM2, RHOH, MYO5A, SORBS2, EMP2, MYO7A, ARHGAP25, SHROOM4, RHOB, CD2AP, MYO1D, MYO1E, DLG1, MYO1B, ACTC1, MYO1C, TRPV4, CDC42EP2, BCL2, FSCN1, ARHGEF2, DBN1, MYO1F	3785	138	19308	1.7004	0.0483549
Category	Term	Count	%	PValue	Genes	List Total	Pop Hits	Pop Total	Fold Enrichment	Bonferroni	Benjamini	FDR
KEGG_PATHWAY	hsa01100:Metabolic pathways	442	10.4049	1.0266e-09	GLDC, ENO1, ENO2, GLS, NDST1, NSDHL, LIPG, CKMT1B, PIP4K2A, LRAT, DHRS4L2, MLYCD, PIP4K2C, GSTK1, GLCE, DHDH, GANC, SULT2B1, MTAP, ADCY9, ETHE1, HMBS, ACOT1, HPRT1, MT-CO3, MPPE1, ALG10B, IDO1, GNE, LIPT2, MTMR1, SDSL, MTMR6, MTMR7, LDHC, UGT8, HSD11B2, CYP2B6, RDH10, AFMID, LDHD, PLCG2, PIP5K1B, LTA4H, ST3GAL3, GSTM3, GSTM1, SETD1B, PMM2, PRDX6, SQLE, FASN, PAH, PLCH1, PPT2, EZH1, ADA, ITPA, EZH…	1856	1540	8164	1.26249	3.54178e-07	3.54178e-07	2.63837e-07
KEGG_PATHWAY	hsa04360:Axon guidance	71	1.67137	9.91999e-07	EPHB6, ROBO2, ROBO3, LRRC4, PIK3CD, RND1, ROBO1, RGS3, DPYSL5, DPYSL2, CFL2, NCK2, RAC2, PLXNC1, HRAS, EPHB1, EPHB3, SEMA6B, EPHA7, EPHA6, TRPC6, ARHGEF12, SEMA6A, WNT5B, UNC5B, PDPK1, TRPC4, EPHA8, WNT5A, UNC5C, PRKCA, UNC5D, MYL5, SMO, EPHA1, MYL9, EPHA2, SEMA7A, CAMK2D, SEMA3C, SEMA3D, SEMA3G, PIK3R3, PARD6G, PIK3R2, NTN1, GNAI1, MYL12B, EFNB2, EFNB1, ABLIM1, RRAS, ABLIM3, ABL1, PLCG2, PAK6, F…	1856	182	8164	1.71598	0.000342181	0.00017112	0.000127472
KEGG_PATHWAY	hsa05205:Proteoglycans in cancer	77	1.81262	1.83101e-06	WNT2B, ITGB5, HSPB2, PIK3CD, FZD10, FGF2, IGF1R, ACTG1, CCND1, CTSL, CASP3, KDR, AKT1, ITGAV, PRKACA, HRAS, PRKCG, VAV3, ARHGEF12, WNT5B, PDPK1, PRKCB, MMP2, RPS6, WNT5A, GAB1, RRAS2, ANK2, PRKCA, HSPG2, VAV1, SMO, CTTN, HCLS1, ITGA5, EZR, SOS2, CAMK2D, SDC4, TWIST2, ITPR1, PIK3R3, ITPR2, PIK3R2, IQGAP1, HIF1A, EGFR, RRAS, GPC1, PLCG2, CAMK2G, WNT3, MAPK3, TGFB2, FZD3, FZD2, FZD5, CAV2, FZD7, CAV…	1856	205	8164	1.6522	0.000631498	0.000210566	0.000156856
KEGG_PATHWAY	hsa05200:Pathways in cancer	165	3.88418	4.35204e-06	FZD10, CALML4, FGF2, IGF1R, FGF4, FRAT1, CCND3, FRAT2, EDNRB, CCND2, FGF8, CCND1, CDH1, AKT1, PIM2, PRKACA, IL6R, IL13RA1, SKP1, PDGFRB, PRKCG, PDGFRA, IL4R, WNT5B, TPM3, PRKCB, DAPK2, WNT5A, PRKCA, PGF, MSH6, AR, ADCY9, CCNE2, SMO, COL4A1, IL6ST, EPAS1, MGST3, TCF7, CUL1, PDGFB, LPAR1, PDGFA, PIK3R3, GSTT2, MGST2, LPAR3, GSTT1, PIK3R2, LPAR4, RASGRP2, HIF1A, RASGRP4, HSP90B1, ABL1, PLCG2, PMAIP1…	1856	531	8164	1.36683	0.00150033	0.000375363	0.000279618
KEGG_PATHWAY	hsa04510:Focal adhesion	74	1.742	6.88543e-06	ITGB5, LAMC3, ITGB4, FLT4, TNC, PIK3CD, LAMC1, IGF1R, MYLK, ACTG1, CCND3, CCND2, CCND1, KDR, RAC2, AKT1, ITGAV, HRAS, PDGFRB, PRKCG, VAV3, PDGFRA, ITGA4, PDPK1, PRKCB, ITGA1, PRKCA, ACTN4, PGF, VAV1, MYL5, COL2A1, COL4A1, COL6A1, RAPGEF1, COL6A3, ITGA7, ITGA6, ITGA5, MYL9, SOS2, ITGA9, TNXB, SHC3, LAMA1, PDGFB, PDGFA, PIK3R3, PIK3R2, THBS2, THBS4, EGFR, MYL12B, PDGFC, PAK6, PIP5K1B, FYN, PAK2, MA…	1856	201	8164	1.61942	0.00237266	0.000475095	0.000353911
KEGG_PATHWAY	hsa00280:Valine, leucine and isoleucine degradation	26	0.612053	8.40927e-06	HIBADH, AACS, ACAT1, HMGCL, ALDH1B1, AUH, OXCT1, AOX1, OXCT2, HADH, ACAA1, HMGCS1, BCKDHB, MCCC1, ACADSB, HADHB, ALDH3A2, HADHA, ALDH6A1, PCCA, EHHADH, PCCB, BCAT1, DLD, BCAT2, ALDH9A1	1856	48	8164	2.38263	0.00289701	0.000483533	0.000360197
KEGG_PATHWAY	hsa04540:Gap junction	39	0.918079	1.46008e-05	PDGFB, LPAR1, ITPR1, PDGFA, ADCY3, ITPR2, ADCY2, ADCY8, ADCY7, GNAI1, EGFR, ADCY6, TUBA1C, TUBB6, GJA1, TUBA1A, TUBB3, PDGFC, PRKACA, HRAS, MAP2K5, MAPK3, PRKCG, PDGFRB, PDGFRA, PRKCB, EGF, TUBB, PRKCA, TUBB4A, TJP1, TUBB2B, PLCB3, ADCY9, GNAQ, GNAS, GRB2, PLCB2, SOS2	1856	88	8164	1.94943	0.00502466	0.000719613	0.000536059
KEGG_PATHWAY	hsa04015:Rap1 signaling pathway	74	1.742	3.86952e-05	FLT4, PIK3CD, CALML4, FGF2, IGF1R, ACTG1, FGF4, FGF8, CDH1, KDR, RAC2, AKT1, HRAS, PDGFRB, PRKCG, VAV3, PDGFRA, PRKCB, PRKCA, PGF, VAV1, PLCB3, ADCY9, KIT, RAPGEF1, PRKD2, RAPGEF5, PLCB2, EPHA2, PFN2, RALB, PDGFB, LPAR1, PDGFA, PIK3R3, PARD6G, ADCY3, LPAR3, PIK3R2, ADCY2, LPAR4, ADCY8, RASGRP2, ADCY7, RAP1GAP, EGFR, GNAI1, ADCY6, GRIN2A, RRAS, P2RY1, PDGFC, FGF22, MAPK3, FARP2, ANGPT4, NGFR, ANGP…	1856	210	8164	1.55002	0.0132614	0.00166873	0.00124308
KEGG_PATHWAY	hsa05418:Fluid shear stress and atherosclerosis	53	1.24765	5.75768e-05	PIK3CD, CALML4, ICAM1, ACTG1, CTSL, KDR, RAC2, AKT1, ITGAV, IKBKG, MEF2A, MAP2K4, HSP90AA1, CHUK, DUSP1, GSTO1, MMP2, CYBA, FOS, IL1A, ARHGEF2, PRKAA2, SDC4, GSTP1, MGST3, PDGFB, GSTT2, MGST2, PDGFA, PIK3R3, GSTT1, PIK3R2, TXN, HSP90B1, GPC1, MAP2K5, GSTM3, GSTM1, CAV2, NOS3, CAV1, MAPK14, ASS1, PTK2, MAPK13, GSTA4, TRPV4, BCL2, SDC1, CALM3, CALM1, GSTM5, BMPR1A	1856	139	8164	1.6772	0.0196686	0.00220711	0.00164414
KEGG_PATHWAY	hsa04151:PI3K-Akt signaling pathway	112	2.63653	8.13817e-05	TNC, FGF2, IGF1R, FGF4, CCND3, TCL1A, CCND2, FGF8, CCND1, PPP2R1B, CREB3L1, KDR, AKT1, IL6R, PDGFRB, PDGFRA, IL4R, RPS6, PRKCA, PRLR, PGF, CCNE2, COL4A1, EIF4E1B, EPHA2, PDGFB, LPAR1, PDGFA, PIK3R3, LPAR3, PIK3R2, LPAR4, HSP90B1, PIK3R5, CD19, PDGFC, THEM4, FGF22, PCK2, NGFR, INSR, IGF2, PTK2, COL1A1, FGF16, COL1A2, GNB2, FGF19, COL9A1, BCL2, MDM2, COL9A3, GRB2, COL9A2, GNB5, FGFR4, FGFR2, ITGB5,…	1856	354	8164	1.39168	0.0276873	0.00280767	0.00209151
KEGG_PATHWAY	hsa04971:Gastric acid secretion	33	0.776836	0.000122044	CHRM3, CAMK2D, ITPR1, ADCY3, ITPR2, ATP1A2, ADCY2, CALML4, SLC4A2, ADCY8, ADCY7, GNAI1, ADCY6, ACTG1, MYLK, CA2, PRKACA, CAMK2G, PRKCG, PRKCB, PRKCA, ATP1B3, SSTR2, ATP1B1, PLCB3, ADCY9, GNAQ, GNAS, CALM3, EZR, CALM1, KCNK2, PLCB2	1856	76	8164	1.90996	0.0412337	0.00382776	0.0028514
KEGG_PATHWAY	hsa04010:MAPK signaling pathway	94	2.21281	0.000215338	FLT4, RASGRF2, ARRB1, ECSIT, DUSP16, FGF2, IGF1R, FGF4, FGF8, MECOM, RPS6KA2, CASP3, KDR, RAC2, AKT1, MAP3K8, IKBKG, PRKACA, MAP3K6, HRAS, PDGFRB, DUSP4, PRKCG, MAP2K4, PDGFRA, DUSP5, MAP4K2, CHUK, DUSP1, PRKCB, CACNA2D1, PLA2G4C, RRAS2, PLA2G4A, PRKCA, FOS, MAPK8IP2, MAPK8IP3, DUSP6, PGF, MAPK8IP1, IL1A, MAPKAPK2, KIT, SOS2, EPHA2, PDGFB, PDGFA, CACNA1F, RASGRP2, RASGRP4, EGFR, CACNA1G, RELB, NT…	1856	294	8164	1.40639	0.0716065	0.00571922	0.0042604
KEGG_PATHWAY	hsa04916:Melanogenesis	40	0.94162	0.000219683	CAMK2D, WNT2B, TCF7, ADCY3, ADCY2, FZD10, CALML4, ADCY8, ADCY7, GNAI1, ADCY6, EDNRB, CREB3L1, PRKACA, HRAS, CAMK2G, WNT3, MAPK3, PRKCG, FZD3, CREBBP, FZD2, WNT5B, FZD5, PRKCB, FZD7, WNT5A, FZD9, FZD8, PRKCA, POMC, PLCB3, KITLG, ADCY9, GNAQ, KIT, GNAS, CALM3, CALM1, PLCB2	1856	101	8164	1.74206	0.0729974	0.00571922	0.0042604
KEGG_PATHWAY	hsa05214:Glioma	32	0.753296	0.000232084	CAMK2D, SHC3, PDGFB, PDGFA, PIK3CD, PIK3R3, PIK3R2, CALML4, EGFR, IGF1R, CCND1, PLCG2, AKT1, HRAS, CAMK2G, MAPK3, PRKCG, PDGFRB, PDGFRA, GADD45B, PRKCB, EGF, PRKCA, MTOR, GADD45G, MDM2, GRB2, CALM3, CAMK1, CALM1, SOS2, CAMK1G	1856	75	8164	1.87678	0.0769559	0.00571922	0.0042604
KEGG_PATHWAY	hsa04014:Ras signaling pathway	78	1.83616	0.000256811	FLT4, RASGRF2, PIK3CD, CALML4, FGF2, ETS2, IGF1R, FGF4, HTR7, FGF8, KDR, RAC2, AKT1, IKBKG, PRKACA, HRAS, PDGFRB, PRKCG, PDGFRA, PLA2G12A, RASA4B, KSR1, CHUK, PRKCB, PLA2G4C, GAB1, RRAS2, PLA2G4A, PRKCA, PGF, RASA4, KIT, RIN1, RAPGEF5, SOS2, EPHA2, RALB, SHC3, PDGFB, PDGFA, PIK3R3, PIK3R2, RASAL1, FOXO4, RASGRP2, RASGRP4, EGFR, NTF4, GRIN2A, RRAS, GNG5, GNG7, PDGFC, ABL1, PLCG2, PAK6, PAK2, FGF22…	1856	236	8164	1.45381	0.0847986	0.00578352	0.0043083
KEGG_PATHWAY	hsa04810:Regulation of actin cytoskeleton	73	1.71846	0.000268221	CYFIP1, CHRM3, ITGB5, ITGB4, ARPC1B, PIK3CD, FGF2, MYLK, ACTG1, FGF4, FGF8, CFL2, TMSB4X, TMSB4Y, RAC2, PIP4K2A, ITGAV, PIP4K2C, HRAS, PDGFRB, VAV3, PDGFRA, ARHGEF12, ITGA4, ITGA1, RRAS2, ACTN4, VAV1, MYL5, ITGA7, ITGA6, ITGA5, EZR, MYL9, SOS2, ITGA9, PFN2, PDGFB, LPAR1, PDGFA, PIK3R3, PIK3R2, LPAR4, IQGAP1, IQGAP2, EGFR, FGD1, MYL12B, GNA13, RRAS, PDGFC, MYH14, PAK6, MYH11, PIP5K1B, WASF1, PAK2,…	1856	218	8164	1.47296	0.0883952	0.00578352	0.0043083
KEGG_PATHWAY	hsa01521:EGFR tyrosine kinase inhibitor resistance	33	0.776836	0.000288149	SHC3, PDGFB, PDGFA, PIK3CD, PIK3R3, PIK3R2, FGF2, EGFR, IGF1R, PDGFC, KDR, PLCG2, AKT1, HRAS, IL6R, EIF4E, MAPK3, PRKCG, PDGFRB, PDGFRA, PRKCB, EGF, RPS6, GAB1, PRKCA, MTOR, AXL, EIF4E1B, BCL2, GRB2, GAS6, SOS2, FGFR2	1856	79	8164	1.83743	0.0946429	0.00584773	0.00435614
KEGG_PATHWAY	hsa05165:Human papillomavirus infection	103	2.42467	0.000321419	MAML2, TNC, FZD10, RBPJ, CCND3, CCND2, CCND1, PPP2R1B, CREB3L1, AKT1, ATP6V1E1, PRKACA, PDGFRB, HES6, ATP6V1G1, ATP6V0E1, WNT5B, WNT5A, HLA-B, HLA-C, SCRIB, CCNE2, COL4A1, MFNG, MAML3, LLGL1, TCF7, PIK3R3, PIK3R2, PSEN1, ATP6V1H, ATP6V1D, WNT3, FZD3, CREBBP, FZD2, FZD5, FZD7, FZD9, FZD8, ISG15, PTK2, COL1A1, DLG1, COL1A2, COL9A1, MDM2, GNAS, COL9A3, GRB2, ATM, COL9A2, ATR, WNT2B, ITGB5, LAMC3, IT…	1856	331	8164	1.36878	0.104978	0.00616053	0.00458915
KEGG_PATHWAY	hsa04925:Aldosterone synthesis and secretion	38	0.894539	0.000526932	CAMK2D, DAGLA, ITPR1, ADCY3, ITPR2, ATP1A2, ADCY2, CALML4, CACNA1F, ADCY8, ADCY7, ADCY6, CACNA1G, LIPE, CREB3L1, PRKACA, LDLR, CAMK2G, PRKCG, PRKCB, PRKCE, PDE2A, PRKCA, ATP1B3, ATP2B2, ATP2B1, ATP1B1, POMC, PLCB3, ADCY9, GNAQ, GNAS, PRKD2, CALM3, CAMK1, CALM1, PLCB2, CAMK1G	1856	98	8164	1.70562	0.166265	0.00956798	0.00712745
KEGG_PATHWAY	hsa04072:Phospholipase D signaling pathway	52	1.22411	0.000686027	DGKA, PIK3CD, GRM3, AKT1, HRAS, PDGFRB, PDGFRA, SYK, PLA2G4C, GAB1, RRAS2, PLA2G4A, PRKCA, DNM1, PLCB3, ADCY9, KIT, DGKK, PLCB2, SOS2, RALB, SHC3, PDGFB, LPAR1, PDGFA, PIK3R3, ADCY3, LPAR3, PIK3R2, ADCY2, LPAR4, ADCY8, AGPAT2, ADCY7, EGFR, AGPAT3, ADCY6, AGPAT4, PIK3R5, GNA13, RRAS, PDGFC, PLCG2, PIP5K1B, FYN, MAPK3, EGF, INSR, MTOR, KITLG, GNAS, GRB2	1856	148	8164	1.54549	0.21082	0.0116534	0.00868092
KEGG_PATHWAY	hsa04935:Growth hormone synthesis, secretion and action	44	1.03578	0.000709336	SHC3, ITPR1, ADCY3, PIK3CD, PIK3R3, ITPR2, ADCY2, PIK3R2, CACNA1F, ADCY8, ADCY7, GNAI1, ADCY6, GHR, SOCS2, SOCS3, CREB3L1, PLCG2, AKT1, PRKACA, HRAS, MAPK3, PRKCG, STAT5A, MAP2K4, CREBBP, MAP3K1, PRKCB, STAT1, PRKCA, FOS, MAPK14, SSTR2, SSTR3, MTOR, PTK2, MAPK13, PLCB3, ADCY9, GNAQ, GNAS, GRB2, PLCB2, SOS2	1856	120	8164	1.61286	0.217145	0.0116534	0.00868092
KEGG_PATHWAY	hsa04724:Glutamatergic synapse	42	0.988701	0.000858722	GLS2, GRIK5, GRIK3, ITPR1, SLC1A3, ADCY3, ITPR2, ADCY2, ADCY8, ADCY7, GNAI1, ADCY6, GLS, GRM3, GRIN2A, GNG5, GNG7, SLC17A6, SLC17A7, HOMER3, PRKACA, GLUL, MAPK3, PRKCG, SLC38A1, PRKCB, HOMER2, PLA2G4C, PLA2G4A, PRKCA, GRIN2B, GRIN2D, PLCB3, GRIN3B, ADCY9, DLG4, GNAQ, GNB2, GNAS, GNB5, PLCB2, SHANK1	1856	114	8164	1.62058	0.2565	0.0134663	0.0100314
KEGG_PATHWAY	hsa04550:Signaling pathways regulating pluripotency of stem cells	50	1.17702	0.000996933	WNT2B, RIF1, ONECUT1, PIK3CD, FZD10, FGF2, IGF1R, AKT1, SMARCAD1, JARID2, JAK3, HRAS, LEFTY1, WNT5B, WNT5A, PAX6, AXIN2, POU5F1, IL6ST, TCF7, PIK3R3, PIK3R2, ACVR1B, POU5F1B, SKIL, WNT3, MAPK3, SMAD1, FZD3, ZFHX3, FZD2, SMAD3, FZD5, FZD7, PCGF2, FZD9, FZD8, MAPK14, KLF4, TBX3, MAPK13, MEIS1, ID2, NANOG, GRB2, LHX5, FGFR4, FGFR2, NODAL, BMPR1A	1856	143	8164	1.53801	0.291152	0.014954	0.0111396
KEGG_PATHWAY	hsa04066:HIF-1 signaling pathway	40	0.94162	0.0012698	CAMK2D, PFKFB3, TFRC, PIK3CD, PIK3R3, PIK3R2, ENO1, ENO2, HIF1A, EGFR, IGF1R, HK1, LDHC, MKNK2, PLCG2, PGK1, AKT1, TIMP1, CAMK2G, IL6R, EIF4E, MAPK3, PRKCG, EGLN1, ANGPT4, CREBBP, ANGPT1, PRKCB, EGF, NOS3, INSR, RPS6, PRKCA, MTOR, EIF4E1B, BCL2, ALDOC, TEK, PFKM, PFKP	1856	109	8164	1.6142	0.354906	0.0182534	0.0135974
KEGG_PATHWAY	hsa01250:Biosynthesis of nucleotide sugars	18	0.423729	0.00149468	GPI, GFPT2, GFPT1, PMM2, MPI, GCK, HK1, GMPPB, UGDH, GALE, UGP2, NAGK, GMPPA, PGM3, NANS, PGM1, GNE, GALK1	1856	37	8164	2.13991	0.403126	0.020133	0.0149976
KEGG_PATHWAY	hsa05414:Dilated cardiomyopathy	36	0.847458	0.00151727	RYR2, ITGB5, ITGB4, LAMA1, ADCY3, ATP2A1, ADCY2, CACNA1F, ADCY8, ADCY7, ADCY6, ACTG1, SLC8A2, TTN, CACNG7, CACNG8, TNNI3, ITGAV, PRKACA, EMD, TGFB2, ITGA4, TPM3, CACNA2D1, TNNC1, TPM1, ITGA1, ACTC1, DES, ADCY9, TNNT2, GNAS, ITGA7, ITGA6, ITGA5, ITGA9	1856	96	8164	1.64952	0.407767	0.020133	0.0149976
KEGG_PATHWAY	hsa00330:Arginine and proline metabolism	22	0.517891	0.00179949	ARG2, OAT, MAOB, MAOA, NOS3, CKMT1A, GOT2, ODC1, PYCR1, SAT1, AGMAT, ALDH3A2, ALDH4A1, GATM, ALDH1B1, P4HA2, CARNS1, CKMT1B, CKB, NOS1, PRODH, ALDH9A1	1856	50	8164	1.93543	0.4628	0.0229791	0.0171177
KEGG_PATHWAY	hsa04713:Circadian entrainment	36	0.847458	0.00186497	RYR1, RYR2, CAMK2D, ADCYAP1R1, ITPR1, ADCY3, ADCY2, CALML4, ADCY8, ADCY7, GNAI1, ADCY6, CACNA1G, GRIN2A, GNG5, GNG7, NOS1, PRKACA, CAMK2G, MAPK3, PRKCG, PRKCB, PRKCA, FOS, GRIN2B, GRIN2D, PLCB3, PER3, ADCY9, GNAQ, GNB2, GNAS, CALM3, GNB5, CALM1, PLCB2	1856	97	8164	1.63251	0.47482	0.0229791	0.0171177
KEGG_PATHWAY	hsa00480:Glutathione metabolism	24	0.564972	0.00210631	GSTK1, GSTM3, GGT7, GSTM1, RRM2, GPX1, GPX4, GSTO1, GPX3, MGST3, GSTP1, LANCL1, GSR, ODC1, IDH2, MGST2, GSTT2, GSTT1, PGD, PRDX6, GSTA4, ANPEP, GGT1, GSTM5	1856	57	8164	1.85209	0.516858	0.0246969	0.0183974
KEGG_PATHWAY	hsa00640:Propanoate metabolism	16	0.376648	0.00219587	ACSS3, BCKDHB, ACACB, ACACA, LDHC, HADHA, ALDH6A1, SUCLA2, PCCA, EHHADH, PCCB, ECHDC1, SUCLG2, SUCLG1, MLYCD, DLD	1856	32	8164	2.19935	0.531589	0.0246969	0.0183974
KEGG_PATHWAY	hsa04750:Inflammatory mediator regulation of TRP channels	36	0.847458	0.00227953	CAMK2D, ITPR1, ADCY3, PIK3CD, PIK3R3, ITPR2, ADCY2, PIK3R2, CALML4, ADCY8, ADCY7, ADCY6, PLCG2, ASIC2, PRKACA, CAMK2G, PRKCG, PRKCH, PRKCB, PRKCE, PLA2G4C, TRPV2, PLA2G4A, PRKCA, TRPV1, MAPK14, MAPK13, PLCB3, ADCY9, TRPV4, GNAQ, GNAS, F2RL1, CALM3, CALM1, PLCB2	1856	98	8164	1.61585	0.544945	0.0246969	0.0183974
KEGG_PATHWAY	hsa04310:Wnt signaling pathway	56	1.31827	0.00229073	WNT2B, FZD10, CCND3, FRAT1, FRAT2, CCND2, CCND1, RAC2, PRKACA, CER1, RSPO4, SKP1, PRKCG, TLE3, TLE2, TLE1, WNT5B, PRKCB, FBXW11, SERPINF1, WNT5A, PRKCA, CSNK1E, AXIN2, SFRP1, PLCB3, DAAM2, ROR2, PLCB2, CAMK2D, TCF7, CUL1, PSEN1, PRICKLE1, APCDD1, CXXC4, PORCN, FRZB, TBL1X, CAMK2G, WNT3, FZD3, CREBBP, FZD2, SMAD3, FZD5, FZD7, APCDD1L, FZD9, FZD8, NFATC1, NFATC4, VANGL2, BAMBI, CCDC88C, LGR6	1856	170	8164	1.44899	0.546703	0.0246969	0.0183974
KEGG_PATHWAY	hsa04725:Cholinergic synapse	40	0.94162	0.00270011	CHRM3, CHRNA3, CAMK2D, ITPR1, ADCY3, PIK3CD, PIK3R3, ITPR2, ADCY2, PIK3R2, CACNA1F, ADCY8, ADCY7, GNAI1, ADCY6, PIK3R5, GNG5, GNG7, CREB3L1, AKT1, FYN, PRKACA, HRAS, CAMK2G, MAPK3, PRKCG, CHRNB2, CHRNB4, PRKCB, PRKCA, FOS, PLCB3, ADCY9, GNAQ, GNB2, KCNQ2, BCL2, KCNQ5, GNB5, PLCB2	1856	113	8164	1.55706	0.606548	0.0282284	0.0210281
KEGG_PATHWAY	hsa04918:Thyroid hormone synthesis	29	0.682674	0.00290975	ITPR1, ADCY3, ITPR2, ATP1A2, ADCY2, TTF2, ADCY8, ADCY7, ADCY6, HSP90B1, CREB3L1, PRKACA, PRKCG, GPX1, HSPA5, PRKCB, GPX3, GSR, PRKCA, ATP1B3, ATP1B1, PDIA4, PLCB3, ADCY9, PAX8, GNAQ, CANX, GNAS, PLCB2	1856	75	8164	1.70083	0.634075	0.0282788	0.0210656
KEGG_PATHWAY	hsa05225:Hepatocellular carcinoma	55	1.29473	0.0029241	WNT2B, PIK3CD, FZD10, IGF1R, ACTG1, FRAT1, FRAT2, CCND1, AKT1, HRAS, PRKCG, PBRM1, WNT5B, ACTL6B, PRKCB, GSTO1, WNT5A, GAB1, PRKCA, AXIN2, ARID1A, ARID1B, SOS2, SHC3, GSTP1, MGST3, TCF7, GSTT2, MGST2, PIK3R3, GSTT1, PIK3R2, EGFR, PLCG2, WNT3, MAPK3, GSTM3, TGFB2, FZD3, GSTM1, FZD2, SMAD3, GADD45B, FZD5, PHF10, TXNRD2, FZD7, FZD9, IGF2, FZD8, MTOR, GADD45G, GSTA4, GRB2, GSTM5	1856	168	8164	1.44005	0.635887	0.0282788	0.0210656
KEGG_PATHWAY	hsa04514:Cell adhesion molecules	52	1.22411	0.00295083	CNTNAP2, CD40, PTPRS, LRRC4, PTPRM, PVR, ICAM1, SPN, CDH4, CDH2, CDH1, MPZ, CLDN23, ITGAV, HLA-DOA, ICOSLG, HLA-DPA1, ITGA4, HLA-B, HLA-C, CLDN6, CLDN10, VCAN, CLDN4, CLDN3, CLDN7, CLDN19, ITGA6, HLA-DQB1, ITGA9, NLGN3, SDC4, NRXN1, NRXN2, CD99L2, HLA-DMA, HLA-DMB, SLITRK3, SLITRK5, CD99, JAM2, LRRC4B, CADM3, L1CAM, PTPRD, IGSF11, CD4, OCLN, HLA-DRA, SDC1, CNTN2, PDCD1	1856	157	8164	1.4569	0.639239	0.0282788	0.0210656
KEGG_PATHWAY	hsa04371:Apelin signaling pathway	47	1.1064	0.00308645	RYR1, RYR2, PRKAA2, PDE3B, ITPR1, PRKAG2, ADCY3, ITPR2, ADCY2, CALML4, ADCY8, ADCY7, GNAI1, ADCY6, SLC8A2, MYLK, PIK3R5, GNA13, LIPE, MAP1LC3B, MAP1LC3A, CCND1, RRAS, GNG5, MAP1LC3C, CDH1, GNG7, AKT1, NOS1, PRKACA, HRAS, MAPK3, MEF2A, SMAD3, NOS3, PRKCE, RPS6, RRAS2, MTOR, PLCB3, ADCY9, GNAQ, GNB2, CALM3, GNB5, CALM1, PLCB2	1856	139	8164	1.48733	0.655779	0.028779	0.0214383
KEGG_PATHWAY	hsa04670:Leukocyte transendothelial migration	40	0.94162	0.00322331	PIK3CD, PIK3R3, CD99L2, PIK3R2, GNAI1, ACTG1, MYL12B, ICAM1, CLDN23, PLCG2, RAC2, CTNNA2, CD99, JAM2, PRKCG, VAV3, ITGA4, PRKCB, MMP2, RHOH, MSN, PRKCA, CYBA, ACTN4, MAPK14, VAV1, PTK2, MAPK13, CLDN6, MYL5, CLDN10, CLDN4, OCLN, CLDN3, CXCL12, CLDN7, CLDN19, EZR, MYL9, SIPA1	1856	114	8164	1.54341	0.671704	0.028857	0.0214963
KEGG_PATHWAY	hsa04921:Oxytocin signaling pathway	51	1.20056	0.00326209	RYR1, RYR2, PRKAG2, MYL6B, CALML4, MYLK, ACTG1, EEF2K, CCND1, PRKACA, HRAS, PRKCG, PRKCB, CACNA2D1, PLA2G4C, PLA2G4A, PRKCA, FOS, PLCB3, ADCY9, MYL9, PLCB2, CAMK1G, CAMK2D, PRKAA2, NPR2, ITPR1, ADCY3, ITPR2, ADCY2, CACNA1F, ADCY8, ADCY7, EGFR, GNAI1, ADCY6, PIK3R5, CACNG7, CACNG8, CAMK2G, MAP2K5, MAPK3, NOS3, NFATC1, NFATC4, RCAN1, GNAQ, GNAS, CALM3, CAMK1, CALM1	1856	154	8164	1.45671	0.676081	0.028857	0.0214963
KEGG_PATHWAY	hsa04912:GnRH signaling pathway	34	0.800377	0.00337404	CAMK2D, ITPR1, ADCY3, ITPR2, ADCY2, CALML4, CACNA1F, ADCY8, ADCY7, EGFR, ADCY6, PRKACA, HRAS, CAMK2G, MAPK3, MAP2K4, MAP3K1, PRKCB, MMP2, PLA2G4C, PLA2G4A, PRKCA, MAPK14, MAPK13, PLCB3, MMP14, ADCY9, GNAQ, GNAS, GRB2, CALM3, CALM1, PLCB2, SOS2	1856	93	8164	1.60813	0.688393	0.0288726	0.021508
KEGG_PATHWAY	hsa00520:Amino sugar and nucleotide sugar metabolism	21	0.49435	0.00343124	GPI, GFPT2, GFPT1, PMM2, MPI, NPL, RENBP, GCK, HK1, GMPPB, UGDH, GALE, UGP2, GNPDA1, NAGK, GMPPA, PGM3, NANS, PGM1, GNE, GALK1	1856	49	8164	1.88516	0.694502	0.0288726	0.021508
KEGG_PATHWAY	hsa04961:Endocrine and other factor-regulated calcium reabsorption	22	0.517891	0.00418248	PRKCG, PRKCB, CLTB, ATP1B3, PRKCA, ATP2B2, ATP1A2, ATP2B1, PTH1R, ATP1B1, AP2A2, ADCY6, DNM1, SLC8A2, PLCB3, ADCY9, CALB1, GNAQ, CLTCL1, GNAS, PRKACA, PLCB2	1856	53	8164	1.82588	0.764485	0.0343561	0.0255928
KEGG_PATHWAY	hsa05231:Choline metabolism in cancer	35	0.823917	0.0044569	SLC22A3, SLC44A3, SLC44A4, SLC22A5, DGKA, PDGFB, PDGFA, PIK3CD, PIK3R3, PIK3R2, HIF1A, EGFR, PDGFC, RAC2, AKT1, PIP5K1B, WASF1, HRAS, WASF3, MAPK3, PRKCG, PDGFRB, PDGFRA, PRKCB, EGF, PDPK1, PLA2G4C, PLA2G4A, PRKCA, FOS, MTOR, GRB2, CHPT1, DGKK, SOS2	1856	98	8164	1.57097	0.785847	0.0357588	0.0266377
KEGG_PATHWAY	hsa04512:ECM-receptor interaction	32	0.753296	0.00499119	TNXB, ITGB5, SDC4, LAMC3, ITGB4, LAMA1, TNC, LAMC1, THBS2, THBS4, ITGAV, ITGA4, LAMB2, ITGA1, LAMB1, HSPG2, COL1A1, COL2A1, COL1A2, COL4A1, COL6A1, COL9A1, COL6A3, ITGA7, SDC1, ITGA6, COL9A3, COL9A2, ITGA5, AGRN, FREM1, ITGA9	1856	88	8164	1.59953	0.822053	0.0391355	0.0291531
KEGG_PATHWAY	hsa00230:Purine metabolism	43	1.01224	0.00540485	GUCY2C, CANT1, GDA, PDE1B, NPR2, GMPR2, PDE3B, ADCY3, AK4, ADCY2, AK5, NT5C2, ADCY8, PFAS, FHIT, AK7, ADCY7, ADCY6, PAPSS1, NT5E, PDE11A, PNP, PDE6D, ENPP4, PDE6B, NT5M, NUDT16, PGM1, ENTPD1, RRM2, PDE2A, PDE4C, NME4, AMPD3, LACC1, PDE10A, ADCY9, IMPDH1, IMPDH2, PDE5A, HPRT1, ADA, ITPA	1856	128	8164	1.47769	0.845835	0.0414372	0.0308677
KEGG_PATHWAY	hsa05224:Breast cancer	48	1.12994	0.00588738	SHC3, WNT2B, FLT4, TCF7, PIK3CD, PIK3R3, PIK3R2, FZD10, BRCA2, FGF2, DLL1, EGFR, FGF4, IGF1R, DLL3, FRAT1, FGF8, FRAT2, CCND1, HEY2, AKT1, HES1, HRAS, WNT3, FGF22, MAPK3, NCOA1, FZD3, FZD2, WNT5B, GADD45B, FZD5, EGF, FZD7, WNT5A, FZD9, FZD8, FOS, AXIN2, MTOR, GADD45G, NFKB2, HEYL, FGF16, FGF19, KIT, GRB2, SOS2	1856	147	8164	1.43631	0.8696	0.0441554	0.0328926

## Sheet: 4. DE subset ontology
DAVID KEGG pathway and gene ontology analysis for upregulated DE genes
Category	Term	Count	%	PValue	Genes	List Total	Pop Hits	Pop Total	Fold Enrichment	Benjamini	FDR
GOTERM_BP_DIRECT	GO:0045944~positive regulation of transcription from RNA polymerase II promoter	193	9.43765	7.71753e-13	ZNF296, MAML2, HNRNPU, RBPJ, SOX21, ELK3, SOX3, ZMIZ1, AKT1, SOX8, KAT7, ZNF600, MEF2A, EBF2, SOX11, AR, DHX9, EPAS1, GATA5, HIF1A, GALR1, MYO6, HIVEP1, TP53BP1, RREB1, PPARGC1B, S100A10, XBP1, CREBBP, FZD5, BCL11B, IGF2, NFATC1, INO80, FOSL2, SETX, AGO1, HNRNPD, NANOG, NODAL, ARF4, SETD3, HNF4G, GLI3, ZNF48, GLI2, ZNF808, MECOM, NKRF, HEY2, IKBKG, HRAS, TEAD2, VENTX, NCOA1, SREBF1, FOXD3, FOXD1,…	1863	1204	19308	1.66133	4.58807e-09	4.55026e-09
GOTERM_BP_DIRECT	GO:0000122~negative regulation of transcription from RNA polymerase II promoter	162	7.92176	2.33619e-12	FOXA1, ZNF296, RIF1, PRDM5, HNRNPU, NOC2L, NR3C1, RBPJ, ETS2, ELK3, SOX3, CCND3, SALL1, CCND1, WWC3, SOX8, PITX2, MEF2A, EOMES, HES6, USP3, SOX13, ARID5A, ARID5B, SOX14, SOX11, ZBTB33, FOXP4, OVOL1, PIAS1, SAP30, FOXP1, AR, BRMS1, SMO, MAGEB2, EZR, ZNF398, CBFB, GATA5, PRDM14, HOXB13, ZBTB2, GLIS2, SDCBP, ZFP57, ATXN1, NACC2, HIVEP1, SMYD2, SUDS3, RREB1, SKIL, PLK3, XBP1, CREBBP, TFAP2C, ZFHX3, S…	1863	969	19308	1.73267	6.94434e-09	6.8871e-09
GOTERM_BP_DIRECT	GO:0002181~cytoplasmic translation	30	1.46699	2.68604e-09	RPL30, RPL32, RPL31, RPS19, RPL14, RPL38, RPS2, RPS27A, RPL17, RPS13, RPL41, RPS9, RPL21, RPL22, RPS6, TMA7, RPL13A, RPSA, RPS26, RPS28, RPS27, RPS29, RPL27A, RPS20, RPL26, FAU, UBA52, RPS21, RPS24, RPL26L1	1863	90	19308	3.45464	5.32283e-06	5.27896e-06
GOTERM_BP_DIRECT	GO:0045892~negative regulation of transcription, DNA-templated	102	4.98778	7.0587e-09	NAB1, PRDM5, LOXL3, RORB, NR3C1, RBPJ, PHB2, ELK3, SALL1, SOX8, KAT7, TRIM22, SAMD11, TLE3, TLE2, TLE1, SFMBT2, WNT5A, SOX13, ARID5A, KCTD1, ARID5B, SOX14, ZBTB33, FOXP1, BRMS1, SRSF2, TSHZ3, TCF7, TWIST2, GLIS2, ATXN1, NACC2, INPP5K, SUDS3, ZNF423, PPARGC1B, HSPA8, PHC2, PHF10, ATP8B1, XRCC5, HMGA2, BMP7, CDK5, ID2, LHX1, MDM2, ZNF777, CALR, RCOR2, RCOR1, EIF4G2, EZH2, CDKN1C, RERE, SIX1, CHD3, …	1863	590	19308	1.79173	1.0491e-05	1.04045e-05
GOTERM_BP_DIRECT	GO:0007420~brain development	56	2.73839	7.75969e-08	ROBO2, CNTNAP2, ARF4, IFT172, BRCA2, DMBX1, RGS4, SIX6, CDH2, ZIC2, DPYSL2, SIX3, ZIC1, CDK5RAP2, EOMES, EPHA7, HMGCS1, SHROOM2, UNC5C, KCNAB1, EML1, SHROOM4, COL4A1, B3GNT5, TBC1D23, GAS8, RTN3, PFKFB3, COX17, AMIGO2, AK4, ATXN1, NNAT, DHX37, S1PR1, CSK, BID, ZFHX3, ACE, SYT1, XRCC5, GABRA5, PTCH1, FOXJ1, SYNJ2, ATP2B1, GRHL2, POU6F1, UFM1, MEIS1, SBK1, NFIB, RAB18, CD9, NES, NODAL	1863	271	19308	2.14162	9.22627e-05	9.15022e-05
GOTERM_BP_DIRECT	GO:0045893~positive regulation of transcription, DNA-templated	115	5.62347	9.59891e-08	RORB, ETS2, UBE2L3, SALL1, CDH1, AKT1, SOX8, TRIM22, CDK5RAP2, EOMES, ANKRD49, WNT5A, ARID5B, SOX11, EBF3, MID2, PIAS1, WDR77, AR, ROR2, ZNF398, ENY2, MEAF6, SRCAP, HIF1A, NPAS3, GLIS2, RAI1, INPP5K, TP53BP1, ZNF423, RREB1, ESRRA, CREBBP, ZFHX3, FZD2, SMAD3, PTCH1, EAF1, HMGA2, NFATC1, INO80, BMP7, MLLT11, BAMBI, ID2, LHX1, HNRNPD, LHX5, RNF187, CDKN1C, RERE, PHF2, SETD3, SIX1, CHD3, CTCF, FOXM1,…	1863	725	19308	1.64393	9.51092e-05	9.43253e-05
GOTERM_BP_DIRECT	GO:0000398~mRNA splicing, via spliceosome	45	2.20049	1.92019e-07	SF3B4, ZCCHC8, TXNL4B, DDX23, SRSF1, GPATCH1, HNRNPU, CWC25, C9ORF78, PRPF8, SART1, SYNCRIP, ZMAT2, U2AF2, MAGOH, DHX16, DHX38, SNRPB2, HSPA8, RBM17, PRPF38B, AQR, PRPF38A, NCBP2, BUD31, ALYREF, RBM19, TFIP11, MAGOHB, LSM3, HNRNPM, PRPF6, SYF2, NOVA1, PRPF3, HNRNPF, SRSF2, RBM42, PRPF31, SNRPE, SNRNP25, SNRNP200, PPIL3, SRSF8, SRSF9	1863	202	19308	2.3088	0.000159482	0.000158167
GOTERM_BP_DIRECT	GO:0009887~animal organ morphogenesis	35	1.71149	2.23272e-07	LAMC3, LAMA1, CUL1, PDGFA, LAMC1, NTN1, FGF4, EFNB2, ABLIM1, SIX6, FGF8, EGFLAM, PDGFC, PHLDA2, HRAS, TLE3, TLE2, SEMA6A, TLE1, SYK, ATRNL1, PTCH1, IGF2, LAMB1, PAX6, PAX5, TBX3, ASXL1, FGF16, MEIS1, TMEFF2, LHX1, FGF19, LHX4, NBL1	1863	138	19308	2.62853	0.000159482	0.000158167
GOTERM_BP_DIRECT	GO:0006357~regulation of transcription from RNA polymerase II promoter	229	11.198	2.41436e-07	CCNK, ZNF296, RBPJ, SOX21, ELK3, ZNF728, ZMIZ1, ZNF726, NKX1-2, SOX8, ZNF600, CCNL2, PKNOX2, MEF2A, HES6, ZFP3, SOX13, EBF2, EBF3, RFX1, OVOL1, WDR77, AR, ZNF718, PRKAR1A, ZNF714, ZNF398, SRCAP, TSHZ3, DHX9, EPAS1, TSHZ1, TWIST2, GATA5, PRDM14, HIF1A, ZBTB3, ZBTB2, POU5F1B, HIVEP1, ZNF701, RREB1, GTF2IRD2B, XBP1, BCL11B, KTI12, NFATC1, FOSL2, POU6F1, MED13L, NANOG, RCOR2, ZNF257, RCOR1, PHF2, GTF…	1863	1723	19308	1.37745	0.000159482	0.000158167
GOTERM_BP_DIRECT	GO:0001657~ureteric bud development	16	0.782396	4.29325e-07	ROBO2, SMAD1, FOXC1, SMAD3, SDC4, SIX1, SMAD6, BMP7, SMAD7, SALL1, EPCAM, LHX1, RARA, SDC1, SPRY1, CRLF1	1863	36	19308	4.60619	0.000233165	0.000231243
GOTERM_BP_DIRECT	GO:0030182~neuron differentiation	40	1.95599	4.31423e-07	RTN3, PIGT, PCSK9, FZD10, BHLHE23, FGF8, CCND1, CASP3, NNAT, ABL1, S1PR1, EIF4E, WNT3, IRX1, IRX2, FZD3, FZD2, TRPC6, WNT5B, OLIG3, HSPA5, FZD5, WNT5A, IRX4, DNMT3A, FZD8, SOX11, HIPK2, PTPRD, CDK5, LHX1, COPS2, PIN1, LHX5, LHX4, LMX1B, INSM1, PPIA, EPHA2, NEUROG3	1863	174	19308	2.38251	0.000233165	0.000231243
GOTERM_BP_DIRECT	GO:0030335~positive regulation of cell migration	51	2.49389	1.2633e-06	ONECUT1, SYNE2, IGF1R, ACTG1, MDK, ITGAV, HRAS, PDGFRA, SEMA6A, WNT5B, MMP2, RRAS2, PRKCA, F3, MMP14, SMO, KIT, ROR2, EPHA1, EPHA2, SEMA7A, SEMA3C, SEMA3D, TWIST2, PDGFA, PIK3R3, EGFR, FAM83H, SDCBP, MGAT5, PDPN, PDGFC, S1PR1, HAS2, MAP4K4, LYN, XBP1, SMAD3, HSPA5, NTRK3, MCAM, CAV1, LAMB1, SSH2, TJP1, DIAPH1, CXCL12, SPRY2, F2RL1, INSM1, FERMT2	1863	258	19308	2.04868	0.000625858	0.0006207
GOTERM_BP_DIRECT	GO:0007411~axon guidance	40	1.95599	1.65906e-06	ROBO2, CYFIP1, DRAXIN, SEMA7A, NRP2, SEMA3C, SEMA3D, ARHGEF25, LAMA1, CRMP1, GLI3, GLI2, EFNB2, EFNB1, CDH4, GBX2, DPYSL5, TUBB3, KIF5C, DPYSL2, BSG, WNT3, EPHB3, NGFR, LYPLA2, EPHA7, SEMA6A, FOXD1, UNC5B, WNT5A, PAX6, UNC5C, BMP7, EXT1, KLF7, CXCL12, PALLD, FEZ1, EPHA1, EPHA2	1863	183	19308	2.26534	0.000758702	0.000752448
GOTERM_BP_DIRECT	GO:0001525~angiogenesis	49	2.39609	3.38208e-06	SETD2, NRP2, FLT4, PDCD6, EMC10, TSPAN12, RBPJ, SAT1, ACTG1, ELK3, BSG, ITGAV, EPHB3, VAV3, SYK, UNC5B, MMP2, GAB1, VEZF1, PRKCA, YWHAZ, RHOB, TGFBR3, MMP14, TAL1, PXDN, COL8A1, EPHA1, FOXC1, EPAS1, PDGFA, PRKX, HOXB13, HIF1A, CALD1, S1PR1, TBX1, XBP1, ANGPT1, FZD5, MCAM, CAV1, FZD8, ARHGAP24, PDCL3, PTPRB, MEIS1, ACKR3, AMOTL1	1863	252	19308	2.01521	0.00143383	0.00142201
GOTERM_BP_DIRECT	GO:0030512~negative regulation of transforming growth factor beta receptor signaling pathway	26	1.27139	3.61774e-06	ONECUT1, HTRA1, LDLRAD4, SPRED2, CHST11, SAP30L, PEG10, PMEPA1, SUDS3, SKIL, XBP1, HSPA5, CAV2, PDPK1, CAV1, SMAD6, SAP30, SMAD7, TGFBR3, SKI, BRMS1, BAMBI, BRMS1L, SPRY2, PIN1, SPRY1	1863	97	19308	2.77796	0.00143383	0.00142201
GOTERM_BP_DIRECT	GO:0070373~negative regulation of ERK1 and ERK2 cascade	24	1.17359	5.52241e-06	LYN, DUSP4, ERRFI1, XBP1, SEMA6A, DUSP1, GSTP1, LMO3, FBLN1, ARRB1, KLF4, DUSP26, DUSP6, SPRED2, DLG1, CAMK2N1, ABL1, SPRY2, PIN1, SIRPA, CSK, SPRY1, ITGB1BP1, EZR	1863	87	19308	2.85901	0.00205192	0.00203501
GOTERM_BP_DIRECT	GO:0007417~central nervous system development	33	1.61369	1.34517e-05	ROBO2, SHC3, GSTP1, CHD7, MSI1, CELSR1, ACVR1B, HAPLN1, GLIS2, DMBX1, SOX3, UGT8, ZIC2, PDGFC, ADAM23, ZIC1, TIMP2, JARID2, ASIC2, TIMP4, NGFR, MARCKSL1, APLP2, ZIC4, PAX6, ZIC5, TBX3, ALDH3A2, VCAN, SMO, B3GNT5, NES, NEUROG3	1863	150	19308	2.28006	0.00470415	0.00466538
GOTERM_BP_DIRECT	GO:0006364~rRNA processing	30	1.46699	1.60594e-05	DDX49, DDX27, CHD7, FCF1, DDX21, NOC4L, RRP9, NOL6, EMG1, RPS19, EXOSC9, PES1, RPL14, RRP36, BRIX1, UTP20, RRP12, UTP14A, RMRP, DDX56, RPS6, NPM3, RPS28, NSA2, RPS27, MRTO4, MPHOSPH10, RPL26, RPP25, RPS24	1863	131	19308	2.37342	0.00530407	0.00526035
GOTERM_BP_DIRECT	GO:0016477~cell migration	49	2.39609	1.70467e-05	ARF4, GSK3A, ITGB5, SH3KBP1, LAMC3, ONECUT1, CLEC14A, LAMC1, LIMD1, RND3, PHB2, WWC3, NCK2, SIRPA, ITGAV, EPHB3, RHBDF1, VAV3, PDPK1, SHROOM2, SCRIB, GFRA1, RHOB, CD2AP, TGFBR3, TMEFF2, PALLD, FSCN1, ITGB1BP1, RHOU, EPHA2, FOXC1, SDC4, RHOBTB3, IQGAP1, FUT8, GPC1, PDPN, S1PR1, HES1, LURAP1, GPC6, TGFB2, ATRNL1, LAMB1, CDC42BPA, BAMBI, SDC1, INSM1	1863	267	19308	1.90199	0.00533382	0.00528986
GOTERM_BP_DIRECT	GO:0006469~negative regulation of protein kinase activity	20	0.977995	2.35994e-05	GADD45B, PDPK1, GSTP1, PRKAG2, DBNDD1, DBNDD2, UBASH3B, PRKAR1A, CAMK2N1, GNAQ, AKT1S1, AKT1, INPP5K, ITGB1BP1, SFN, NF2, EPHA1, PAK2, PPIA, TRIB2	1863	70	19308	2.96112	0.00701492	0.0069571
GOTERM_BP_DIRECT	GO:0009653~anatomical structure morphogenesis	30	1.46699	3.37784e-05	FBN2, FOXA1, FOXC1, ONECUT1, SOX21, EFNB2, SOX3, FGF8, SRY, PITX2, IER3, FOXD3, FOXB1, SMAD1, SMAD3, FOXD1, EYA1, CHUK, MCAM, SOX13, SOX14, SOX11, FOXL2, SMAD6, POU5F1, SMAD7, PAX7, LHX1, RCAN3, FOXA2	1863	136	19308	2.28616	0.00956249	0.00948368
GOTERM_BP_DIRECT	GO:0008543~fibroblast growth factor receptor signaling pathway	17	0.831296	8.25635e-05	NGFR, WNT5A, PRDM14, IQGAP1, SHCBP1, FGF4, EXT1, SETX, NDST1, FGF16, FGF8, RAB14, KIF16B, FGF19, SPRY2, GRB2, FGF12	1863	58	19308	3.0377	0.0217838	0.0216043
GOTERM_BP_DIRECT	GO:0006412~translation	41	2.00489	8.71553e-05	RPL30, RPL32, RPL31, MRPL18, MRPL15, EGFR, MRPL11, MRPL20, MRPL1, RPS19, MTG1, RPL14, AKT1, RPL38, RPS2, RPS27A, RPL17, RPS13, RPL41, RPS9, RPL21, RPL22, RPS6, RPL13A, RPSA, MRPS7, MRPS5, MRPS18C, RPS26, RPS28, RPS27, RPS29, RPL27A, RPS20, RPL26, FAU, UBA52, RPS21, MRRF, RPS24, RPL26L1	1863	223	19308	1.90548	0.0217838	0.0216043
GOTERM_BP_DIRECT	GO:0035987~endodermal cell differentiation	12	0.586797	8.88775e-05	SETD2, MMP14, ITGB5, MMP2, COL6A1, HMGA2, COL8A1, GRB2, ITGAV, LAMB1, NODAL, MIXL1	1863	31	19308	4.01184	0.0217838	0.0216043
GOTERM_BP_DIRECT	GO:0030334~regulation of cell migration	25	1.22249	9.16056e-05	SERPINE2, LAMA1, PRKX, NTN1, MYSM1, FGF4, FGF8, TMSB4X, DPYSL3, TMSB4Y, MGAT3, ENPP2, AKT1, PLXNC1, PHLDA2, TMSB10, RCC2, PAX6, UNC5C, SRCIN1, RHOB, FGF16, CDK5, FGF19, AMOTL1	1863	109	19308	2.37705	0.0217838	0.0216043
GOTERM_BP_DIRECT	GO:0001934~positive regulation of protein phosphorylation	39	1.90709	0.00010691	SEMA7A, RALB, FLT4, PELI2, PIK3R3, ARRB1, EGFR, FGF4, CCND3, FGF8, CCND2, CCND1, P2RY1, ABL1, AKT1, HRAS, MAPK3, LYN, TBX1, MAP2K4, XBP1, HSP90AA1, EPHA7, ANGPT1, LIMCH1, IL34, RARRES2, NTRK3, IGF2, AXIN2, MOB3B, HIPK2, FGF16, PINK1, FGF19, CDK2AP1, PIN1, TNIK, PPIA	1863	210	19308	1.92473	0.0244453	0.0242438
GOTERM_BP_DIRECT	GO:0007015~actin filament organization	29	1.41809	0.000114691	SH3KBP1, RHOBTB3, INPPL1, ARHGAP17, RND3, TMSB4X, MYO6, TMSB4Y, NCK2, TMSB10, PPARGC1B, CGNL1, MARCKSL1, TPM3, TMOD3, HIP1R, SHROOM2, RHOH, MYO5A, SORBS2, SHROOM4, RHOB, CD2AP, DLG1, MYO1B, BCL2, FSCN1, ARHGEF2, DBN1	1863	138	19308	2.17793	0.0252532	0.0250451
GOTERM_BP_DIRECT	GO:0008360~regulation of cell shape	31	1.51589	0.000162486	CDC42SE1, CYFIP1, SH3KBP1, LPAR1, RHOBTB3, ARHGAP18, PTN, LIMD1, RND3, ZMPSTE24, MYL12B, EPS8, FGD4, ARHGDIA, PDPN, PALM, EPB41L3, P2RY1, MYH14, PLXNC1, DMTN, RHOH, RHOB, DIAPH1, DLG1, BAMBI, KIT, PLEKHO1, RHOU, EZR, FERMT2	1863	155	19308	2.07279	0.0344992	0.0342148
GOTERM_BP_DIRECT	GO:0001822~kidney development	26	1.27139	0.000168744	FOXC1, HPGD, ODC1, LRP4, SIX1, PCSK9, PCSK5, GLI2, SGPL1, SALL1, ADAMTS1, CA2, HAS2, STRA6, TGFB2, ACE, WNT5A, ARID5B, SOX11, GFRA1, OVOL1, ASS1, SULF2, CYP26A1, LHX1, MMP17	1863	120	19308	2.24552	0.0345924	0.0343073
GOTERM_BP_DIRECT	GO:0030433~ubiquitin-dependent ERAD pathway	20	0.977995	0.000201038	HSPA5, AMFR, CCDC47, EDEM1, SGTA, FAF2, TMUB1, SYVN1, DERL2, AUP1, UBE2J2, HSP90B1, OS9, JKAMP, CANX, UBXN8, MAN1A1, SEC61B, CALR, MAN1B1	1863	81	19308	2.55899	0.0398391	0.0395107
GOTERM_BP_DIRECT	GO:0043066~negative regulation of apoptotic process	77	3.76528	0.000222029	AVEN, ARF4, TNFAIP8, DDX3X, ARL6IP1, FLT4, PHB2, SH3RF1, GLI3, CDC73, IGF1R, GLI2, FGF4, CCND2, ARHGDIA, CASP3, AKT1, SOX8, IER3, USP47, DUSP1, RPS6, WNT5A, ANXA5, MIF, YWHAZ, PRLR, PIAS1, DNAJC3, RNF144B, ARHGAP10, SMO, PAX7, CLDN7, NAA38, GSTP1, AMIGO2, TWIST2, HIGD1A, EGFR, HSP90B1, SOCS2, SOCS3, PRDX2, CHST11, EPCAM, PDPN, BAG1, ASIC2, PAK2, MAP4K4, BARD1, PLK3, PRNP, XBP1, SMAD3, BCL11B, ANG…	1863	526	19308	1.51715	0.0425795	0.0422286
GOTERM_BP_DIRECT	GO:2000480~negative regulation of cAMP-dependent protein kinase activity	7	0.342298	0.000240369	PKIB, PRKAR1B, PRKAR1A, PRKAR2B, PKIA, PPP1R1B, PRKAG2	1863	11	19308	6.59523	0.044656	0.0442879
KEGG_PATHWAY	hsa05200:Pathways in cancer	102	4.98778	1.10482e-07	FZD10, IGF1R, FGF4, FRAT1, CCND3, CCND2, FGF8, CCND1, CDH1, AKT1, IL6R, IL13RA1, SKP1, PDGFRA, IL4R, WNT5B, TPM3, WNT5A, PRKCA, AR, CCNE2, SMO, COL4A1, EPAS1, MGST3, TCF7, CUL1, LPAR1, PDGFA, PIK3R3, GSTT2, LPAR3, HIF1A, HSP90B1, ABL1, WNT3, FZD3, CREBBP, TGFB2, GSTM1, FZD2, SMAD3, GADD45B, FZD5, PTCH1, IGF2, FZD8, FGF16, CXCL12, GNAQ, GNB2, FGF19, BCL2, MDM2, GNAS, CYCS, GRB2, CALM1, LAMC3, FLT4…	940	531	8164	1.66833	3.67906e-05	3.32552e-05
KEGG_PATHWAY	hsa04360:Axon guidance	46	2.24939	3.64221e-07	ROBO2, SEMA7A, CAMK2D, SEMA3C, SEMA3D, LRRC4, PARD6G, PIK3R3, NTN1, GNAI1, ROBO1, MYL12B, EFNB2, EFNB1, ABLIM1, DPYSL5, DPYSL2, CFL2, ABL1, NCK2, PAK6, PLXNC1, HRAS, PAK2, EPHB3, MAPK3, FZD3, EPHA7, ARHGEF12, SEMA6A, TRPC6, WNT5B, UNC5B, PDPK1, PTCH1, WNT5A, PRKCA, UNC5C, SSH2, BMP7, MYL5, CXCL12, SMO, CDK5, EPHA1, EPHA2	940	182	8164	2.19514	6.06428e-05	5.48152e-05
KEGG_PATHWAY	hsa04550:Signaling pathways regulating pluripotency of stem cells	38	1.85819	1.23399e-06	RIF1, TCF7, ONECUT1, PIK3R3, FZD10, ACVR1B, IGF1R, POU5F1B, AKT1, SMARCAD1, JARID2, HRAS, SKIL, WNT3, MAPK3, SMAD1, LEFTY1, ZFHX3, FZD3, FZD2, SMAD3, WNT5B, FZD5, PCGF2, WNT5A, FZD8, PAX6, AXIN2, KLF4, TBX3, POU5F1, MEIS1, ID2, GRB2, LHX5, NANOG, NODAL, BMPR1A	940	143	8164	2.30793	0.000136972	0.00012381
KEGG_PATHWAY	hsa05205:Proteoglycans in cancer	48	2.34719	2.06598e-06	CAMK2D, ITGB5, SDC4, TWIST2, PIK3R3, ITPR2, FZD10, IQGAP1, HIF1A, EGFR, ACTG1, IGF1R, CCND1, GPC1, CASP3, AKT1, ITGAV, HRAS, WNT3, MAPK3, VAV3, TGFB2, FZD3, ARHGEF12, FZD2, WNT5B, FZD5, CAV2, PDPK1, MMP2, CAV1, PTCH1, RPS6, WNT5A, IGF2, GAB1, FZD8, RRAS2, PRKCA, ANK2, SMO, CTTN, MDM2, SDC1, GRB2, NANOG, EZR, SOS2	940	205	8164	2.03359	0.000171993	0.000155465
KEGG_PATHWAY	hsa03040:Spliceosome	37	1.80929	6.7739e-06	SF3B4, RNU1-1, DDX23, SRSF1, HNRNPU, PRPF8, SART1, PUF60, ZMAT2, U2AF2, MAGOH, DHX16, DHX38, SNRPB2, SMNDC1, HSPA8, RBM17, PRPF38B, AQR, PRPF38A, NCBP2, BUD31, ALYREF, MAGOHB, LSM3, CHERP, HNRNPM, PRPF6, SYF2, RNVU1-18, PRPF3, SRSF2, PRPF31, SNRPE, SNRNP200, SRSF8, SRSF9	940	147	8164	2.18605	0.000451142	0.000407789
KEGG_PATHWAY	hsa03010:Ribosome	37	1.80929	3.69752e-05	RPL30, RPL32, RPL31, MRPL18, MRPL15, MRPL11, MRPL20, MRPL1, RPS19, RPL14, RPL38, RPS2, RPS27A, RPL17, RPS13, RPL41, RPS9, RPL21, RPL22, RPS6, RPL13A, RPSA, MRPS7, MRPS5, MRPS18C, RPS26, RPS28, RPS27, RPS29, RPL27A, RPS20, RPL26, FAU, UBA52, RPS21, RPS24, RPL26L1	940	158	8164	2.03385	0.00205212	0.00185492
KEGG_PATHWAY	hsa05165:Human papillomavirus infection	63	3.08068	5.67783e-05	MAML2, ITGB5, LAMC3, FZD10, LAMC1, RBPJ, CCND3, CCND2, PPP2R1B, CCND1, CASP3, HEY2, AKT1, ITGAV, IKBKG, ATP6V1E1, HRAS, HES6, ATP6V1G1, ATP6V0E1, WNT5B, CHUK, WNT5A, HLA-C, SCRIB, AXIN2, CCNA2, CCNE2, COL4A1, TRAF3, COL6A1, SOS2, LLGL1, ITGA9, LAMA1, TCF7, PIK3R3, PARD6G, THBS2, EGFR, ATP6V1H, HES1, ATP6V0E2, HES3, ATP6V1D, HES2, WNT3, MAPK3, FZD3, CREBBP, FZD2, FZD5, FZD8, PPP2R3B, LAMB1, DLG1, …	940	331	8164	1.65306	0.00270103	0.00244147
KEGG_PATHWAY	hsa05215:Prostate cancer	26	1.27139	6.95118e-05	GSTP1, TCF7, PDGFA, PIK3R3, EGFR, HSP90B1, IGF1R, CCND1, PDGFC, AKT1, IKBKG, HRAS, MAPK3, PDGFRA, CREBBP, HSP90AA1, CHUK, PDPK1, ETV5, AR, SPINT1, CCNE2, BCL2, MDM2, GRB2, SOS2	940	97	8164	2.32797	0.00281441	0.00254396
KEGG_PATHWAY	hsa04390:Hippo signaling pathway	36	1.76039	7.60651e-05	TCF7, PARD6G, FZD10, LIMD1, ACTG1, GLI2, CCND3, CCND2, PPP2R1B, CCND1, CDH1, TP53BP2, AMH, TEAD2, WNT3, SMAD1, TGFB2, FZD3, FZD2, SMAD3, WNT5B, FZD5, WNT5A, FZD8, SCRIB, AXIN2, BMP7, YWHAZ, SMAD7, DLG1, PPP2R2C, PPP2R2B, ID2, NF2, LLGL1, BMPR1A	940	157	8164	1.99149	0.00281441	0.00254396
KEGG_PATHWAY	hsa04141:Protein processing in endoplasmic reticulum	38	1.85819	9.34214e-05	CUL1, DERL2, UBE2J2, HSP90B1, HSPH1, OS9, BAG2, LMAN2, BAG1, MAN1C1, UBXN8, MAN1A1, SEC61B, CAPN1, SEC23B, UGGT1, SKP1, HSPA8, XBP1, HSP90AA1, HSPA5, AMFR, SSR2, EDEM1, SYVN1, UBE2G1, DDOST, PDIA4, DNAJA1, DNAJC3, DNAJC5, DNAJB11, CANX, DNAJA2, BCL2, CALR, MAN1B1, SEC24C	940	171	8164	1.93002	0.00311093	0.00281198
KEGG_PATHWAY	hsa05224:Breast cancer	34	1.66259	0.000104903	SHC3, FLT4, TCF7, PIK3R3, FZD10, BRCA2, DLL1, EGFR, FGF4, IGF1R, FRAT1, FGF8, CCND1, HEY2, AKT1, HES1, HRAS, WNT3, MAPK3, NCOA1, FZD3, FZD2, WNT5B, GADD45B, FZD5, WNT5A, FZD8, FOS, AXIN2, FGF16, FGF19, KIT, GRB2, SOS2	940	147	8164	2.0088	0.00317571	0.00287054
KEGG_PATHWAY	hsa05225:Hepatocellular carcinoma	37	1.80929	0.000142345	SHC3, GSTP1, MGST3, TCF7, GSTT2, PIK3R3, FZD10, EGFR, ACTG1, IGF1R, FRAT1, CCND1, AKT1, HRAS, WNT3, MAPK3, TGFB2, PBRM1, FZD3, GSTM1, FZD2, SMAD3, WNT5B, GADD45B, PHF10, FZD5, GSTO1, WNT5A, IGF2, GAB1, FZD8, PRKCA, AXIN2, ARID1A, ARID1B, GRB2, SOS2	940	168	8164	1.91279	0.00395007	0.00357049
KEGG_PATHWAY	hsa04510:Focal adhesion	42	2.05379	0.000159709	SHC3, ITGB5, LAMC3, LAMA1, FLT4, PDGFA, PIK3R3, LAMC1, THBS2, EGFR, ACTG1, IGF1R, MYL12B, CCND3, CCND2, CCND1, PDGFC, AKT1, PAK6, PIP5K1B, ITGAV, HRAS, PAK2, MAPK3, VAV3, PDGFRA, CAV2, PDPK1, CAV1, LAMB1, PRKCA, DIAPH1, MYL5, COL4A1, COL6A1, RAPGEF1, BCL2, GRB2, COL9A3, COL9A2, SOS2, ITGA9	940	201	8164	1.8148	0.00409101	0.00369788
KEGG_PATHWAY	hsa04151:PI3K-Akt signaling pathway	64	3.12958	0.000228791	ITGB5, LAMC3, FLT4, LAMC1, IGF1R, FGF4, GHR, CCND3, FGF8, CCND2, PPP2R1B, CCND1, AKT1, ITGAV, IKBKG, HRAS, IL6R, PDGFRA, HSP90AA1, IL4R, SYK, CHUK, PDPK1, RPS6, PRKCA, YWHAZ, PRLR, CCNE2, COL4A1, COL6A1, KIT, SOS2, EPHA2, ITGA9, PHLPP2, LAMA1, LPAR1, PDGFA, PIK3R3, LPAR3, THBS2, EGFR, HSP90B1, RXRA, GNG5, PDGFC, EIF4E, MAPK3, NGFR, ANGPT1, IGF2, PPP2R3B, LAMB1, FGF16, KITLG, PPP2R2C, PPP2R2B, GNB…	940	354	8164	1.57019	0.00544196	0.00491901
KEGG_PATHWAY	hsa05226:Gastric cancer	32	1.56479	0.000687905	SHC3, TCF7, PIK3R3, FZD10, EGFR, FGF4, FRAT1, FGF8, RXRA, CCND1, CDH1, AKT1, HRAS, WNT3, MAPK3, TGFB2, FZD3, FZD2, SMAD3, WNT5B, GADD45B, FZD5, WNT5A, GAB1, FZD8, AXIN2, FGF16, CCNE2, FGF19, BCL2, GRB2, SOS2	940	149	8164	1.86526	0.0152715	0.013804
KEGG_PATHWAY	hsa04540:Gap junction	22	1.07579	0.000790512	PDGFRA, TUBB, LPAR1, PDGFA, ITPR2, PRKCA, EGFR, GNAI1, TJP1, TUBA1C, TUBB6, TUBB2B, PLCB3, TUBA1A, TUBB3, GNAQ, PDGFC, GNAS, GRB2, HRAS, SOS2, MAPK3	940	88	8164	2.17128	0.0155484	0.0140543
KEGG_PATHWAY	hsa04350:TGF-beta signaling pathway	23	1.12469	0.000793762	SMAD1, TGFB2, CREBBP, LEFTY1, SMAD3, CUL1, CHRD, ACVR1B, SMAD6, BMP7, LTBP1, SMAD7, TFDP1, PPP2R1B, BAMBI, ID2, AMH, PITX2, NBL1, NODAL, SKP1, BMPR1A, MAPK3	940	94	8164	2.12508	0.0155484	0.0140543
KEGG_PATHWAY	hsa05418:Fluid shear stress and atherosclerosis	30	1.46699	0.000964817	SDC4, GSTP1, MGST3, GSTT2, PDGFA, PIK3R3, ACTG1, HSP90B1, GPC1, AKT1, ITGAV, IKBKG, MEF2A, MAP2K4, HSP90AA1, GSTM1, CHUK, CAV2, GSTO1, DUSP1, MMP2, CAV1, FOS, ASS1, IL1A, BCL2, SDC1, ARHGEF2, CALM1, BMPR1A	940	139	8164	1.87448	0.0178491	0.0161339
KEGG_PATHWAY	hsa04010:MAPK signaling pathway	52	2.54279	0.0015919	FLT4, RASGRF2, ARRB1, DUSP16, IGF1R, FGF4, FGF8, MECOM, RPS6KA2, CASP3, AKT1, MAP3K8, IKBKG, HRAS, DUSP4, MAP2K4, PDGFRA, DUSP5, CHUK, DUSP1, CACNA2D1, RRAS2, PRKCA, FOS, MAPK8IP2, DUSP6, IL1A, MAPKAPK2, KIT, SOS2, EPHA2, PDGFA, EGFR, CACNA1G, PDGFC, PAK2, MAP4K3, MAPK3, MAP4K4, NGFR, HSPA8, TGFB2, MAP3K1, GADD45B, ANGPT1, IGF2, NFATC1, FGF16, KITLG, TAOK3, FGF19, GRB2	940	294	8164	1.53614	0.0279001	0.025219
KEGG_PATHWAY	hsa04932:Non-alcoholic fatty liver disease	31	1.51589	0.0027398	GSK3A, NDUFB7, COX4I1, PRKAG2, PIK3R3, UQCR10, COX5B, COX6A1, UQCRH, SOCS3, RXRA, CASP3, AKT1, BID, IL6R, COX8A, MLXIP, NDUFA9, SREBF1, XBP1, NDUFA6, NDUFA5, NDUFA2, FOS, COX6B1, IL1A, NDUFS6, NDUFAB1, NDUFS3, CYCS, MT-CO3	940	155	8164	1.73702	0.0456176	0.041234
KEGG_PATHWAY	hsa04530:Tight junction	33	1.61369	0.00289286	PCNA, PARD6G, PRKAG2, ARHGAP17, ACTG1, MYL12B, TUBA1C, TUBA1A, PPP2R1B, CCND1, CLDN23, MYH14, CGNL1, RAB8A, MAP3K1, PRKCE, SCRIB, ARPC4, CGN, TJP1, CLDN6, DLG1, OCLN, PPP2R2C, CTTN, PPP2R2B, ARPC3, CLDN7, ARHGEF2, NF2, AMOTL1, EZR, LLGL1	940	169	8164	1.69591	0.0458725	0.0414643
KEGG_PATHWAY	hsa04810:Regulation of actin cytoskeleton	40	1.95599	0.00312475	CYFIP1, ITGB5, LPAR1, PDGFA, PIK3R3, IQGAP1, IQGAP2, EGFR, ACTG1, FGF4, MYL12B, FGF8, TMSB4X, CFL2, PDGFC, TMSB4Y, PAK6, MYH14, PIP4K2A, PIP5K1B, ITGAV, PIP4K2C, HRAS, PAK2, MAPK3, VAV3, PDGFRA, ARHGEF12, RRAS2, ARPC4, SSH2, DIAPH1, MYL5, FGF16, CXCL12, ARPC3, FGF19, EZR, SOS2, ITGA9	940	218	8164	1.5936	0.0460823	0.0416539
KEGG_PATHWAY	hsa04310:Wnt signaling pathway	33	1.61369	0.00318286	CAMK2D, TCF7, CUL1, FZD10, APCDD1, CCND3, FRAT1, CCND2, CCND1, FRZB, TBL1X, WNT3, SKP1, TLE3, FZD3, CREBBP, TLE2, FZD2, TLE1, SMAD3, WNT5B, FZD5, WNT5A, APCDD1L, FZD8, PRKCA, NFATC1, AXIN2, PLCB3, VANGL2, BAMBI, CCDC88C, ROR2	940	170	8164	1.68593	0.0460823	0.0416539
DAVID KEGG pathway and gene ontology analysis for downregulated DE genes
Category	Term	Count	%	PValue	Genes	List Total	Pop Hits	Pop Total	Fold Enrichment	Benjamini	FDR
GOTERM_BP_DIRECT	GO:0018108~peptidyl-tyrosine phosphorylation	33	1.49796	9.0001e-06	EPHB6, EPHA10, PDGFB, TESK2, TTN, KDR, NEK1, FYN, JAK3, EPHB1, MAP2K5, PDGFRB, EPHA6, SPINK1, EGF, EPHA8, RIPK2, TIE1, INSR, DYRK1B, PTK2, FGR, HCK, CD4, PKM, TEC, ABI2, LCK, AXL, TEK, PTPN4, FGFR4, FGFR2	1922	143	19308	2.31826	0.0347746	0.0346988
GOTERM_BP_DIRECT	GO:0005975~carbohydrate metabolic process	37	1.67953	1.26384e-05	GPI, B4GALT1, GUSBP11, MPI, AKR1B1, NPL, LCTL, SLC5A2, GBA2, GK5, NEU3, FGGY, ALDH1B1, FUT9, MAN2A1, HYAL1, PGM3, PGLS, SIAE, GUSB, PGM1, GK, MDH1, GALNT3, ST8SIA1, GAA, INSR, LANCL1, IDH2, TALDO1, RENBP, GANC, GNPDA1, GLB1, MAN2B1, GPD1L, CHST4	1922	172	19308	2.16101	0.0347746	0.0346988
KEGG_PATHWAY	hsa01100:Metabolic pathways	267	12.1198	1.04896e-15	AHCYL1, ACSM3, ENO1, ENO2, GBA2, HYKK, ANPEP, CKMT1B, DHRS4L2, GLUL, GSTK1, ENTPD1, ALG6, PHYKPL, ACSL1, GLCE, MCCC1, DHDH, HSD11B1L, TALDO1, CMBL, GANC, SULT2B1, MTAP, ADCY9, CYP2U1, ETHE1, SUCLG2, HPRT1, ALG10B, IDO1, GNE, PTGES, LIPT2, MTMR1, MAOB, MAOA, MGST2, MTMR7, CYP27B1, NEU3, AFMID, LDHD, PLCG2, LTA4H, RIMKLA, B4GALNT4, ST3GAL3, PCK2, GSTM3, ST8SIA1, PDE2A, PYCR1, ACADSB, LACC1, ALDH6A1…	916	1540	8164	1.54525	3.60841e-13	2.93708e-13
KEGG_PATHWAY	hsa00280:Valine, leucine and isoleucine degradation	20	0.907853	3.50416e-07	HIBADH, BCKDHB, MCCC1, ACADSB, ACAT1, HADHB, HMGCL, HADHA, ALDH6A1, PCCA, ALDH1B1, OXCT1, EHHADH, PCCB, AOX1, OXCT2, HADH, DLD, BCAT2, ALDH9A1	916	48	8164	3.71361	6.02715e-05	4.90582e-05
KEGG_PATHWAY	hsa05414:Dilated cardiomyopathy	26	1.18021	3.74394e-05	ITGB4, ADCY3, ATP2A1, ADCY2, CACNA1F, ADCY8, ADCY7, ADCY6, SLC8A2, TTN, CACNG7, CACNG8, TNNI3, PRKACA, EMD, ITGA4, TNNC1, TPM1, ITGA1, ACTC1, DES, ADCY9, TNNT2, ITGA7, ITGA6, ITGA5	916	96	8164	2.41385	0.00429306	0.00349435
KEGG_PATHWAY	hsa04146:Peroxisome	23	1.04403	6.65577e-05	GSTK1, PECR, ACSL1, EPHX2, ECH1, IDH2, HSD17B4, SOD1, PEX7, HMGCL, PEX5L, NUDT7, PEX6, EHHADH, AGPS, NUDT19, PXMP4, HACL1, MPV17, PEX11G, DECR2, CRAT, NUDT12	916	82	8164	2.49989	0.00572396	0.00465904
KEGG_PATHWAY	hsa00230:Purine metabolism	30	1.36178	0.0001456	GUCY2C, NPR2, GMPR2, PDE3B, ADCY3, ADCY2, AK5, ADCY8, FHIT, AK7, ADCY7, ADCY6, PAPSS1, NT5E, PDE11A, PDE6D, ENPP4, PDE6B, NT5M, NUDT16, PGM1, ENTPD1, PDE2A, PDE4C, AMPD3, LACC1, ADCY9, IMPDH2, HPRT1, ADA	916	128	8164	2.08891	0.00805738	0.00655833
KEGG_PATHWAY	hsa04925:Aldosterone synthesis and secretion	25	1.13482	0.000151984	DAGLA, ITPR1, ADCY3, ATP1A2, ADCY2, CALML4, CACNA1F, ADCY8, ADCY7, ADCY6, LIPE, CREB3L1, PRKACA, CAMK2G, PRKCG, PRKCB, PDE2A, ATP1B3, ATP2B2, ADCY9, PRKD2, CALM3, CAMK1, PLCB2, CAMK1G	916	98	8164	2.27364	0.00805738	0.00655833
KEGG_PATHWAY	hsa04020:Calcium signaling pathway	47	2.13345	0.000163958	RYR1, CHRM3, PTGER3, PDGFB, ITPR1, ADCY3, ATP2A1, ADCY2, CALML4, CACNA1F, GRPR, ADCY8, FGF2, ADCY7, SLC8A2, MYLK, GRIN2A, HTR7, EDNRB, KDR, PLCG2, NOS1, PRKACA, CAMK2G, FGF22, PRKCG, PDGFRB, PRKCB, EGF, NOS3, TNNC1, TNNC2, ATP2B2, GRIN2D, TRDN, P2RX7, P2RX5, ADCY9, STIM1, HRC, CALM3, CAMK1, FGFR4, PLCB2, CAMK1G, PLCD1, FGFR2	916	240	8164	1.7454	0.00805738	0.00655833
KEGG_PATHWAY	hsa00330:Arginine and proline metabolism	16	0.726282	0.000251995	ARG2, MAOB, MAOA, NOS3, CKMT1A, GOT2, PYCR1, AGMAT, ALDH4A1, GATM, ALDH1B1, P4HA2, CARNS1, CKMT1B, NOS1, ALDH9A1	916	50	8164	2.85205	0.0108358	0.00881982
KEGG_PATHWAY	hsa01200:Carbon metabolism	27	1.2256	0.000327099	GPI, H6PD, DLST, ENO1, ENO2, HK1, ACAT1, PGK1, PHGDH, PGLS, MDH1, IDH2, PGAM2, GOT2, TALDO1, SDHC, GCK, ALDH6A1, PKM, CPS1, PCCA, PCCB, SUCLG2, ALDOC, DLD, PFKM, PFKP	916	115	8164	2.09254	0.0115291	0.00938416
KEGG_PATHWAY	hsa00052:Galactose metabolism	12	0.544712	0.000335148	UGP2, B4GALT1, GLB1, GAA, AKR1B1, PFKM, GANC, PGM1, GCK, PFKP, GALK1, HK1	916	31	8164	3.45006	0.0115291	0.00938416
KEGG_PATHWAY	hsa04750:Inflammatory mediator regulation of TRP channels	24	1.08942	0.000403324	PRKCG, PRKCB, PLA2G4C, TRPV2, ITPR1, PLA2G4A, ADCY3, PIK3CD, ADCY2, PIK3R2, TRPV1, CALML4, ADCY8, MAPK14, ADCY7, ADCY6, MAPK13, ADCY9, TRPV4, PLCG2, CALM3, PRKACA, CAMK2G, PLCB2	916	98	8164	2.18269	0.0121833	0.00991664
KEGG_PATHWAY	hsa01230:Biosynthesis of amino acids	20	0.907853	0.000457569	ARG2, PGAM2, GOT2, IDH2, PYCR1, TALDO1, ENO1, MAT1A, ENO2, PKM, CPS1, CTH, PAH, PGK1, ALDOC, PHGDH, GLUL, PFKM, PFKP, BCAT2	916	75	8164	2.37671	0.0121833	0.00991664
KEGG_PATHWAY	hsa00380:Tryptophan metabolism	14	0.635497	0.000460415	MAOB, MAOA, DLST, ACAT1, DHTKD1, HADHA, ALDH1B1, EHHADH, AFMID, AOX1, HADH, DLD, IDO1, ALDH9A1	916	42	8164	2.97089	0.0121833	0.00991664
KEGG_PATHWAY	hsa04724:Glutamatergic synapse	26	1.18021	0.000685642	GLS2, GRIK5, ITPR1, ADCY3, ADCY2, ADCY8, ADCY7, ADCY6, GRM3, GRIN2A, GNG7, SLC17A7, HOMER3, PRKACA, GLUL, PRKCG, PRKCB, PLA2G4C, PLA2G4A, GRIN2B, GRIN2D, GRIN3B, ADCY9, DLG4, GNB5, PLCB2	916	114	8164	2.03271	0.0159832	0.0130096
KEGG_PATHWAY	hsa00520:Amino sugar and nucleotide sugar metabolism	15	0.68089	0.00069694	GPI, GFPT2, GFPT1, MPI, NPL, RENBP, GCK, HK1, UGP2, GNPDA1, PGM3, NANS, PGM1, GNE, GALK1	916	49	8164	2.72837	0.0159832	0.0130096
KEGG_PATHWAY	hsa04921:Oxytocin signaling pathway	32	1.45256	0.000794942	RYR1, PRKAA2, NPR2, ITPR1, ADCY3, ADCY2, MYL6B, CALML4, CACNA1F, ADCY8, ADCY7, ADCY6, MYLK, PIK3R5, CACNG7, CACNG8, EEF2K, PRKACA, CAMK2G, MAP2K5, PRKCG, PRKCB, NOS3, PLA2G4C, PLA2G4A, NFATC4, ADCY9, CALM3, CAMK1, PLCB2, MYL9, CAMK1G	916	154	8164	1.85198	0.0170913	0.0139115
KEGG_PATHWAY	hsa04713:Circadian entrainment	23	1.04403	0.000877207	PRKCG, RYR1, ADCYAP1R1, PRKCB, ITPR1, ADCY3, ADCY2, CALML4, ADCY8, ADCY7, GRIN2B, ADCY6, GRIN2D, GRIN2A, ADCY9, PER3, GNG7, CALM3, NOS1, GNB5, PRKACA, CAMK2G, PLCB2	916	97	8164	2.11331	0.0177506	0.0144481
KEGG_PATHWAY	hsa04911:Insulin secretion	21	0.953246	0.00106467	PRKCG, GLP1R, CHRM3, ADCYAP1R1, RAB3A, PRKCB, ABCC8, ADCY3, ATP1B3, ADCY2, ATP1A2, CACNA1F, ADCY8, ADCY7, ADCY6, GCK, ADCY9, CREB3L1, PRKACA, CAMK2G, PLCB2	916	86	8164	2.17635	0.020347	0.0165615
KEGG_PATHWAY	hsa04270:Vascular smooth muscle contraction	28	1.27099	0.00166187	CALCRL, RAMP3, NPR2, ITPR1, ADCY3, ADM, ADCY2, MYL6B, CALML4, CACNA1F, ADCY8, ADCY7, ACTG2, ADCY6, MYLK, GNA13, MYH11, PRKACA, PRKCG, PLA2G12A, PRKCB, PLA2G2A, PLA2G4C, PLA2G4A, ADCY9, CALM3, PLCB2, MYL9	916	134	8164	1.86235	0.0295963	0.02409
KEGG_PATHWAY	hsa01250:Biosynthesis of nucleotide sugars	12	0.544712	0.00180152	GPI, UGP2, GFPT2, GFPT1, MPI, PGM3, NANS, PGM1, GCK, GNE, GALK1, HK1	916	37	8164	2.89059	0.0295963	0.02409
KEGG_PATHWAY	hsa04015:Rap1 signaling pathway	39	1.77031	0.00180675	PDGFB, ADCY3, PIK3CD, ADCY2, PIK3R2, CALML4, LPAR4, ADCY8, RASGRP2, FGF2, ADCY7, RAP1GAP, ADCY6, GRIN2A, RRAS, KDR, RAC2, FGF22, PRKCG, PDGFRB, FARP2, ANGPT4, PRKCB, EGF, INSR, MAPK14, GRIN2B, PGF, VAV1, MAPK13, ADCY9, PRKD2, CALM3, TEK, FGFR4, PLCB2, FGFR2, SIPA1, PFN2	916	210	8164	1.65521	0.0295963	0.02409
KEGG_PATHWAY	hsa00071:Fatty acid degradation	13	0.590104	0.00206697	ACSL1, CPT1C, ACADSB, ACAT1, HADHB, HADHA, CPT2, CYP2U1, ALDH1B1, EHHADH, ACSBG1, HADH, ALDH9A1	916	43	8164	2.69453	0.0323199	0.0263069
KEGG_PATHWAY	hsa04611:Platelet activation	26	1.18021	0.00240659	ITPR1, ADCY3, PIK3CD, ADCY2, PIK3R2, ADCY8, RASGRP2, ADCY7, ADCY6, MYLK, PIK3R5, PTGS1, GNA13, PLCG2, FYN, PRKACA, NOS3, PLA2G4C, PLA2G4A, MAPK14, MAPK13, COL1A1, ADCY9, COL1A2, STIM1, PLCB2	916	124	8164	1.86878	0.0350398	0.0285208
KEGG_PATHWAY	hsa00010:Glycolysis / Gluconeogenesis	17	0.771675	0.00244464	GPI, PGAM2, AKR1A1, ENO1, ENO2, GCK, HK1, PKM, ALDH1B1, PGK1, ALDOC, DLD, PFKM, PGM1, PFKP, PCK2, ALDH9A1	916	67	8164	2.26142	0.0350398	0.0285208
KEGG_PATHWAY	hsa04213:Longevity regulating pathway - multiple species	16	0.726282	0.00288273	PRKAA2, HDAC1, INSR, ADCY3, PIK3CD, ADCY2, PIK3R2, HSPA2, ADCY8, ADCY7, MTOR, ADCY6, SOD1, ADCY9, PRKACA, CRYAB	916	62	8164	2.30004	0.0396664	0.0322866
KEGG_PATHWAY	hsa00260:Glycine, serine and threonine metabolism	12	0.544712	0.0035596	AOC3, GRHPR, SRR, GATM, ALAS1, MAOB, MAOA, CTH, PGAM2, SARDH, PHGDH, DLD	916	40	8164	2.6738	0.0470962	0.0383342
KEGG_PATHWAY	hsa04971:Gastric acid secretion	18	0.817068	0.0037955	PRKCG, CHRM3, PRKCB, ITPR1, ADCY3, ATP1B3, ADCY2, ATP1A2, CALML4, ADCY8, ADCY7, ADCY6, MYLK, ADCY9, CALM3, PRKACA, CAMK2G, PLCB2	916	76	8164	2.11089	0.0483575	0.0393608
KEGG_PATHWAY	hsa04923:Regulation of lipolysis in adipocytes	15	0.68089	0.0040181	INSR, PTGER3, PDE3B, ADCY3, PIK3CD, ADCY2, PIK3R2, ADCY8, ADCY7, ADCY6, PTGS1, LIPE, ADCY9, PRKACA, PNPLA2	916	58	8164	2.305	0.0493652	0.040181
KEGG_PATHWAY	hsa04066:HIF-1 signaling pathway	23	1.04403	0.0042058	PRKCG, ANGPT4, TFRC, PRKCB, NOS3, EGF, INSR, PIK3CD, PIK3R2, ENO1, ENO2, MTOR, HK1, EIF4E1B, MKNK2, PGK1, PLCG2, ALDOC, TEK, TIMP1, CAMK2G, PFKM, PFKP	916	109	8164	1.88065	0.0498895	0.0406077
DAVID kegg pathway and gene ontology analysis for top 1000 DE genes from RNA-seq
Category	Term	Count	%	PValue	Genes	List Total	Pop Hits	Pop Total	Fold Enrichment	Benjamini	FDR
KEGG_PATHWAY	hsa04550:Signaling pathways regulating pluripotency of stem cells	21	2.24359	3.41853e-05	ZFHX3, FZD2, SMAD3, WNT5B, FZD5, FZD7, WNT5A, FZD8, PIK3CD, PAX6, FZD10, TBX3, POU5F1, MAPK13, IGF1R, AKT1, NANOG, LHX5, JARID2, NODAL, BMPR1A	360	140	6879	2.86625	0.00366364	0.00342502
KEGG_PATHWAY	hsa05205:Proteoglycans in cancer	26	2.77778	3.79685e-05	SDC4, TWIST2, PIK3CD, FZD10, IGF1R, CCND1, RRAS, CASP3, KDR, AKT1, FZD2, WNT5B, FZD5, PRKCB, FZD7, MMP2, PTCH1, WNT5A, FZD8, MSN, PRKCA, ANK2, MAPK13, PDCD4, SDC1, NANOG	360	200	6879	2.48408	0.00366364	0.00342502
KEGG_PATHWAY	hsa04514:Cell adhesion molecules (CAMs)	21	2.24359	4.21108e-05	NLGN3, CNTNAP2, CD40, SDC4, HLA-B, LRRC4, NRXN2, PTPRM, L1CAM, CLDN6, CLDN10, CLDN4, CDH2, CLDN19, SDC1, ITGA6, HLA-DOA, CD99, JAM2, HLA-DQB1, LRRC4B	360	142	6879	2.82588	0.00366364	0.00342502
KEGG_PATHWAY	hsa04950:Maturity onset diabetes of the young	8	0.854701	0.000275897	HHEX, NR5A2, HES1, PAX6, MAFA, GCK, FOXA2, NEUROG3	360	26	6879	5.87949	0.0180023	0.0168297
GOTERM_BP_DIRECT	GO:0009887~organ morphogenesis	19	2.02991	4.15796e-07	TLE3, SEMA6A, SYK, PTCH1, FHL1, APLP1, PDGFA, GATA5, PAX6, PAX5, TBX3, LFNG, EFNB2, FGF16, SIX6, PDGFC, COL9A1, PNPLA6, LHX4	823	92	16792	4.21375	0.00147608	0.00146901
GOTERM_BP_DIRECT	GO:0007155~cell adhesion	47	5.02137	3.24063e-06	DDR1, CNTNAP2, NRP2, TINAGL1, LAMC1, HAPLN3, THBS2, RND3, PCDH18, HAPLN1, LOXL2, EFNB2, CDH6, EFNB1, CDH2, ADAM23, PCDHA4, SIRPA, HES1, PCDHAC2, CD99, CD164, CD72, MYBPC2, LAMB2, EPHA8, APLP1, LAMB1, PRKCA, SORBS2, EMP2, PARVB, L1CAM, AJAP1, COL1A1, CLDN10, FERMT1, BCAM, PPFIBP1, PRPH2, COL6A1, CERCAM, COL8A1, ITGA6, MFGE8, DSC2, GNE	823	459	16792	2.08924	0.00575212	0.00572457
GOTERM_BP_DIRECT	GO:0007275~multicellular organism development	49	5.23504	1.92608e-05	PIWIL2, CD40, HMGB3, FZD10, SPRED2, LBH, TMEM88, CREB3L1, ENC1, FLVCR1, NKX1-2, VENTX, USP7, ST6GAL2, WNT5B, WNT5A, EBF2, PAX6, PCOLCE, PAX5, MN1, SFRP1, ZNF516, C19ORF68, PRR15, LMX1B, ROR2, KCTD15, TSHZ3, DDX25, TSHZ1, CRABP1, TWIST2, LTBP4, DLL1, DLL3, CECR1, FRZB, CD164, PHC2, FZD2, PHC1, HMGA2, KAZALD1, BST2, BMP1, SLCO4C1, TLL2, FAT3	823	521	16792	1.91894	0.0217862	0.0216819
GOTERM_BP_DIRECT	GO:0008152~metabolic process	23	2.45726	2.45479e-05	PCSK1, GSTM1, ACSM3, GSTO1, EPHX2, INSIG1, ACSM1, BCKDHB, PLA2G4C, CDYL, ACAT1, SULF2, FGF16, GLB1, EHHADH, AFMID, PITPNM2, MAN1C1, ARSI, CPE, ECHDC3, GSTM5, BCAT2	823	168	16792	2.79332	0.0217862	0.0216819
GOTERM_BP_DIRECT	GO:0007411~axon guidance	22	2.35043	3.27894e-05	MEG3, NGFR, NRP2, SEMA6A, FOXD1, LAMB2, EPHA8, WNT5A, CRMP1, PAX6, UNC5D, L1CAM, BMP7, GLI3, EFNB2, EFNB1, GBX2, DPYSL5, TUBB3, FYN, SLIT2, EPHB3	823	159	16792	2.82311	0.0232805	0.023169
GOTERM_BP_DIRECT	GO:0010719~negative regulation of epithelial to mesenchymal transition	8	0.854701	5.8639e-05	FOXA1, SFRP1, HPN, DACT3, LDLRAD4, VASN, FOXA2, SMAD7	823	22	16792	7.41942	0.0303811	0.0302356
GOTERM_BP_DIRECT	GO:0042475~odontogenesis of dentin-containing tooth	12	1.28205	5.99064e-05	TBX1, FOXC1, EDA, BCL11B, CA2, LRP4, ADM, PITX2, BMP7, GLI3, BMPR1A, FGF4	823	55	16792	4.45165	0.0303811	0.0302356
GOTERM_BP_DIRECT	GO:0006940~regulation of smooth muscle contraction	7	0.747863	7.08747e-05	CNN1, CHRNA3, CHRNB4, NMU, TNNI3, ATP1A2, ADRA2B	823	16	16792	8.92649	0.0314506	0.0313
GOTERM_BP_DIRECT	GO:0001756~somitogenesis	10	1.06838	8.68809e-05	LFNG, FOXB1, FOXC1, SMAD3, WNT5A, ROR2, RBPJ, DLL1, BMPR1A, DLL3	823	39	16792	5.23164	0.0342697	0.0341056
GOTERM_BP_DIRECT	GO:0030335~positive regulation of cell migration	23	2.45726	9.88155e-05	SEMA6B, PDGFRB, SMAD3, WNT5B, F10, NTRK3, SEMA3G, PDGFA, PIK3CD, LAMB1, PRKCA, AIF1, IGF1R, VIL1, COL1A1, PDGFC, KIT, KDR, F2RL1, HAS2, ITGA6, ROR2, INSM1	823	184	16792	2.55043	0.0350795	0.0349115

## Sheet: 5. DTU RNA 
gene	FDR
AIF1	0
ATF6B	0
BAG6	0
BRD2	0
CNOT3	0
CSNK2B	0
CYB5A	0
DDR1	0
EHMT2	0
GPANK1	0
HLA-A	0
HLA-C	0
HLA-DPB1	0
MED16	0
PDXDC1	0
POLR2E	0
POU5F1	0
PRRC2A	0
SIN3B	0
TAP2	0
TMBIM6	0
TRIM26	0
TRIM27	0
ULK3	0
VARS2	0
ZNRD1	0
USMG5	2.6317e-13
VARS	2.72917e-13
FKBPL	4.91251e-13
APLP2	5.08191e-13
DIDO1	7.13107e-13
CCHCR1	9.21097e-13
LSM14A	1.33978e-12
RP11-706O15.3	1.5171e-12
AGPAT1	3.15805e-12
CARS	6.14064e-12
SNHG15	1.11527e-11
KANSL1	1.35741e-11
PPP1R11	1.9839e-11
CBWD1	3.16857e-10
TCFL5	3.43457e-10
IP6K2	3.60017e-10
PLEKHM1	8.67116e-10
HLA-B	3.22133e-09
DRAM2	2.47856e-08
PTK7	2.78429e-08
SKIV2L	3.9602e-08
RP11-706O15.1	4.98108e-08
TUBB	8.43061e-08
MIR210HG	1.1408e-07
ZSCAN18	1.74159e-07
MICA	2.00651e-07
KRT8	3.6775e-07
TCF19	4.08487e-07
HSPA1A	4.97602e-07
ANKRD9	6.32962e-07
NAP1L4	7.23779e-07
TMEM216	8.28477e-07
PFDN5	8.44047e-07
CALD1	8.7779e-07
RP11-69I8.2	1.0576e-06
ARL17B	1.08524e-06
IFI27L1	1.51735e-06
IST1	1.65875e-06
RPP21	2.01288e-06
GOLGA6L10	2.89101e-06
GTF2H2	2.9186e-06
ZNF195	3.06672e-06
RPE	3.87331e-06
CD24	4.22868e-06
MAST1	4.46556e-06
C14orf159	5.10819e-06
SLC3A2	5.83121e-06
GTF2H4	6.11157e-06
GNAS	6.40938e-06
DXO	7.38182e-06
PRR3	7.45756e-06
MDH2	7.48742e-06
CSNK1E	8.10329e-06
DCLK1	8.36121e-06
TRIM73	8.47582e-06
NUTM2D	8.77974e-06
TUBB6	8.7901e-06
MFGE8	9.06144e-06
ALDH7A1	1.04916e-05
GSTZ1	1.23311e-05
CDK11B	1.26001e-05
EXOC3	1.32255e-05
LINC00678	1.37239e-05
IQCC	1.77364e-05
PBX2	1.77889e-05
RALB	1.94604e-05
ACTG1	2.40718e-05
THYN1	2.85828e-05
C2orf47	3.50797e-05
NPIPA5	5.4114e-05
HACD3	5.47019e-05
ZNF623	6.35227e-05
TPTEP1	6.87436e-05
RPS9	9.01575e-05
SNHG1	9.06206e-05
RIMKLB	0.000106919
MRPL9	0.000126017
SLC52A3	0.000126535
TNFAIP8	0.000131632
NOP16	0.000135087
UBC	0.000154258
GPX4	0.000165312
BCAT2	0.00016736
EEF1D	0.000177523
RTKN2	0.000210165
ZMYND8	0.000228464
SLC11A2	0.000228759
C6orf47	0.000229071
CNN2	0.000242737
HYDIN	0.000247732
MGST1	0.000248361
WRNIP1	0.000255828
OIP5-AS1	0.000259264
EIF5A	0.000281638
AK4	0.000282789
ZNF169	0.000308436
NGEF	0.000343693
ATP5J2	0.000345604
UQCC1	0.000350856
GULP1	0.000366081
RP11-545I5.3	0.000424183
LRRC37A	0.000469767
DVL1	0.000512891
NANOGP8	0.000514799
HNRNPH1	0.000517969
ABR	0.000552579
METTL8	0.000552729
ZNF107	0.000560254
RBPMS	0.00056161
RXRB	0.000584681
LINC00969	0.000598621
SNHG17	0.000603011
MICB	0.000605151
MRPL45	0.000692987
LYRM5	0.000706349
ENDOV	0.000743855
NDUFS5	0.000751319
EIF1AD	0.000755911
GNB2L1	0.00076785
AKAP7	0.000800231
OXR1	0.00080865
HLA-DRB3	0.000856608
PDHA1	0.000864013
MUC4	0.000910504
ZNF419	0.000913481
TRIM16	0.000914664
ITGB1BP1	0.000919448
LRRC37A2	0.000945863
HSPA1B	0.000948637
IFITM2	0.00109909
HSD17B4	0.00110552
TPM2	0.00110786
HINT1	0.00118596
UCHL1	0.00120092
HLA-DQB1	0.00122072
FAM83F	0.00124308
VPS52	0.00126852
ABCG1	0.0012769
SMIM10L1	0.00151152
FUS	0.00153209
NUDT16	0.00153455
GPI	0.00153961
EXD3	0.00153989
GPATCH2L	0.00156077
HIC2	0.00158658
H2AFV	0.00160413
TMPRSS13	0.00166522
COMT	0.00167053
B3GALT5-AS1	0.00167458
ATPIF1	0.00167626
RHOC	0.00168364
C2CD3	0.00168384
TVP23B	0.00168812
FAN1	0.00169168
INVS	0.00178162
RASIP1	0.00178928
FAM21C	0.00180957
ZNF707	0.00184587
DYNC1I1	0.00184738
SCGB3A2	0.00203574
SLC34A2	0.00205441
OBSL1	0.00206068
PFDN1	0.00207065
CFLAR	0.00219727
FAM162A	0.00220766
FAM227B	0.00230058
ZBTB12	0.00252612
OSGIN2	0.00256809
ARL4A	0.00265228
MTHFSD	0.00265245
MMADHC	0.00266459
RAB11FIP2	0.00277963
RP11-20D14.6	0.00279194
PAX8-AS1	0.00287093
MEST	0.00290222
TRIOBP	0.00294195
LOXL1-AS1	0.0029434
FBXO31	0.00294944
PDE11A	0.00295331
C20orf96	0.00295507
ENAH	0.00296207
FGFR1OP	0.00303727
SCOC	0.00314111
PCDH1	0.00337384
NQO2	0.00344884
SOCS2	0.0034506
TMED3	0.00345385
PDCD2	0.00354642
FOXP1	0.00370334
RPS2	0.00374107
TUT1	0.00376981
TNNC2	0.00377605
DNAAF2	0.00385365
NOMO1	0.00386161
S1PR3	0.00387646
SREK1	0.00399802
LIN28A	0.00400419
EEF1E1	0.00403775
EIF3A	0.00417208
FAM111B	0.00424971
DPP6	0.00425519
LARP6	0.00430079
OXCT1	0.00439485
SNRPC	0.0044044
METTL6	0.00440822
MYO10	0.0046026
ADCYAP1R1	0.00461706
GLIDR	0.00463016
ZNF626	0.00464175
POLD4	0.00464944
UBE2L3	0.00485093
Metazoa_SRP	0.00488909
PMF1	0.00490689
FASTKD1	0.00502339
GOSR1	0.00555558
MICAL1	0.00557322
RPS3A	0.00574566
SNED1	0.00590521
C7orf50	0.00591436
DENND1A	0.00591904
ITSN1	0.00601499
ZNF235	0.00602092
MRE11A	0.00609048
TCEA2	0.00612665
MAPT	0.00614685
MRPS25	0.00618441
KIAA1328	0.0062027
NUDT4	0.00621253
UEVLD	0.00621284
APP	0.00645983
CHMP2A	0.00647886
MPI	0.00656858
ZNF98	0.00658195
HNRNPAB	0.00664482
LINC00665	0.0066453
AURKB	0.00664911
TNXB	0.00666654
HLA-DRB1	0.00667068
SYNGR1	0.00671882
PPP1R7	0.00697585
NRXN3	0.00715567
THEM4	0.00716392
ASRGL1	0.00732472
CD151	0.00734232
SLC2A8	0.0073481
FAM213A	0.0075717
AP2A2	0.00763444
C11orf58	0.00771997
OBSCN	0.00778315
MORF4L1	0.00786387
GATS	0.00787483
METTL20	0.00788819
FGFR1	0.00800173
IRF3	0.00847729
SNX5	0.00849095
C1GALT1	0.00878139
SSU72	0.00898087
CFL1	0.00900573
ZNF678	0.00900791
RPL36	0.00904358
HNRNPD	0.00931909
DOCK7	0.0095015
CYFIP2	0.00964371
ATP6AP1	0.00977208
CAPN15	0.00991729
GPR162	0.00997457

## Sheet: 6. DE proteins
name	ID	HET_vs_HOMO_p.adj	HET_vs_WT_p.adj	HOMO_vs_WT_p.adj	HET_vs_HOMO_ratio	HET_vs_WT_ratio	HOMO_vs_WT_ratio	HET_centered	HOMO_centered	WT_centered
EIF4E2	O60573	0.879	0.05	0.0498	-0.128	-1.49	-1.36	-0.538	-0.41	0.948
ATP1B1	P05026	0.918	0.0776	0.0487	-0.13	1.9	2.03	0.591	0.72	-1.31
ATP2C1	P98194	0.0931	0.774	0.0479	-1.85	0.308	2.15	-0.513	1.33	-0.821
CCS	O14618	0.203	0.428	0.0467	1.76	-1.05	-2.81	0.235	-1.52	1.29
SLC25A22	Q9H936	0.107	0.695	0.0458	1.37	-0.325	-1.69	0.348	-1.02	0.673
PINX1	Q96BK5	0.809	0.0898	0.0457	0.254	-1.61	-1.86	-0.452	-0.706	1.16
EPT1	Q9C0D9	0.634	0.126	0.0454	-0.598	1.84	2.44	0.415	1.01	-1.43
DRAP1	Q14919	0.908	0.0475	0.0434	0.164	2.51	2.35	0.892	0.728	-1.62
PCCA	P05165	0.382	0.0163	0.0402	0.473	1.62	1.14	0.697	0.223	-0.92
RABL6	Q3YEC7	0.84	0.0385	0.04	0.167	1.66	1.49	0.609	0.441	-1.05
CC2D1A	Q6P1N0	0.983	0.0563	0.0394	0.0191	-1.47	-1.49	-0.482	-0.502	0.984
PDCD4	Q53EL6	0.972	0.0582	0.0394	-0.0366	1.45	1.48	0.47	0.507	-0.977
BAZ2A	Q9UIF9	0.316	0.0139	0.0388	0.561	1.76	1.2	0.774	0.213	-0.987
MRPL32	Q9BYC8	0.194	0.379	0.0387	0.942	-0.614	-1.56	0.109	-0.833	0.723
INF2	Q27J81	0.371	0.202	0.0387	0.581	-0.809	-1.39	-0.076	-0.657	0.733
SRFBP1	Q8NEF9	0.839	0.0366	0.0376	-0.134	-1.34	-1.21	-0.492	-0.358	0.85
ZNF845	Q96IR2	0.462	0.151	0.037	0.588	-1.14	-1.73	-0.183	-0.772	0.955
ATL3	Q6DD88	0.451	0.153	0.0365	-0.61	1.15	1.76	0.179	0.788	-0.967
CD9	P21926	0.225	0.308	0.0359	1.49	-1.21	-2.7	0.0941	-1.39	1.3
DLG3	Q92796	0.0507	0.922	0.0353	1.72	-0.0904	-1.81	0.545	-1.18	0.635
RBM6	P78332	0.488	0.136	0.0352	0.539	-1.16	-1.7	-0.205	-0.745	0.95
NRAS	P01111	0.592	0.0221	0.035	0.299	1.48	1.18	0.593	0.294	-0.887
ADCK3	Q8NI60	0.635	0.0969	0.0348	0.336	-1.15	-1.49	-0.272	-0.608	0.88
ARMCX1	Q9P291	0.00407	0.095	0.0338	2.07	0.905	-1.17	0.993	-1.08	0.088
NIT2	Q9NQR4	0.631	0.023	0.0337	-0.533	-2.89	-2.36	-1.14	-0.609	1.75
MRPL17	Q9NRX2	0.000504	0.00477	0.0333	3.77	2.44	-1.33	2.07	-1.7	-0.372
SFN	P31947	0.0904	0.606	0.0332	-4.33	1.24	5.57	-1.03	3.3	-2.27
UBE4A	Q14139	0.429	0.145	0.033	-0.643	1.18	1.82	0.178	0.822	-1
URB2	Q14146	0.592	0.096	0.0314	0.302	-0.926	-1.23	-0.208	-0.51	0.718
TOE1	Q96GM8	0.312	0.194	0.031	0.654	-0.826	-1.48	-0.0572	-0.711	0.769
CD320	Q9NPF0	0.0341	0.983	0.0282	1.28	0.0117	-1.27	0.432	-0.853	0.42
CNOT8	Q9UFF9	0.155	0.325	0.0266	1.31	-0.865	-2.17	0.147	-1.16	1.01
APOO	Q9BUR5	0.303	0.166	0.0258	0.924	-1.24	-2.16	-0.105	-1.03	1.13
H1FX	Q92522	0.972	0.039	0.0258	-0.0275	1.21	1.24	0.395	0.423	-0.818
STK39	Q9UEW8	0.00587	0.21	0.0258	-2.3	-0.775	1.52	-1.02	1.27	-0.249
TAMM41	Q96BW9	0.0231	0.835	0.0258	-2.9	-0.238	2.66	-1.05	1.86	-0.809
VPS37B	Q9H9H4	0.0691	0.6	0.0255	-1.14	0.305	1.45	-0.28	0.865	-0.585
CAMKV	Q8NCB2	0.0811	0.53	0.0255	-1.6	0.537	2.14	-0.356	1.25	-0.892
ALG1	Q9BT22	0.0181	0.718	0.0254	1.74	0.226	-1.52	0.656	-1.09	0.431
DNAAF2	Q9NVR5	0.254	0.187	0.0249	0.782	-0.897	-1.68	-0.0386	-0.82	0.859
PCF11	O94913	0.0191	0.758	0.0249	1.46	0.166	-1.29	0.542	-0.917	0.376
LRRN1	Q6UXK5	0.0266	0.945	0.0241	2.51	0.078	-2.44	0.864	-1.65	0.786
UNG	P13051	0.912	0.028	0.0241	-0.125	-2.4	-2.27	-0.84	-0.715	1.56
ZNF622	Q969S3	0.273	0.165	0.0234	0.645	-0.815	-1.46	-0.0566	-0.702	0.758
IMPDH1	P20839	0.0097	0.435	0.0234	-2.11	-0.49	1.62	-0.866	1.24	-0.377
CRYM	Q14894	0.0158	0.699	0.0232	-2.74	-0.368	2.37	-1.03	1.7	-0.667
CCDC137	Q6PK04	0.938	0.028	0.0229	-0.0424	-1.09	-1.05	-0.378	-0.335	0.713
PIP4K2A	P48426	0.878	0.04	0.0218	-0.17	2.08	2.25	0.637	0.807	-1.44
KIAA1429	Q69YN4	0.647	0.0582	0.0202	-0.196	0.849	1.04	0.218	0.413	-0.631
APIP	Q96GX9	0.165	0.227	0.0198	-1.13	0.958	2.09	-0.0583	1.07	-1.02
DCXR	Q7Z4W1	0.0315	0.869	0.0191	-1.81	0.13	1.94	-0.562	1.25	-0.692
KIF21A	Q7Z4S6	0.006	0.297	0.019	-2.51	-0.702	1.81	-1.07	1.44	-0.37
GAA	P10253	0.0388	0.748	0.0189	1.79	-0.253	-2.04	0.511	-1.27	0.764
EPB41	P11171	0.00467	0.208	0.0189	2.24	0.717	-1.52	0.984	-1.25	0.268
GTF3C2	Q8WUA4	0.871	0.0362	0.0189	-0.119	1.43	1.55	0.437	0.556	-0.994
BUB1	O43683	0.0321	0.835	0.0183	1.51	-0.135	-1.64	0.458	-1.05	0.593
DDX51	Q8N8A6	0.0266	0.914	0.0179	1.56	-0.0726	-1.63	0.495	-1.06	0.568
IVNS1ABP	Q9Y6Y0	0.0793	0.385	0.0176	1.51	-0.69	-2.2	0.272	-1.23	0.962
AARS2	Q5JTZ9	0.651	0.0459	0.0162	0.211	-0.996	-1.21	-0.262	-0.473	0.734
ANKZF1	Q9H8Y5	0.0655	0.417	0.0161	1.18	-0.473	-1.65	0.234	-0.941	0.707
QSOX2	Q6ZRP7	0.0411	0.616	0.0159	0.889	-0.194	-1.08	0.232	-0.657	0.426
GM2A	P17900	0.809	0.0159	0.0155	-0.222	-2.4	-2.18	-0.876	-0.653	1.53
RBBP5	Q15291	0.486	0.0579	0.0145	-0.453	1.34	1.8	0.296	0.75	-1.05
MYDGF	Q969H8	0.0156	0.955	0.0141	-2.6	-0.0576	2.54	-0.885	1.71	-0.827
CHMP4A	Q9BY43	0.307	0.00645	0.0138	-0.425	-1.6	-1.18	-0.676	-0.251	0.927
SLC6A6	P31641	0.326	0.0777	0.0132	-0.794	1.51	2.31	0.24	1.03	-1.27
CACNA2D1	P54289	0.0626	0.342	0.0128	-0.884	0.412	1.3	-0.157	0.726	-0.569
MVK	Q03426	0.747	0.0299	0.0124	-0.176	1.25	1.43	0.359	0.535	-0.894
CKAP2	Q8WWK9	0.00387	0.00048	0.0122	1.71	2.95	1.24	1.56	-0.157	-1.4
GPHN	Q9NQX3	0.228	0.0915	0.0115	-0.628	0.917	1.55	0.0964	0.725	-0.821
GSS	P48637	0.0506	0.353	0.0109	-2.12	0.905	3.03	-0.405	1.72	-1.31
TRMT61A	Q96FX7	0.497	0.00758	0.0108	-0.238	-1.27	-1.03	-0.503	-0.265	0.768
TRIM2	Q9C040	0.00755	0.66	0.0108	-2.37	-0.3	2.07	-0.889	1.48	-0.589
H2AFY2	Q9P0M6	0.0889	0.205	0.0108	-2.1	1.48	3.59	-0.206	1.9	-1.69
GYG1	P46976	0.442	0.00702	0.0106	-0.705	-3.46	-2.76	-1.39	-0.684	2.07
KIF5C	O60282	0.0471	0.352	0.0102	-0.742	0.31	1.05	-0.144	0.598	-0.454
BET1L	Q9NYM9	0.0155	0.874	0.0101	1.89	-0.11	-2	0.595	-1.3	0.704
PYGL	P06737	0.0513	0.317	0.0101	-1.8	0.832	2.63	-0.322	1.48	-1.15
ABI2	Q9NYB9	0.927	0.0134	0.0098	0.0642	1.78	1.72	0.615	0.551	-1.17
POLR2K	P53803	0.04	0.397	0.00971	1.09	-0.393	-1.48	0.233	-0.858	0.625
GTF3C5	Q9Y5Q8	0.0385	0.41	0.00968	2.49	-0.859	-3.35	0.543	-1.94	1.4
NOB1	Q9ULX3	0.874	0.0113	0.00888	0.14	2.37	2.23	0.838	0.698	-1.54
INA	Q16352	0.000543	0.0146	0.0088	-2.77	-1.37	1.4	-1.38	1.39	-0.00763
CNOT2	Q9NZN8	0.0114	0.968	0.00876	1.85	-0.026	-1.87	0.607	-1.24	0.633
SNTB2	Q13425	0.0268	0.499	0.00841	-1.03	0.264	1.29	-0.254	0.773	-0.518
SELENBP1	Q13228	0.806	0.0095	0.00814	0.13	1.6	1.47	0.577	0.447	-1.02
VWA5A	O00534	0.387	0.0396	0.00811	0.474	-1.27	-1.75	-0.267	-0.741	1.01
MGME1	Q9BQP7	0.0113	0.868	0.00718	1.54	-0.087	-1.62	0.484	-1.05	0.571
H1F0	P07305	0.672	0.00724	0.00718	0.363	3.02	2.65	1.13	0.764	-1.89
RC3H2	Q9HBD1	0.777	0.0159	0.00663	0.241	-2.27	-2.51	-0.675	-0.917	1.59
POMP	Q9Y244	0.00503	0.688	0.00643	-2.34	-0.248	2.09	-0.864	1.48	-0.616
EPHA1	P21709	0.00533	0.743	0.00639	-4.25	-0.378	3.87	-1.54	2.71	-1.17
GHITM	Q9H3K2	0.00525	0.763	0.00606	-2.11	-0.172	1.94	-0.761	1.35	-0.589
MPRIP	Q6WCQ1	0.9	0.0119	0.0059	-0.0629	1.3	1.36	0.413	0.476	-0.889
ZC3HC1	Q86WB0	0.00856	0.899	0.00589	2.7	-0.11	-2.81	0.865	-1.84	0.975
AIP	O00170	0.0043	0.698	0.00544	2.1	0.208	-1.89	0.768	-1.33	0.56
DPYSL5	Q9BPU6	0.0147	0.532	0.00544	-2.46	0.509	2.97	-0.651	1.81	-1.16
HLA-A.1	P16188	0.96	0.00989	0.00537	0.059	-2.84	-2.9	-0.928	-0.987	1.92
FAH	P16930	0.0811	0.0967	0.00536	0.875	-0.831	-1.71	0.0146	-0.86	0.846
TWF1	Q12792	0.139	0.00189	0.00536	-0.691	-2.31	-1.62	-1	-0.31	1.31
RB1CC1	Q8TDY2	0.0047	0.768	0.00533	-5.44	-0.424	5.02	-1.96	3.49	-1.53
IDH3B	O43837	0.0115	0.653	0.00531	-1.16	0.167	1.33	-0.332	0.831	-0.499
MAP7D1	Q3KQU3	0.682	0.0141	0.00505	-0.222	1.59	1.81	0.455	0.677	-1.13
POLR1E	Q9GZS1	0.675	0.00524	0.00491	-0.254	-2.31	-2.06	-0.855	-0.601	1.46
BAG5	Q9UL15	0.000871	0.0627	0.00475	-2.55	-0.913	1.64	-1.16	1.4	-0.242
MRPL24	Q96A35	0.982	0.00812	0.00471	-0.0187	2.35	2.37	0.777	0.796	-1.57
LZTFL1	Q9NQ48	0.828	0.0105	0.00467	-0.151	2.02	2.17	0.624	0.775	-1.4
GNAO1	P09471	0.00355	0.644	0.00463	2.04	0.225	-1.82	0.756	-1.29	0.531
ALDH3A2	P51648	0.00897	0.707	0.00461	-0.931	0.106	1.04	-0.275	0.656	-0.381
PRCC	Q92733	0.829	0.00592	0.00459	-0.151	-2.35	-2.2	-0.833	-0.683	1.52
ZNF787	Q6DD87	0.996	0.00761	0.00459	0.00527	2.32	2.31	0.775	0.769	-1.54
HIST1H1E	P10412	0.599	0.00389	0.00401	0.149	1.17	1.03	0.441	0.292	-0.733
HOMER1	Q86YM7	0.00293	0.603	0.00382	1.93	0.225	-1.7	0.717	-1.21	0.492
PKP2	Q99959	0.376	0.00248	0.00379	-0.306	-1.62	-1.31	-0.642	-0.336	0.978
FSD1	Q9BTV5	0.00181	0.328	0.00371	2.64	0.523	-2.12	1.06	-1.59	0.532
SKA3	Q8IX90	0.816	0.00863	0.0037	0.179	-2.37	-2.55	-0.732	-0.911	1.64
RNASEH2A	O75792	0.00566	0.867	0.0037	1.54	-0.0747	-1.61	0.488	-1.05	0.562
SH3GLB1	Q9Y371	0.826	0.00477	0.00359	0.141	2.28	2.14	0.806	0.665	-1.47
NDUFS4	O43181	0.384	0.00245	0.00357	-0.414	-2.25	-1.84	-0.888	-0.474	1.36
HMGA2	P52926	0.049	0.0883	0.00347	-0.551	0.463	1.01	-0.0292	0.522	-0.493
CPT1A	P50416	0.00199	0.455	0.00317	-2.9	-0.443	2.46	-1.12	1.79	-0.672
PPFIBP1	Q86W92	0.00391	0.992	0.00301	1.59	0.00432	-1.59	0.533	-1.06	0.528
ZNF598	Q86UK7	0.465	0.00245	0.00299	0.268	1.73	1.46	0.666	0.398	-1.06
CAAP1	Q9H8G2	0.00135	0.243	0.00298	-3.13	-0.691	2.44	-1.27	1.86	-0.583
POLR1A	O95602	0.131	0.0317	0.00293	0.985	-1.6	-2.59	-0.206	-1.19	1.4
KIAA0101	Q15004	0.00505	0.773	0.00291	1.56	-0.12	-1.68	0.479	-1.08	0.6
ANK2	Q01484	0.00409	0.889	0.00274	-3.31	0.125	3.44	-1.06	2.25	-1.19
LIMS1	P48059	0.00314	0.91	0.00274	-3.71	-0.108	3.6	-1.27	2.44	-1.16
ATG5	Q9H1Y0	0.00323	0.953	0.00268	1.48	0.0234	-1.45	0.5	-0.976	0.476
SMPDL3B	Q92485	0.0225	0.132	0.0026	2.28	-1.32	-3.6	0.322	-1.96	1.64
SLC44A2	Q8IWA5	0.558	0.00242	0.0026	0.247	1.93	1.68	0.725	0.478	-1.2
MFF	Q9GZY8	0.00153	0.391	0.00255	2.41	0.397	-2.01	0.935	-1.47	0.538
PDE12	Q6L8Q7	0.005	0.665	0.00244	1.39	-0.158	-1.55	0.41	-0.978	0.568
GALE	Q14376	0.00347	0.892	0.00223	-1.98	0.0701	2.05	-0.635	1.34	-0.705
PIR	O00625	0.00377	0.816	0.00219	2.78	-0.163	-2.95	0.873	-1.91	1.04
MRPS2	Q9Y399	0.00427	0.693	0.00218	2.22	-0.224	-2.45	0.667	-1.56	0.891
YRDC	Q86U90	0.985	0.00381	0.00217	0.0116	2.09	2.08	0.7	0.688	-1.39
ISY1	Q9ULR0	0.00199	0.728	0.00213	2.57	0.191	-2.38	0.922	-1.65	0.731
APOE	P02649	0.0012	0.000924	2.43e-05	0.467	-0.531	-0.998	-0.0214	-0.488	0.51
ARG2	P78540	0.00299	0.192	0.000629	0.749	-0.224	-0.974	0.175	-0.574	0.399
MGST1	P10620	0.176	0.00945	0.0013	0.27	-0.697	-0.967	-0.142	-0.412	0.555
PIN4	Q9Y237	0.906	0.000866	0.000421	0.0222	-0.91	-0.933	-0.296	-0.318	0.614
SPAG9	O60271	0.000262	0.00216	0.0188	2.66	1.73	-0.93	1.47	-1.2	-0.267
2010-09-01	Q9P0V9	0.000137	0.0493	0.000375	1.21	0.307	-0.899	0.504	-0.702	0.197
MFGE8	Q08431	1.91e-05	0.000754	0.000447	1.82	0.921	-0.897	0.913	-0.905	-0.00799
INS	P01308	0.00113	0.000373	0.0449	-2.28	-3.15	-0.876	-1.81	0.466	1.34
SART3	Q15020_R836Q	0.000111	0.236	3.77e-05	0.765	-0.0975	-0.863	0.223	-0.543	0.32
HPRT1	P00492	6.01e-05	0.123	1.97e-05	0.738	-0.113	-0.851	0.208	-0.53	0.321
IRF3	Q14653	0.00202	0.996	0.00156	0.849	0.000927	-0.848	0.283	-0.566	0.282
COTL1	Q14019	0.00597	0.924	0.0043	0.819	-0.0238	-0.843	0.265	-0.554	0.289
SPDL1	Q96EA4	0.0489	0.949	0.0362	0.81	-0.0271	-0.837	0.261	-0.549	0.288
TAF15	Q92804	0.00612	0.036	0.000483	0.495	-0.333	-0.828	0.054	-0.441	0.387
ITM2C	Q9NQX7	0.000262	0.648	0.000264	0.864	0.0519	-0.812	0.305	-0.559	0.254
FTL	P02792	1.63e-05	0.00293	0.000112	1.19	0.422	-0.766	0.536	-0.651	0.115
ZFAND5	O76080	0.211	0.0113	0.0424	-0.456	-1.22	-0.762	-0.558	-0.102	0.66
NES	P48681	0.0519	3.24e-05	4.3e-05	-0.157	-0.906	-0.75	-0.354	-0.198	0.552
SLC1A5	Q15758	0.000334	0.217	0.00012	0.634	-0.109	-0.743	0.175	-0.459	0.284
PFKP	Q01813	0.000711	0.0663	0.000144	0.554	-0.186	-0.74	0.123	-0.432	0.309
BLVRB	P30043	0.00135	0.746	0.00134	0.78	0.0495	-0.73	0.276	-0.503	0.227
CNN2	Q99439	0.000415	0.0725	9.82e-05	0.56	-0.163	-0.723	0.132	-0.428	0.295
RTCA	O00442	0.0525	0.155	0.00567	0.427	-0.292	-0.72	0.045	-0.382	0.337
MVD	P53602	0.264	0.0278	0.00437	0.214	-0.502	-0.716	-0.0958	-0.31	0.406
UCK2	Q9BZX2	0.754	0.0159	0.017	-0.0924	-0.802	-0.71	-0.298	-0.206	0.504
FHL2	Q14192	0.000535	0.575	0.000571	0.772	0.0667	-0.705	0.279	-0.492	0.213
GJA1	P17302	0.0562	0.0247	0.00148	0.302	-0.399	-0.7	-0.0323	-0.334	0.366
RIC8A	Q9NPQ8	0.252	0.0824	0.0112	0.266	-0.429	-0.695	-0.0545	-0.32	0.374
SOD1	P00441	0.00941	0.573	0.0165	0.834	0.14	-0.694	0.325	-0.509	0.185
EIF1	P41567	0.000884	0.968	0.000629	0.687	0.00557	-0.681	0.231	-0.456	0.225
MCL1	Q07820	0.0513	0.0134	0.000855	0.269	-0.41	-0.679	-0.0469	-0.316	0.363
CDKN2AIPNL	Q96HQ2	0.0172	0.106	0.00187	0.427	-0.252	-0.678	0.0583	-0.368	0.31
SLC29A1	Q99808	0.00141	0.093	0.000297	0.505	-0.173	-0.678	0.111	-0.394	0.284
ROR1	Q01973	0.00175	0.273	0.000522	0.554	-0.122	-0.676	0.144	-0.41	0.266
CPNE1	Q99829	0.359	0.0245	0.00486	0.171	-0.502	-0.673	-0.11	-0.282	0.392
TCEAL4	Q96EI5	0.734	0.0324	0.0132	0.0872	-0.584	-0.671	-0.166	-0.253	0.418
GPT2	Q8TD30	0.0931	0.0248	0.002	0.262	-0.407	-0.669	-0.0482	-0.311	0.359
TFB2M	Q9H5Q4	0.0428	0.00577	0.000436	0.238	-0.427	-0.665	-0.0628	-0.301	0.364
BLMH	Q13867	0.049	0.0852	0.00333	0.358	-0.306	-0.664	0.0173	-0.341	0.323
CTSC	P53634	0.00314	0.0883	0.000483	0.464	-0.195	-0.66	0.0896	-0.375	0.285
SMN1	Q16637	0.0301	0.478	0.00892	0.516	-0.143	-0.659	0.124	-0.392	0.267
GRSF1	Q12849	0.307	0.00164	0.000417	0.107	-0.55	-0.657	-0.148	-0.255	0.402
ADH5	P11766	0.127	0.0119	0.00131	0.21	-0.443	-0.652	-0.0777	-0.287	0.365
MRFAP1	Q9Y605	0.237	0.1	0.0129	0.266	-0.384	-0.65	-0.0391	-0.305	0.344
ERBB2	P04626	0.0516	0.00283	0.000314	0.2	-0.443	-0.644	-0.081	-0.281	0.362
SEC24D	O94855	0.00299	0.8	0.00295	0.686	0.0418	-0.644	0.243	-0.444	0.201
ALDH1B1	P30837	0.000334	0.931	0.000292	0.649	0.00915	-0.64	0.219	-0.429	0.21
PPP1R7	Q15435	0.0536	0.121	0.00475	0.363	-0.278	-0.64	0.0283	-0.334	0.306
MSN	P26038	0.00143	0.295	0.0029	0.795	0.159	-0.636	0.318	-0.477	0.159
ACTC1	P68032	0.0536	0.549	0.0182	0.494	-0.139	-0.633	0.118	-0.376	0.257
ASAH1	Q13510	0.00653	0.443	0.00223	0.521	-0.108	-0.628	0.138	-0.383	0.245
THYN1	Q9P016	0.0225	0.00724	0.000383	0.257	-0.365	-0.622	-0.0362	-0.293	0.329
HRSP12	P52758	0.000528	0.509	0.000589	0.687	0.069	-0.618	0.252	-0.435	0.183
HDDC2	Q7Z4H3	0.00166	0.704	0.00177	0.666	0.0512	-0.615	0.239	-0.427	0.188
MRPS9	P82933	0.0392	0.00777	0.000507	0.236	-0.378	-0.614	-0.0474	-0.283	0.331
TSR1	Q2NL82	0.149	0.00245	0.000431	0.143	-0.464	-0.607	-0.107	-0.25	0.357
UBLCP1	Q8WVY7	0.103	0.369	0.0211	0.399	-0.207	-0.606	0.0641	-0.335	0.271
BCL2L13	Q9BXK5	0.0081	0.616	0.00361	0.521	-0.0755	-0.596	0.148	-0.372	0.224
AAR2	Q9Y312	0.159	0.0971	0.00893	0.269	-0.325	-0.594	-0.0185	-0.288	0.306
MTAP	Q13126	0.173	0.0785	0.00784	0.248	-0.34	-0.588	-0.0308	-0.278	0.309
ACTB	P60709	0.667	0.0152	0.0189	-0.102	-0.685	-0.583	-0.262	-0.161	0.423
PLD3	Q8IV08	0.00505	0.166	0.000985	0.415	-0.152	-0.567	0.0877	-0.327	0.24
NHP2	Q9NX24	0.113	0.118	0.00796	0.282	-0.276	-0.559	0.0019	-0.28	0.278
GLTSCR2	Q9NZM5	0.00016	0.0391	0.000481	0.771	0.216	-0.555	0.329	-0.442	0.113
MRPL44	Q9H9J2	0.592	0.000454	0.000175	0.0408	-0.511	-0.552	-0.157	-0.198	0.354
AGPS	O00116	0.00407	0.677	0.00206	0.495	-0.0515	-0.547	0.148	-0.347	0.199
PCK2	Q16822	1.48e-05	0.000943	0.000211	0.987	0.443	-0.544	0.477	-0.51	0.0338
SORD	Q00796	0.00113	0.0801	0.00571	0.831	0.289	-0.542	0.373	-0.458	0.0843
HEXIM1	O94992	0.184	0.137	0.0139	0.254	-0.287	-0.542	-0.0109	-0.265	0.276
CYP2S1	Q96SQ9	0.0739	0.00998	0.000818	0.189	-0.348	-0.537	-0.0529	-0.242	0.295
FASTKD2	Q9NYY8	0.371	0.000507	0.000503	-0.0806	-0.615	-0.535	-0.232	-0.151	0.383
PRIM1	P49642	0.0592	0.0363	0.002	0.242	-0.29	-0.532	-0.0162	-0.258	0.274
CLUH	O75153	0.00261	0.0588	0.000361	0.36	-0.169	-0.529	0.0637	-0.296	0.233
PAIP2	Q9BPZ3	0.3	0.0884	0.0141	0.193	-0.332	-0.525	-0.0465	-0.239	0.286
GMNN	O75496	0.0717	0.0278	0.00186	0.22	-0.302	-0.522	-0.0276	-0.247	0.275
NCLN	Q969V3	0.243	0.00758	0.0013	0.125	-0.396	-0.521	-0.0904	-0.215	0.306
PODXL	O00592	0.000915	0.414	0.00136	0.604	0.0849	-0.519	0.23	-0.374	0.145
KRI1	Q8N9T8	0.878	0.0418	0.0409	-0.0463	-0.56	-0.513	-0.202	-0.156	0.358
COA4	Q9NYJ1	0.181	0.0451	0.00501	0.191	-0.321	-0.512	-0.0432	-0.234	0.277
GLMN	Q92990	0.0192	0.783	0.0105	0.465	-0.0473	-0.512	0.139	-0.325	0.186
TUBA4A	P68366	0.000106	0.00477	0.00108	0.927	0.417	-0.51	0.448	-0.479	0.0308
SLC38A2	Q96QD8	0.00717	0.675	0.0101	0.579	0.0691	-0.51	0.216	-0.363	0.147
HADH	Q16836	0.00188	0.137	0.00765	0.737	0.233	-0.504	0.323	-0.414	0.0906
PDLIM1	O00151	0.352	0.000615	0.000616	-0.0837	-0.587	-0.504	-0.224	-0.14	0.364
GLA	P06280	0.534	0.154	0.0444	0.156	-0.346	-0.502	-0.0635	-0.219	0.283
MRPS23	Q9Y3D9	0.14	0.000615	0.00105	-0.148	-0.647	-0.499	-0.265	-0.117	0.382
TRAP1	Q12931	0.00307	0.385	0.00102	0.417	-0.0817	-0.499	0.112	-0.305	0.193
TMEM43	Q9BTV4	0.439	0.0846	0.0193	0.149	-0.347	-0.496	-0.0662	-0.215	0.281
DNMT1	P26358	0.0337	0.18	0.00437	0.318	-0.177	-0.494	0.047	-0.271	0.224
GAR1	Q9NY12	0.356	0.0777	0.0142	0.163	-0.331	-0.494	-0.056	-0.219	0.275
SLC35A4	L0R6Q1	0.886	0.0169	0.0088	0.0279	-0.464	-0.492	-0.145	-0.173	0.319
RPA3	P35244	0.0135	0.031	0.000673	0.266	-0.224	-0.49	0.0139	-0.252	0.238
PPME1	Q9Y570	0.0399	0.236	0.00606	0.321	-0.164	-0.485	0.0525	-0.269	0.216
UBE2S	Q16763	0.993	0.00758	0.00453	-0.00171	-0.487	-0.485	-0.163	-0.161	0.324
RBM42	Q9BTD8	0.12	0.251	0.0164	0.283	-0.199	-0.482	0.0279	-0.255	0.227
UBAP2	Q5T6F2	0.119	0.282	0.0182	0.291	-0.19	-0.481	0.0337	-0.257	0.224
MYO1E	Q12965	0.0215	0.43	0.00606	0.374	-0.106	-0.48	0.0892	-0.285	0.195
PPIF	P30405	0.647	0.0367	0.0129	0.0801	-0.399	-0.48	-0.106	-0.187	0.293
UBE2A	P49459	0.27	0.101	0.0145	0.189	-0.291	-0.48	-0.0342	-0.223	0.257
FHOD1	Q9Y613	0.0116	0.874	0.00757	0.453	-0.0246	-0.477	0.143	-0.31	0.167
OCIAD2	Q56VL3	0.0766	0.057	0.00326	0.224	-0.254	-0.477	-0.0101	-0.234	0.244
PGLS	O95336	0.0142	0.171	0.00219	0.326	-0.15	-0.476	0.0584	-0.267	0.209
KIAA0391	O15091	0.0703	0.544	0.023	0.362	-0.112	-0.473	0.0833	-0.278	0.195
ILVBL	A1L0T0	0.00199	0.238	0.000527	0.375	-0.092	-0.467	0.0944	-0.281	0.186
CDC123	O75794	0.243	0.0291	0.00429	0.145	-0.32	-0.466	-0.0583	-0.204	0.262
SQSTM1	Q13501	0.0997	0.597	0.0354	0.356	-0.108	-0.465	0.0828	-0.274	0.191
HM13	Q8TCT9	0.332	0.252	0.0424	0.216	-0.247	-0.463	-0.0103	-0.226	0.237
C1QBP	Q07021	0.0102	0.0356	0.000616	0.263	-0.2	-0.462	0.0209	-0.242	0.221
FIS1	Q9Y3D6	0.387	0.0174	0.0434	-0.193	-0.654	-0.461	-0.282	-0.0894	0.372
RAB34	Q9BZG1	0.842	0.0208	0.0195	-0.0416	-0.498	-0.456	-0.18	-0.138	0.318
HMGCS1	Q01581	0.0158	0.000178	0.000525	-0.22	-0.67	-0.45	-0.297	-0.0766	0.373
NAF1	Q96HR8	0.647	0.0655	0.0234	0.0877	-0.362	-0.45	-0.0914	-0.179	0.271
EMC7	Q9NPA0	0.222	0.0138	0.00206	0.123	-0.318	-0.442	-0.065	-0.188	0.253
EEF1B2	P24534	0.0626	0.00922	0.00068	0.158	-0.283	-0.441	-0.0415	-0.2	0.242
MSMO1	Q15800	0.887	0.0499	0.0276	0.0331	-0.407	-0.44	-0.125	-0.158	0.282
MRPL39	Q9NYK5	0.61	0.00483	0.00505	-0.0655	-0.504	-0.439	-0.19	-0.124	0.314
SALL2	Q9Y467	0.0111	0.399	0.00329	0.348	-0.0903	-0.438	0.0859	-0.262	0.176
NANS	Q9NR45	0.0447	0.252	0.00707	0.289	-0.148	-0.437	0.0473	-0.242	0.195
CENPH	Q9H3R5	0.0239	0.883	0.0153	0.411	-0.0248	-0.436	0.129	-0.282	0.154
MORF4L1	Q9UBU8	0.597	0.0861	0.0279	0.102	-0.334	-0.436	-0.0774	-0.179	0.257
EMD	P50402	0.405	0.00906	0.00206	0.0834	-0.351	-0.435	-0.0893	-0.173	0.262
FKBP5	Q13451	0.0334	0.0408	0.0015	0.221	-0.214	-0.435	0.0022	-0.218	0.216
MTHFD2	P13995	0.0767	0.251	0.0114	0.27	-0.163	-0.433	0.0356	-0.234	0.199
RBM3	P98179	0.638	0.0233	0.00791	0.0666	-0.365	-0.432	-0.0996	-0.166	0.266
TACC3	Q9Y6A5	0.0645	0.137	0.0059	0.244	-0.188	-0.432	0.0189	-0.226	0.207
MAN2B1	O00754	0.00168	0.947	0.00121	0.418	-0.0065	-0.425	0.137	-0.281	0.144
MLH1	P40692	0.0612	0.335	0.0122	0.289	-0.136	-0.425	0.051	-0.238	0.187
PSAP	P07602	0.00135	0.167	0.004	0.578	0.154	-0.424	0.244	-0.334	0.09
ACTN1	P12814	0.00445	0.0141	0.000269	0.234	-0.189	-0.423	0.0149	-0.219	0.204
SYMPK	Q92797	0.00205	0.277	0.00502	0.546	0.124	-0.422	0.223	-0.323	0.0993
SOX2	P48431	0.775	0.017	0.0181	-0.0518	-0.474	-0.422	-0.175	-0.123	0.299
ERGIC1	Q969X5	0.12	0.24	0.0158	0.245	-0.176	-0.421	0.0227	-0.222	0.199
TPM1	P09493	0.000269	0.194	0.000457	0.507	0.088	-0.419	0.198	-0.308	0.11
CNDP2	Q96KP4	0.876	0.00121	0.000707	-0.0148	-0.432	-0.417	-0.149	-0.134	0.283
NOL9	Q5SY16	0.0607	0.102	0.00459	0.224	-0.19	-0.415	0.0113	-0.213	0.202
NOSIP	Q9Y314	0.0377	0.00228	0.0221	-0.377	-0.788	-0.411	-0.388	-0.0113	0.4
ATAD3A	Q9NVI7	0.863	0.00712	0.0051	-0.0242	-0.434	-0.41	-0.153	-0.129	0.281
RPLP1	P05386	0.0724	0.265	0.0115	0.26	-0.149	-0.409	0.0368	-0.223	0.186
ECH1	Q13011	0.996	0.0373	0.0264	0.000926	-0.407	-0.408	-0.135	-0.136	0.272
MAT2A	P31153	0.103	0.169	0.0103	0.224	-0.183	-0.406	0.0138	-0.21	0.196
MIS18A	Q9NYP9	0.428	0.0694	0.0153	0.118	-0.288	-0.406	-0.0569	-0.175	0.231
ZNF638	Q14966	0.243	0.172	0.0219	0.187	-0.219	-0.406	-0.0105	-0.198	0.208
LTA4H	P09960	0.0392	0.087	0.00287	0.227	-0.179	-0.405	0.0161	-0.211	0.195
TIMM8A	O60220	0.118	0.031	0.00271	0.155	-0.245	-0.4	-0.0297	-0.185	0.215
HACL1	Q9UJ83	0.00634	0.342	0.0178	0.537	0.138	-0.4	0.225	-0.312	0.0873
RBM27	Q9P2N5	0.332	0.0252	0.00469	0.107	-0.292	-0.399	-0.0619	-0.168	0.23
UBE2H	P62256	0.00321	0.77	0.0034	0.428	0.03	-0.398	0.153	-0.275	0.123
PRIM2	P49643	0.592	0.0898	0.0291	0.0959	-0.302	-0.398	-0.0686	-0.165	0.233
POLR1B	Q9H9Y6	0.906	0.0697	0.0411	0.0287	-0.368	-0.397	-0.113	-0.142	0.255
ECI1	P42126	0.00417	0.208	0.000943	0.302	-0.0942	-0.396	0.0692	-0.233	0.163
GOLT1B	Q9Y3E0	0.109	0.0824	0.00571	0.186	-0.208	-0.395	-0.00737	-0.194	0.201
ACTN4	O43707	0.00158	0.665	0.00177	0.428	0.0371	-0.391	0.155	-0.273	0.118
VCL	P18206	4.11e-05	0.00246	0.000431	0.684	0.295	-0.388	0.326	-0.357	0.031
EIF2D	P41214	0.0597	0.486	0.0176	0.289	-0.097	-0.386	0.064	-0.225	0.161
ZGPAT	Q8N5A5	7.37e-07	6.72e-07	0.00861	-3.34	-3.72	-0.383	-2.35	0.985	1.37
PTCD3	Q96EY7	0.704	0.0544	0.0212	0.0615	-0.321	-0.383	-0.0867	-0.148	0.235
MAP1B	P46821	0.82	0.00719	0.00297	0.0251	-0.357	-0.382	-0.111	-0.136	0.246
TNKS1BP1	Q9C0C2	0.0142	0.578	0.00571	0.323	-0.059	-0.382	0.088	-0.235	0.147
PWP1	Q13610	0.479	0.128	0.033	0.121	-0.261	-0.382	-0.0466	-0.168	0.214
GFPT2	O94808	0.00099	0.0353	0.0102	0.682	0.303	-0.379	0.329	-0.354	0.0253
OSBP	P22059	0.408	0.0512	0.0108	0.105	-0.272	-0.377	-0.0558	-0.16	0.216
NPM1	P06748	0.00261	0.801	0.00154	0.355	-0.0207	-0.375	0.111	-0.243	0.132
SPATS2L	Q9NUQ6	0.193	0.268	0.027	0.205	-0.169	-0.374	0.0121	-0.193	0.181
POLR2I	P36954	0.805	0.0363	0.0167	0.0395	-0.332	-0.372	-0.0976	-0.137	0.235
SSU72	Q9NP77	0.0162	0.586	0.0294	0.456	0.0842	-0.372	0.18	-0.276	0.0959
CSTF2T	Q9H0L4	0.0669	0.262	0.0106	0.237	-0.134	-0.371	0.0344	-0.203	0.168
CLPTM1	O96005	0.17	0.0462	0.00486	0.141	-0.228	-0.369	-0.0292	-0.17	0.199
IFT27	Q9BW83	0.000406	0.0122	0.00606	0.715	0.349	-0.367	0.355	-0.361	0.00595
SIRT1	Q96EB6	0.819	0.0412	0.0457	-0.0477	-0.415	-0.367	-0.154	-0.106	0.261
MTHFD1L	Q6UB35	0.0205	0.0672	0.00154	0.21	-0.154	-0.364	0.0188	-0.192	0.173
CYB5R2	Q6BCY4	0.359	0.0654	0.0122	0.115	-0.249	-0.364	-0.0447	-0.16	0.204
SAAL1	Q96ER3	0.882	0.0374	0.0202	0.026	-0.338	-0.364	-0.104	-0.13	0.234
ALDH9A1	P49189	0.0341	0.316	0.00672	0.257	-0.105	-0.362	0.0507	-0.206	0.156
TFRC	P02786	0.00779	0.0584	0.00068	0.224	-0.137	-0.361	0.0292	-0.195	0.166
ELAC2	Q9BQ52	0.608	0.0059	0.00629	-0.0568	-0.417	-0.36	-0.158	-0.101	0.259
TF	P02787	0.14	0.133	0.0106	0.178	-0.181	-0.359	-0.000796	-0.179	0.18
RBPMS2	Q6ZRY4	0.819	0.0155	0.00693	0.0284	-0.325	-0.353	-0.0989	-0.127	0.226
TFCP2	Q12800	0.0477	0.903	0.0489	0.374	0.023	-0.351	0.132	-0.242	0.109
CKMT1A	P12532	0.00226	0.707	0.00123	0.32	-0.0263	-0.346	0.0978	-0.222	0.124
DNAJC19	Q96DA6	0.0619	0.385	0.0141	0.243	-0.103	-0.346	0.0468	-0.196	0.15
SH3BP1	Q9Y3L3	0.364	0.107	0.0202	0.123	-0.223	-0.346	-0.0335	-0.156	0.19
NIFK	Q9BYG3	0.0645	0.715	0.0298	0.291	-0.0544	-0.345	0.0788	-0.212	0.133
DOHH	Q9BU89	0.602	0.0294	0.00949	0.0602	-0.284	-0.344	-0.0747	-0.135	0.21
LSM14A	Q8ND56	0.206	0.425	0.047	0.213	-0.13	-0.343	0.0278	-0.185	0.157
DHFR	P00374	0.585	0.0832	0.026	0.0813	-0.26	-0.341	-0.0595	-0.141	0.2
GFM1	Q96RP9	0.0621	0.000954	0.00328	-0.168	-0.504	-0.336	-0.224	-0.0559	0.28
EHD4	Q9H223	0.159	0.428	0.0367	0.219	-0.117	-0.336	0.0339	-0.185	0.151
HNRNPH3	P31942	0.00694	0.379	0.00211	0.267	-0.0649	-0.332	0.0675	-0.2	0.132
UPF2	Q9HAU5	0.443	0.185	0.0433	0.123	-0.209	-0.332	-0.0285	-0.152	0.18
DAK	Q3LXA3	0.0313	0.00192	0.0196	-0.312	-0.643	-0.331	-0.318	-0.00644	0.325
NOMO1	Q15155	0.975	0.0343	0.0258	-0.00636	-0.338	-0.331	-0.115	-0.108	0.223
HSPA14	Q0VDF9	0.364	0.182	0.0343	0.135	-0.195	-0.33	-0.0201	-0.155	0.175
NDUFAF2	Q8N183	0.00332	0.508	0.00533	0.389	0.0593	-0.329	0.149	-0.239	0.09
DNMT3B	Q9UBC3	0.00403	0.000496	0.0122	-0.447	-0.775	-0.328	-0.407	0.0398	0.367
FLII	Q13045	0.0819	0.406	0.0191	0.226	-0.1	-0.326	0.0419	-0.184	0.142
PGRMC2	O15173	0.549	0.0941	0.0278	0.0858	-0.239	-0.325	-0.0512	-0.137	0.188
SSR1	P43307	0.363	0.142	0.0266	0.124	-0.201	-0.325	-0.0255	-0.15	0.175
PRDX3	P30048	0.0303	0.212	0.00459	0.216	-0.107	-0.324	0.0363	-0.18	0.144
TBCE	Q15813	0.0722	0.457	0.0193	0.234	-0.0886	-0.323	0.0485	-0.186	0.137
NVL	O15381	0.0156	0.000802	0.00685	-0.279	-0.601	-0.322	-0.293	-0.0144	0.308
MRPL49	Q13405	0.991	0.00548	0.00295	0.00124	-0.32	-0.321	-0.106	-0.107	0.214
ZNF326	Q5BKZ1	0.0128	0.000339	0.00177	-0.213	-0.534	-0.321	-0.249	-0.0358	0.285
HEXB	P07686	0.00328	0.11	0.0206	0.523	0.204	-0.319	0.242	-0.281	0.0382
PLEKHA5	Q9HAU0	0.0323	0.00171	0.0149	-0.277	-0.596	-0.319	-0.291	-0.014	0.305
PSME3	P61289	0.324	0.0059	0.0117	-0.107	-0.423	-0.317	-0.177	-0.0701	0.247
REXO2	Q9Y3B8	0.0274	0.178	0.0037	0.206	-0.109	-0.316	0.0324	-0.174	0.142
THOC2	Q8NI27	0.0135	0.697	0.00643	0.279	-0.0363	-0.315	0.0808	-0.198	0.117
LAMP2	P13473	0.00505	0.138	0.0321	0.52	0.206	-0.314	0.242	-0.278	0.036
IVD	P26440	0.651	0.00487	0.0048	-0.0411	-0.354	-0.313	-0.132	-0.0906	0.222
CSRP1	P21291	0.497	0.0128	0.0214	-0.0854	-0.398	-0.312	-0.161	-0.0757	0.237
MRRF	Q96E11	0.573	0.0208	0.0344	-0.0815	-0.388	-0.307	-0.157	-0.0752	0.232
SLC9A3R1	O14745	0.638	0.0245	0.00827	0.0473	-0.257	-0.304	-0.0698	-0.117	0.187
UCHL1	P09936	0.00155	0.118	0.00629	0.447	0.143	-0.304	0.197	-0.25	0.0539
RPAP3	Q9H6T3	0.228	0.16	0.019	0.141	-0.164	-0.304	-0.00771	-0.148	0.156
SSR4	P51571	0.464	0.018	0.0366	-0.103	-0.407	-0.304	-0.17	-0.0672	0.237
MAPK14	Q16539	0.0983	0.477	0.0267	0.216	-0.0869	-0.303	0.0431	-0.173	0.13
NPC2	P61916	0.418	0.0858	0.0186	0.0935	-0.208	-0.301	-0.0381	-0.132	0.17
TFG	Q92734	0.978	0.0356	0.0266	-0.00511	-0.295	-0.29	-0.1	-0.0949	0.195
EEF1G	P26641	0.25	0.0121	0.002	0.0749	-0.214	-0.289	-0.0464	-0.121	0.168
UBE2V1	Q13404	0.412	0.112	0.0244	0.0973	-0.191	-0.289	-0.0314	-0.129	0.16
FLNA	P21333	0.0687	0.036	0.00214	0.127	-0.16	-0.288	-0.0111	-0.138	0.149
MRPL38	Q96DV4	0.909	0.0487	0.0443	-0.0198	-0.305	-0.286	-0.108	-0.0886	0.197
CDCA5	Q96FF9	0.0448	0.919	0.0307	0.27	-0.014	-0.284	0.0852	-0.184	0.0992
TIMM44	O43615	0.116	0.608	0.041	0.216	-0.067	-0.283	0.0497	-0.166	0.117
FHL3	Q13643	0.142	0.526	0.0415	0.198	-0.0813	-0.28	0.039	-0.159	0.12
TEX10	Q9NXF1	0.0471	0.835	0.0276	0.252	-0.0251	-0.278	0.0758	-0.177	0.101
L1TD1	Q5T7N2	0.00199	0.00014	0.00178	-0.287	-0.564	-0.277	-0.284	0.00318	0.281
NELFE	P18615	0.00311	0.366	0.00641	0.348	0.0713	-0.277	0.14	-0.208	0.0685
UFD1L	Q92890	0.123	0.51	0.0352	0.198	-0.0795	-0.277	0.0394	-0.158	0.119
EMC1	Q8N766	0.587	0.0427	0.0133	0.0551	-0.221	-0.276	-0.0554	-0.111	0.166
GMPS	P49915	0.0199	0.871	0.0209	0.295	0.0185	-0.276	0.104	-0.19	0.0859
ACAA2	P42765	0.759	0.076	0.034	0.0418	-0.232	-0.274	-0.0635	-0.105	0.169
PPM1B	O75688	0.00504	0.683	0.00653	0.306	0.033	-0.273	0.113	-0.193	0.0801
DCPS	Q96C86	0.0216	0.884	0.0141	0.254	-0.0148	-0.269	0.0798	-0.175	0.0947
RPS10	P46783	0.912	0.0088	0.00606	-0.0106	-0.278	-0.267	-0.0962	-0.0856	0.182
NSFL1C	Q9UNZ2	0.0115	0.334	0.00295	0.205	-0.0618	-0.266	0.0476	-0.157	0.109
VRTN	Q9H8Y1	0.00337	0.593	0.00469	0.304	0.0377	-0.266	0.114	-0.19	0.0761
MTHFD1	P11586	0.0144	0.644	0.0233	0.314	0.0486	-0.266	0.121	-0.193	0.0724
VAMP3	Q15836	0.00319	0.0606	0.0374	0.518	0.252	-0.266	0.257	-0.262	0.0049
RBM10	P98175	0.6	0.0198	0.03	-0.0627	-0.328	-0.265	-0.13	-0.0674	0.198
ATP1B3	P54709	0.0146	0.773	0.00806	0.238	-0.0237	-0.261	0.0714	-0.166	0.095
WDR18	Q9BV38	0.00762	0.8	0.00451	0.242	-0.0185	-0.261	0.0746	-0.168	0.0931
EWSR1	Q01844	0.0592	0.14	0.00567	0.149	-0.111	-0.26	0.0129	-0.137	0.124
ISOC1	Q96CN7	0.000987	0.0115	0.0372	0.657	0.397	-0.26	0.352	-0.306	-0.0458
CTSD	P07339	0.366	0.0576	0.0109	0.0782	-0.181	-0.259	-0.0341	-0.112	0.146
NAE1	Q13564	0.0044	0.476	0.00814	0.313	0.0551	-0.258	0.123	-0.19	0.0676
PTGES2	Q9H7Z7	0.615	0.0261	0.0403	-0.0641	-0.322	-0.258	-0.129	-0.0646	0.193
VASP	P50552	0.364	0.209	0.0393	0.109	-0.148	-0.257	-0.0128	-0.122	0.135
BTF3	P20290	0.254	0.12	0.0162	0.106	-0.148	-0.254	-0.0139	-0.12	0.134
ADSL	P30566	0.00171	0.121	0.00744	0.376	0.122	-0.254	0.166	-0.21	0.0437
MRPS27	Q92552	0.353	0.076	0.0139	0.0838	-0.17	-0.254	-0.0287	-0.112	0.141
GNL3L	Q9NVN8	0.909	0.0748	0.0454	0.0174	-0.233	-0.25	-0.0718	-0.0892	0.161
PMPCB	O75439	0.225	0.264	0.0307	0.132	-0.118	-0.25	0.00474	-0.127	0.123
KIF20A	O95235	0.206	0.429	0.0474	0.155	-0.093	-0.248	0.0206	-0.134	0.114
TXN	P10599	0.0293	0.8	0.0158	0.224	-0.0236	-0.248	0.0668	-0.157	0.0904
GFPT1	Q06210	0.00167	0.0252	0.0351	0.538	0.294	-0.244	0.277	-0.261	-0.0169
ANXA7	P20073	0.881	0.0613	0.0345	0.0202	-0.223	-0.243	-0.0675	-0.0877	0.155
RBPMS	Q93062	0.00282	0.0602	0.031	0.459	0.217	-0.242	0.226	-0.234	0.00831
ZYX	Q15942	0.0097	0.382	0.0269	0.328	0.0858	-0.242	0.138	-0.19	0.0522
SRSF10	O75494	0.868	0.0359	0.0348	-0.0221	-0.263	-0.241	-0.0951	-0.073	0.168
SUPT6H	Q7KZ85	0.925	0.0297	0.0252	-0.0119	-0.253	-0.241	-0.0884	-0.0765	0.165
DAP3	P51398	0.0214	0.972	0.0164	0.237	-0.00323	-0.24	0.0778	-0.159	0.081
PLIN3	O60664	0.00611	0.262	0.0221	0.343	0.104	-0.239	0.149	-0.194	0.0451
SCLY	Q96I15	0.000251	0.00175	0.0236	0.73	0.492	-0.237	0.407	-0.322	-0.0851
THAP11	Q96EK4	0.0434	0.00332	0.0333	-0.232	-0.468	-0.236	-0.233	-0.00154	0.235
DDX56	Q9NY93	0.685	0.0252	0.0337	-0.0448	-0.276	-0.231	-0.107	-0.0621	0.169
RPS28	P62857	0.888	0.0429	0.041	-0.0191	-0.249	-0.23	-0.0894	-0.0703	0.16
DDX5	P17844	0.183	0.00297	0.00788	-0.0943	-0.323	-0.229	-0.139	-0.0448	0.184
USP11	P51784	0.821	0.00992	0.00833	-0.0186	-0.246	-0.227	-0.0881	-0.0695	0.158
U2AF1	P0DN76	0.461	0.101	0.0249	0.0689	-0.157	-0.226	-0.0293	-0.0982	0.128
PPM1G	O15355	0.393	0.0725	0.0147	0.0695	-0.156	-0.225	-0.0288	-0.0983	0.127
OGFOD1	Q8N543	0.931	0.0341	0.0282	-0.0103	-0.235	-0.224	-0.0816	-0.0713	0.153
TRIM28	Q13263	0.552	0.0197	0.0337	-0.0616	-0.285	-0.223	-0.115	-0.0538	0.169
SRSF1	Q07955	0.806	0.0141	0.0133	-0.022	-0.243	-0.221	-0.0882	-0.0662	0.154
TPT1	P13693	0.579	0.0595	0.0181	0.0485	-0.172	-0.221	-0.0413	-0.0898	0.131
GINS3	Q9BRX5	0.465	0.145	0.0358	0.0733	-0.146	-0.219	-0.0241	-0.0974	0.122
NOP2	P46087	0.132	0.535	0.0397	0.156	-0.061	-0.217	0.0317	-0.124	0.0927
DUT	P33316	0.0105	0.00122	0.0255	-0.283	-0.499	-0.216	-0.261	0.0222	0.239
DDX1	Q92499	0.369	0.0932	0.018	0.0733	-0.142	-0.215	-0.0229	-0.0962	0.119
SRSF6	Q13247	0.845	0.0755	0.0398	0.0232	-0.192	-0.215	-0.0563	-0.0794	0.136
GOT2	P00505	0.375	0.128	0.0251	0.0786	-0.136	-0.214	-0.0191	-0.0977	0.117
XAB2	Q9HCS7	0.00824	0.231	0.0362	0.327	0.114	-0.213	0.147	-0.18	0.0332
SND1	Q7KZF4	0.0115	0.47	0.0258	0.273	0.0611	-0.212	0.111	-0.161	0.0502
TRMT112	Q9UI30	0.166	0.408	0.0365	0.135	-0.0771	-0.212	0.0192	-0.116	0.0963
KPNA4	O00629	0.349	0.232	0.0411	0.0945	-0.117	-0.211	-0.00749	-0.102	0.109
PELP1	Q8IZL8	0.716	0.0224	0.0273	-0.0351	-0.246	-0.211	-0.0938	-0.0587	0.153
HADHB	P55084	0.32	0.033	0.00573	0.06	-0.149	-0.209	-0.0297	-0.0897	0.119
ENO1	P06733	0.0845	0.63	0.0329	0.165	-0.0436	-0.209	0.0405	-0.125	0.0841
FKBP8	Q14318	0.0653	0.7	0.0291	0.175	-0.0345	-0.209	0.0467	-0.128	0.0812
POLR1C	O15160	0.0963	0.567	0.0323	0.158	-0.051	-0.209	0.0355	-0.122	0.0866
CPSF6	Q16630	0.907	0.0617	0.0368	0.0141	-0.194	-0.208	-0.06	-0.0741	0.134
HSD17B4	P51659	0.148	0.176	0.0141	0.109	-0.0995	-0.208	0.00309	-0.106	0.103
ACTR3	P61158	0.254	0.225	0.0295	0.0981	-0.103	-0.201	-0.00153	-0.0996	0.101
DNAJC2	Q99543	0.115	0.488	0.0316	0.142	-0.0588	-0.201	0.0278	-0.114	0.0866
ASNS	P08243	0.000194	0.000884	0.0482	0.791	0.594	-0.198	0.462	-0.33	-0.132
DNMT3A	Q9Y6K1	0.397	0.193	0.0395	0.0787	-0.119	-0.198	-0.0134	-0.0922	0.106
IPO5	O00410	0.574	0.0755	0.023	0.0463	-0.15	-0.196	-0.0345	-0.0809	0.115
GTF3C1	Q12789	0.222	0.335	0.0383	0.111	-0.0843	-0.195	0.00877	-0.102	0.0931
ERP29	P30040	0.782	0.0634	0.029	0.026	-0.167	-0.193	-0.0469	-0.0728	0.12
LMNA	P02545	0.00232	0.000433	0.0182	-0.33	-0.522	-0.192	-0.284	0.0459	0.238
FDFT1	P37268	0.0758	0.00401	0.0249	-0.146	-0.337	-0.191	-0.161	-0.0152	0.176
HADHA	P40939	0.00398	0.187	0.0169	0.282	0.0919	-0.19	0.125	-0.157	0.0326
PPT1	P50897	0.00349	0.0912	0.0275	0.327	0.139	-0.188	0.156	-0.172	0.0161
KIF1A	Q12756	0.0162	0.506	0.0353	0.241	0.0542	-0.187	0.0984	-0.143	0.0442
SNX5	Q9Y5X3	0.293	0.0134	0.0397	-0.092	-0.279	-0.187	-0.124	-0.0317	0.155
HGH1	Q9BTY7	0.874	0.0535	0.0287	0.0156	-0.17	-0.186	-0.0515	-0.0671	0.119
RCN1	Q15293	0.252	0.234	0.0306	0.0917	-0.0936	-0.185	-0.00062	-0.0924	0.093
HDLBP	Q00341	0.0694	0.00562	0.043	-0.168	-0.352	-0.184	-0.174	-0.00513	0.179
SLC2A1	P11166	0.00075	0.00945	0.0287	0.46	0.275	-0.184	0.245	-0.215	-0.0304
CLIC1	O00299	0.279	0.0124	0.0372	-0.0849	-0.256	-0.171	-0.113	-0.0286	0.142
TXNDC12	O95881	0.229	0.399	0.0488	0.102	-0.0689	-0.171	0.0109	-0.0907	0.0798
HSPA8	P11142	0.183	0.00998	0.041	-0.103	-0.267	-0.164	-0.123	-0.0201	0.144
SSB	P05455	0.0557	0.888	0.0363	0.151	-0.0112	-0.162	0.0467	-0.105	0.0578
TARS	P26639	0.0117	0.262	0.0499	0.25	0.0885	-0.162	0.113	-0.137	0.0245
AIMP2	Q13155	0.639	0.026	0.0383	-0.0369	-0.198	-0.161	-0.0783	-0.0413	0.12
CALU	O43852	0.0233	0.784	0.0287	0.178	0.0189	-0.159	0.0657	-0.112	0.0468
ARID3B	Q8IVW6	0.296	0.0152	0.0471	-0.0804	-0.237	-0.156	-0.106	-0.0253	0.131
ACIN1	Q9UKV3	0.0353	0.911	0.0343	0.163	0.00849	-0.154	0.057	-0.106	0.0486
VCP	P55072	0.178	0.238	0.0226	0.0817	-0.0697	-0.151	0.00402	-0.0777	0.0737
PPIB	P23284	0.39	0.0165	0.0398	-0.0588	-0.204	-0.145	-0.0876	-0.0287	0.116
SNRPA1	P09661	0.98	0.0602	0.0481	0.00248	0.13	0.128	0.0442	0.0417	-0.0859
EDC4	Q6P2E9	0.0239	0.571	0.0454	-0.182	-0.0384	0.144	-0.0734	0.108	-0.035
CTNNA1	P35221	0.0364	0.987	0.0299	-0.152	-0.00111	0.151	-0.0511	0.101	-0.05
PRDX6	P30041	0.000233	0.00122	0.0369	-0.54	-0.389	0.151	-0.31	0.231	0.0792
ACO2	Q99798	0.00397	0.0755	0.0421	-0.304	-0.145	0.159	-0.149	0.154	-0.0049
GTF2I	P78347	0.968	0.0498	0.0398	0.00454	0.165	0.16	0.0564	0.0518	-0.108
PCBP1	Q15365	0.0377	0.656	0.0155	-0.139	0.0265	0.165	-0.0375	0.101	-0.064
GANAB	Q14697	0.782	0.0675	0.0314	-0.0227	0.143	0.166	0.0401	0.0628	-0.103
PLEC	Q15149	0.00217	0.0686	0.0186	-0.294	-0.126	0.168	-0.14	0.154	-0.0141
POR	P16435	0.00566	0.182	0.0283	-0.265	-0.0953	0.17	-0.12	0.145	-0.0247
PGD	P52209	0.861	0.0872	0.0491	-0.0185	0.155	0.174	0.0455	0.064	-0.11
KPNA3	O00505	0.999	0.0254	0.0176	7.97e-05	0.176	0.176	0.0586	0.0585	-0.117
PHGDH	O43175	0.00941	0.00164	0.0494	0.288	0.465	0.177	0.251	-0.0369	-0.214
PHB	P35232	0.0285	0.812	0.0334	-0.199	-0.0195	0.179	-0.0728	0.126	-0.0533
TCEB2	Q15370	0.0448	0.943	0.0413	-0.187	-0.00694	0.18	-0.0647	0.122	-0.0578
HMGB1	P09429	0.987	0.0391	0.0275	-0.00162	0.179	0.181	0.0593	0.0609	-0.12
IGF2BP1	Q9NZI8	0.127	0.513	0.0363	-0.13	0.0527	0.183	-0.0259	0.105	-0.0786
RPS27A	P62979	0.881	0.0708	0.0398	-0.0161	0.169	0.186	0.0511	0.0672	-0.118
CTNND1	O60716	0.0179	0.999	0.0145	-0.187	-9.24e-05	0.187	-0.0625	0.125	-0.0624
LONP1	P36776	0.926	0.0238	0.0138	-0.00773	0.18	0.187	0.0573	0.0651	-0.122
GDI2	P50395	0.561	0.0207	0.0349	0.052	0.241	0.189	0.0978	0.0458	-0.144
UBE2I	P63279	0.332	0.214	0.0365	-0.0843	0.105	0.189	0.00689	0.0912	-0.0981
UGDH	O60701	0.00423	0.0755	0.047	-0.365	-0.176	0.189	-0.181	0.185	-0.00405
ACACA	Q13085	0.439	0.0777	0.0178	-0.0563	0.136	0.192	0.0265	0.0827	-0.109
PPP2R1A	P30153	0.6	0.0567	0.0179	-0.0397	0.153	0.193	0.0377	0.0774	-0.115
SPTBN1	Q01082	0.339	0.0872	0.0154	-0.0684	0.127	0.196	0.0196	0.088	-0.108
GOT1	P17174	0.881	0.02	0.0176	0.0137	0.211	0.197	0.0748	0.0612	-0.136
PRPF6	O94906	0.118	0.104	0.00741	-0.0969	0.101	0.198	0.00135	0.0983	-0.0996
EIF4E	P06730	0.0142	0.406	0.0391	-0.278	-0.0756	0.203	-0.118	0.16	-0.0424
THRAP3	Q9Y2W1	0.779	0.096	0.0458	-0.0318	0.171	0.203	0.0465	0.0783	-0.125
ATP5O	P48047	0.0914	0.558	0.03	-0.154	0.0502	0.205	-0.0347	0.12	-0.085
CORO1B	Q9BR76	0.56	0.0489	0.0141	-0.0445	0.161	0.205	0.0387	0.0832	-0.122
PGM2	Q96G03	0.107	0.668	0.0434	-0.163	0.0418	0.205	-0.0404	0.123	-0.0822
CCT2	P78371	0.0196	0.898	0.0194	-0.217	-0.0109	0.206	-0.076	0.141	-0.065
SERPINH1	P50454	0.0705	0.144	0.00653	-0.116	0.0898	0.206	-0.00874	0.107	-0.0985
MANF	P55145	0.0398	0.83	0.0456	-0.229	-0.0224	0.207	-0.0839	0.145	-0.0615
PRKRA	O75569	0.262	0.0872	0.0123	-0.0794	0.127	0.207	0.016	0.0954	-0.111
FAM162A	Q96A26	0.708	0.0277	0.0359	0.0383	0.247	0.209	0.0952	0.0569	-0.152
MDH1	P40925	0.168	0.00477	0.0155	0.106	0.316	0.21	0.14	0.0347	-0.175
GLS	O94925	0.00143	0.0218	0.0318	-0.47	-0.259	0.211	-0.243	0.227	0.0157
NAMPT	P43490	0.448	0.028	0.00662	-0.0487	0.165	0.213	0.0387	0.0874	-0.126
HSP90B1	P14625	0.0177	0.643	0.0283	-0.255	-0.0415	0.214	-0.099	0.156	-0.0575
PPP1R12A	O14974	0.819	0.0363	0.0391	0.0265	0.24	0.214	0.0889	0.0624	-0.151
COPA	P53621	0.153	0.236	0.0191	-0.12	0.0956	0.215	-0.00796	0.112	-0.104
PGM1	P36871	0.00705	0.203	0.0337	-0.335	-0.12	0.215	-0.152	0.184	-0.0318
PPP2R2A	P63151	0.938	0.0142	0.0105	0.00718	0.222	0.215	0.0764	0.0692	-0.146
FAHD2A	Q96GK7	0.0263	0.00179	0.0203	0.215	0.432	0.217	0.216	0.000595	-0.216
TPI1	P60174	0.0263	0.75	0.0348	-0.25	-0.0316	0.218	-0.0938	0.156	-0.0623
VPS26A	O75436	0.843	0.0809	0.0428	-0.0245	0.195	0.219	0.0567	0.0813	-0.138
PNP	P00491	0.00133	0.028	0.0195	-0.44	-0.22	0.22	-0.22	0.22	2.3e-05
SUMO1	P63165	0.906	0.0516	0.0482	0.0162	0.236	0.22	0.084	0.0678	-0.152
MRPL12	P52815	0.779	0.0554	0.0249	-0.0289	0.192	0.221	0.0545	0.0834	-0.138
DHCR24	Q15392	0.0103	0.501	0.0214	-0.281	-0.0572	0.224	-0.113	0.168	-0.0556
EIF5A	P63241	0.875	0.0172	0.0152	0.0158	0.24	0.224	0.0852	0.0694	-0.155
2002-09-01	Q15019	0.0451	0.82	0.0257	-0.202	0.0216	0.224	-0.0603	0.142	-0.0819
CAND1	Q86VP6	0.924	0.0195	0.0155	0.00993	0.235	0.225	0.0817	0.0717	-0.153
SNX2	O60749	0.0179	0.869	0.0189	-0.24	-0.0151	0.225	-0.0851	0.155	-0.07
TMED7	Q9Y3B3	0.182	0.342	0.033	-0.133	0.0914	0.225	-0.014	0.119	-0.105
GSTP1	P09211	0.00804	0.216	0.0372	-0.353	-0.126	0.227	-0.16	0.193	-0.0335
APEH	P13798	0.473	0.00448	0.00567	0.0474	0.275	0.228	0.108	0.0602	-0.168
DPYSL2	Q16555	0.0158	0.798	0.0191	-0.251	-0.0231	0.228	-0.0912	0.159	-0.0681
ASH2L	Q9UBL3	0.808	0.0367	0.0403	0.0305	0.26	0.229	0.0968	0.0663	-0.163
SRP9	P49458	0.00625	0.436	0.0138	-0.289	-0.0601	0.229	-0.116	0.172	-0.0561
CCT8	P50990	0.353	0.0824	0.015	-0.0778	0.153	0.231	0.0251	0.103	-0.128
MDH2	P40926	0.00424	0.403	0.00916	-0.292	-0.0598	0.232	-0.117	0.174	-0.0573
PAIP1	Q9H074	0.834	0.0643	0.033	-0.0254	0.208	0.233	0.0607	0.0861	-0.147
CRKL	P46109	0.213	0.142	0.0161	-0.107	0.127	0.234	0.00651	0.114	-0.12
NUDCD3	Q8IVD9	0.0803	0.802	0.0435	-0.206	0.0291	0.235	-0.0589	0.147	-0.088
MTA3	Q9BTC8	0.0085	0.18	0.0489	-0.393	-0.156	0.236	-0.183	0.21	-0.0267
TSNAX	Q99598	0.00692	0.175	0.0383	-0.384	-0.148	0.236	-0.177	0.206	-0.0295
ATP5F1	P24539	0.747	0.0136	0.0142	0.0304	0.268	0.238	0.0996	0.0692	-0.169
ZMYM2	Q9UBW7	0.0729	0.227	0.0101	-0.146	0.0917	0.238	-0.0181	0.128	-0.11
ESYT1	Q9BSJ8	0.0434	0.338	0.00901	-0.169	0.0708	0.239	-0.0326	0.136	-0.103
TIMM8B	Q9Y5J9	0.00167	0.0293	0.0293	-0.502	-0.263	0.239	-0.255	0.247	0.00796
SNRPD2	P62316	0.0761	0.207	0.00959	-0.144	0.0959	0.24	-0.0161	0.128	-0.112
IRGQ	Q8WZA9	0.0147	0.257	0.00298	-0.178	0.0671	0.245	-0.0368	0.141	-0.104
CHMP1A	Q9HD42	0.346	0.201	0.0359	-0.106	0.14	0.245	0.0114	0.117	-0.128
USP7	Q93009	0.166	0.41	0.0368	-0.157	0.0894	0.246	-0.0225	0.134	-0.112
CDK1	P06493	0.0656	0.198	0.00814	-0.149	0.0974	0.247	-0.0173	0.132	-0.115
NCAPD2	Q15021	0.912	0.0217	0.012	-0.0116	0.236	0.247	0.0747	0.0863	-0.161
UFC1	Q9Y3C8	0.282	0.294	0.0424	-0.127	0.12	0.247	-0.00233	0.125	-0.122
COPB1	P53618	0.0477	0.895	0.0317	-0.234	0.0155	0.249	-0.0727	0.161	-0.0882
SPC25	Q9HBM1	0.0135	0.000857	0.00901	0.238	0.489	0.25	0.242	0.00404	-0.246
PDXDC1	Q6P996	0.0453	0.813	0.0255	-0.225	0.0251	0.25	-0.0667	0.158	-0.0917
ARFGEF1	Q9Y6D6	0.0524	0.545	0.0177	-0.196	0.0553	0.251	-0.0468	0.149	-0.102
PACSIN2	Q9UNF0	0.041	0.783	0.0217	-0.224	0.0278	0.251	-0.0653	0.158	-0.0931
PPP2R1B	P30154	0.0563	0.698	0.0255	-0.211	0.0401	0.251	-0.0568	0.154	-0.0969
CCDC124	Q96CT7	0.0772	0.317	0.0141	-0.165	0.0867	0.252	-0.0262	0.139	-0.113
ATP6V1B2	P21281	0.648	0.0119	0.0141	0.0431	0.296	0.253	0.113	0.0699	-0.183
SEC31A	O94979	0.00525	0.142	0.033	-0.419	-0.166	0.254	-0.195	0.224	-0.0292
VTA1	Q9NP79	0.165	0.197	0.0176	-0.133	0.121	0.254	-0.00405	0.129	-0.125
VAPA	Q9P0L0	0.898	0.0774	0.0458	-0.0202	0.235	0.255	0.0714	0.0916	-0.163
CYB5A	P00167	0.459	0.0324	0.00784	-0.0592	0.197	0.256	0.046	0.105	-0.151
DYNLL1	P63167	0.00915	0.943	0.00658	-0.251	0.00624	0.257	-0.0816	0.169	-0.0879
NPEPPS	P55786	0.906	0.00853	0.00604	0.0111	0.268	0.257	0.0931	0.0819	-0.175
HDGF	P51858	0.206	0.0584	0.00673	-0.0974	0.16	0.258	0.021	0.118	-0.139
SARNP	P82979	0.0793	0.695	0.0349	-0.214	0.046	0.26	-0.0562	0.158	-0.102
DYNC1H1	Q14204	0.19	0.00144	0.00279	0.0834	0.344	0.261	0.143	0.0591	-0.202
ELAVL1	Q15717	0.015	0.97	0.0117	-0.258	0.00357	0.261	-0.0847	0.173	-0.0883
DBI	P07108	0.419	0.0429	0.00949	-0.0691	0.194	0.263	0.0416	0.111	-0.152
MGEA5	O60502	0.586	0.0159	0.00496	-0.0421	0.224	0.266	0.0605	0.103	-0.163
TPM3	P06753	0.116	0.16	0.0107	-0.143	0.125	0.268	-0.00616	0.137	-0.131
REEP5	Q00765	0.00945	0.222	0.0454	-0.425	-0.156	0.269	-0.194	0.231	-0.0375
EIF2AK2	P19525	0.561	0.0277	0.0499	0.0822	0.352	0.27	0.145	0.0626	-0.207
TPR	P12270	0.587	0.0584	0.018	-0.058	0.212	0.27	0.0512	0.109	-0.161
CLINT1	Q14677	0.00935	0.44	0.0219	-0.35	-0.0796	0.271	-0.143	0.207	-0.0637
SCP2	P22307	0.0157	0.972	0.0137	-0.276	-0.00348	0.272	-0.093	0.183	-0.0896
TPP1	O14773	0.0135	0.000954	0.0117	0.275	0.548	0.273	0.274	-0.000903	-0.273
CTNNB1	P35222	0.0179	0.675	0.00814	-0.239	0.0354	0.274	-0.0677	0.171	-0.103
RHOA	P61586	0.021	0.206	0.00338	-0.188	0.0869	0.275	-0.0338	0.154	-0.121
TSN	Q15631	0.819	0.0396	0.0191	-0.028	0.247	0.275	0.073	0.101	-0.174
CMPK1	P30085	0.0798	0.535	0.0255	-0.208	0.0684	0.276	-0.0465	0.161	-0.115
DNAJB6	O75190	0.000403	0.0111	0.00658	-0.553	-0.277	0.276	-0.277	0.276	8.14e-05
TBCD	Q9BTW9	0.149	0.0825	0.00716	-0.123	0.154	0.277	0.0105	0.133	-0.144
PDCD6	O75340	0.186	0.131	0.0135	-0.129	0.149	0.278	0.00664	0.136	-0.143
DIAPH1	O60610	0.0157	0.571	0.00606	-0.234	0.0447	0.279	-0.0632	0.171	-0.108
PAFAH1B1	P43034	0.723	0.028	0.0353	0.0484	0.327	0.279	0.125	0.0768	-0.202
ARCN1	P48444	0.143	0.211	0.0164	-0.154	0.126	0.28	-0.00909	0.145	-0.136
CBX2	Q14781	0.194	0.316	0.0322	-0.161	0.12	0.28	-0.0136	0.147	-0.133
ENSA	O43768	0.00672	0.147	0.0434	-0.475	-0.196	0.28	-0.224	0.252	-0.028
PDLIM5	Q96HC4	0.0795	0.867	0.0492	-0.255	0.0249	0.28	-0.0767	0.178	-0.102
CDK5RAP3	Q96JB5	0.845	0.0554	0.0283	-0.0275	0.254	0.282	0.0756	0.103	-0.179
UTP18	Q9Y5J1	0.0472	0.533	0.0155	-0.222	0.0623	0.284	-0.0532	0.169	-0.115
CLDN6	P56747	0.0118	0.558	0.0221	-0.35	-0.0645	0.285	-0.138	0.212	-0.0736
COX6C	P09669	0.00822	0.294	0.0283	-0.408	-0.123	0.285	-0.177	0.231	-0.0539
MIF	P14174	0.133	0.0423	0.00379	-0.114	0.171	0.285	0.019	0.133	-0.152
TPMT	P51580	0.912	0.0444	0.0402	0.0184	0.303	0.285	0.107	0.0889	-0.196
PDHX	O00330	0.596	0.133	0.0437	-0.0766	0.209	0.286	0.0443	0.121	-0.165
AP1M2	Q9Y6Q5	0.991	0.00811	0.00475	-0.00117	0.286	0.287	0.095	0.0962	-0.191
CTTN	Q14247	0.129	0.108	0.00826	-0.139	0.148	0.287	0.00308	0.142	-0.145
PPA1	Q15181	0.0085	0.385	0.0227	-0.384	-0.0964	0.288	-0.16	0.224	-0.0638
STIP1	P31948	0.171	0.0212	0.00255	-0.0949	0.194	0.289	0.033	0.128	-0.161
COPS7B	Q9H9Q2	0.567	0.0838	0.0254	-0.0718	0.218	0.29	0.0489	0.121	-0.17
RPL35A	P18077	0.573	0.127	0.0393	-0.0807	0.211	0.292	0.0435	0.124	-0.168
ZC3HAV1	Q7Z2W4	0.0055	0.176	0.0283	-0.459	-0.167	0.292	-0.209	0.25	-0.0416
SRI	P30626	0.152	0.201	0.0166	-0.157	0.136	0.293	-0.00708	0.15	-0.143
CPD	O75976	0.243	0.0017	0.00295	0.0849	0.38	0.295	0.155	0.0701	-0.225
STRBP	Q96SI9	0.0411	0.0591	0.00218	-0.155	0.143	0.299	-0.00402	0.151	-0.147
NTMT1	Q9BV86	0.647	0.015	0.00513	-0.0405	0.26	0.3	0.073	0.114	-0.187
EXOSC9	Q06265	0.949	0.0612	0.0398	-0.0123	0.288	0.3	0.0918	0.104	-0.196
BRD4	O60885	0.152	0.346	0.0279	-0.185	0.116	0.301	-0.023	0.162	-0.139
CS	O75390	0.00047	0.0425	0.0025	-0.465	-0.164	0.301	-0.21	0.255	-0.0455
SCRIB	Q14160	0.908	0.0526	0.0489	0.0219	0.322	0.301	0.115	0.0929	-0.208
ATP13A1	Q9HD20	0.00725	0.476	0.0149	-0.376	-0.0745	0.302	-0.15	0.226	-0.0757
DARS	P14868	0.964	0.0199	0.0122	-0.00681	0.296	0.303	0.0963	0.103	-0.2
HNRNPLL	Q8WVV9	0.0449	0.416	0.0114	-0.223	0.08	0.303	-0.0476	0.175	-0.128
ACSL3	O95573	0.161	0.255	0.0218	-0.173	0.135	0.308	-0.0124	0.16	-0.148
PHB2	Q99623	0.912	0.0119	0.00606	-0.0124	0.295	0.308	0.0943	0.107	-0.201
YWHAQ	P27348	0.17	0.374	0.034	-0.19	0.118	0.308	-0.0238	0.166	-0.142
RAN	P62826	0.465	0.00712	0.0018	-0.0507	0.26	0.31	0.0697	0.12	-0.19
MOV10	Q9HCE1	0.144	0.364	0.0278	-0.195	0.115	0.31	-0.0266	0.168	-0.142
VBP1	P61758	0.746	0.0606	0.0258	-0.0463	0.264	0.31	0.0726	0.119	-0.191
FKBP1A	P62942	0.899	0.027	0.0237	0.0202	0.331	0.311	0.117	0.0968	-0.214
WDR1	O75083	0.173	0.00172	0.00387	0.112	0.424	0.312	0.179	0.0667	-0.245
DCTN2	Q13561	0.321	0.102	0.017	-0.117	0.197	0.314	0.027	0.144	-0.171
NUDT15	Q9NV35	0.0194	0.882	0.0125	-0.298	0.0172	0.315	-0.0935	0.204	-0.111
PHPT1	Q9NRX4	0.0624	0.00548	0.0461	0.304	0.618	0.315	0.307	0.00356	-0.311
NXN	Q6DKJ4	0.00508	0.497	0.002	-0.269	0.0469	0.316	-0.074	0.195	-0.121
PTK7	Q13308	0.146	0.108	0.00916	-0.149	0.167	0.316	0.00582	0.155	-0.161
HELLS	Q9NRZ9	0.000402	0.0163	0.0043	-0.572	-0.256	0.317	-0.276	0.296	-0.0204
PARK7	Q99497	0.455	0.125	0.03	-0.103	0.214	0.317	0.0368	0.14	-0.177
API5	Q9BZZ5	0.173	0.0613	0.00622	-0.128	0.191	0.318	0.0211	0.149	-0.17
COPB2	P35606	0.0701	0.0388	0.00228	-0.142	0.176	0.319	0.0114	0.154	-0.165
UQCRQ	O14949	0.601	0.0374	0.012	-0.0593	0.26	0.319	0.0669	0.126	-0.193
DDX46	Q7L014	0.0132	0.385	0.0037	-0.25	0.0696	0.32	-0.0603	0.19	-0.13
KIF11	P52732	0.446	0.0606	0.0141	-0.087	0.232	0.32	0.0485	0.136	-0.184
RHEB	Q15382	0.653	0.0186	0.0252	0.0621	0.382	0.32	0.148	0.0859	-0.234
COX7A2	P14406	0.000414	0.00755	0.0117	-0.723	-0.403	0.321	-0.375	0.348	0.0275
HSPH1	Q92598	0.00176	0.94	0.00125	-0.316	0.00572	0.321	-0.103	0.212	-0.109
NUDT5	Q9UKK9	0.179	0.192	0.0183	-0.164	0.157	0.321	-0.00237	0.162	-0.159
SLC25A1	P53007	0.954	0.0183	0.011	-0.00862	0.312	0.321	0.101	0.11	-0.211
PSMD10	O75832	0.429	0.109	0.0249	-0.106	0.219	0.326	0.0377	0.144	-0.182
WDR82	Q6UXN9	0.511	0.0177	0.0328	0.097	0.423	0.326	0.173	0.0765	-0.25
CNBP	P62633	0.261	0.178	0.0242	-0.149	0.178	0.327	0.00957	0.159	-0.168
NAV1	Q8NEY1	0.0448	0.153	0.00486	-0.198	0.129	0.327	-0.0229	0.175	-0.152
SPTAN1	Q13813	0.346	0.0102	0.00207	-0.0708	0.256	0.327	0.0617	0.132	-0.194
TMPO.1	P42167	0.0352	0.278	0.00622	-0.226	0.101	0.327	-0.0418	0.184	-0.142
SH3BGRL	O75368	0.179	0.0162	0.0021	-0.101	0.226	0.328	0.0418	0.143	-0.185
IPO4	Q8TEX9	0.00889	0.424	0.00288	-0.268	0.0625	0.331	-0.0685	0.2	-0.131
KIF5B	P33176	0.804	0.0107	0.00459	-0.0261	0.305	0.331	0.0931	0.119	-0.212
LSM6	P62312	0.299	0.319	0.0493	-0.172	0.159	0.331	-0.00401	0.167	-0.163
CCNB1	P14635	0.949	0.0418	0.0265	-0.0123	0.323	0.335	0.103	0.116	-0.219
EXOSC5	Q9NQT4	0.0085	0.391	0.0221	-0.445	-0.11	0.335	-0.185	0.26	-0.0749
PAFAH1B3	Q15102	0.882	0.0163	0.0141	0.0218	0.358	0.336	0.127	0.105	-0.231
YWHAZ	P63104	0.0572	0.539	0.0188	-0.26	0.0763	0.336	-0.0612	0.199	-0.137
FASN	P49327	0.0115	0.149	0.00177	-0.23	0.107	0.337	-0.0409	0.189	-0.148
TBL1XR1	Q9BZK7	0.00355	0.796	0.00206	-0.316	0.0205	0.337	-0.0985	0.218	-0.119
ERLIN2	O94905	0.324	0.259	0.0428	-0.16	0.177	0.337	0.00584	0.166	-0.171
CCT5	P48643	0.00233	0.516	0.00351	-0.393	-0.0543	0.338	-0.149	0.244	-0.0947
AFG3L2	Q9Y4W6	0.0315	0.932	0.0217	-0.326	0.013	0.339	-0.104	0.221	-0.117
FNBP1L	Q5T0N5	0.0209	0.419	0.00579	-0.263	0.0761	0.339	-0.0623	0.201	-0.138
CCT3	P49368	0.00261	0.423	0.000935	-0.29	0.0506	0.34	-0.0797	0.21	-0.13
HSP90AA1	P07900	0.00375	0.198	0.000798	-0.261	0.081	0.342	-0.06	0.201	-0.141
PGK1	P00558	0.001	0.717	0.00102	-0.37	-0.0245	0.346	-0.132	0.239	-0.107
PSPC1	Q8WXF1	0.103	0.16	0.00971	-0.19	0.159	0.349	-0.0104	0.18	-0.169
ACO1	P21399	0.251	0.0119	0.0386	0.186	0.535	0.35	0.24	0.0546	-0.295
BOD1	Q96IK1	0.828	0.0799	0.0408	-0.0421	0.308	0.35	0.0888	0.131	-0.22
CD2AP	Q9Y5K6	0.879	0.0372	0.0198	-0.0257	0.325	0.351	0.0998	0.125	-0.225
NUDT1	P36639	0.221	0.0682	0.00827	-0.135	0.216	0.351	0.0272	0.162	-0.189
IGBP1	P78318	0.647	0.031	0.0465	0.083	0.434	0.351	0.172	0.0892	-0.261
VPS4A	Q9UN37	0.0385	0.835	0.0432	-0.387	-0.036	0.351	-0.141	0.246	-0.105
UROD	P06132	0.059	0.156	0.00606	-0.207	0.146	0.353	-0.0203	0.187	-0.166
SHPK	Q9UHJ6	0.0747	0.769	0.0379	-0.305	0.0485	0.354	-0.0856	0.22	-0.134
RAC1	P63000	0.0693	0.342	0.0139	-0.24	0.116	0.356	-0.0415	0.199	-0.157
HN1	Q9UK76	0.0135	0.423	0.00412	-0.284	0.0732	0.357	-0.0702	0.214	-0.143
RPS20	P60866	0.0931	0.222	0.0121	-0.211	0.146	0.357	-0.0219	0.189	-0.167
NEDD8	Q15843	0.34	0.187	0.0329	-0.152	0.206	0.358	0.018	0.17	-0.188
ZCCHC8	Q6NZY4	0.0434	0.136	0.00437	-0.214	0.146	0.36	-0.0227	0.191	-0.169
NT5DC2	Q9H857	0.01	0.269	0.0398	-0.542	-0.182	0.36	-0.241	0.301	-0.0596
BCAT1	P54687	0.139	0.151	0.0117	-0.185	0.176	0.361	-0.00284	0.182	-0.179
CCT7	Q99832	0.198	0.0142	0.002	-0.105	0.255	0.361	0.05	0.155	-0.205
DCTN1	Q14203	0.00587	0.489	0.0022	-0.305	0.056	0.361	-0.083	0.222	-0.139
MAP4	P27816	0.0137	0.126	0.00179	-0.237	0.124	0.361	-0.0377	0.199	-0.162
GCDH	Q92947	0.228	0.103	0.0128	-0.151	0.211	0.362	0.02	0.171	-0.191
MOB1A	Q9H8S9	0.613	0.0397	0.0132	-0.0672	0.296	0.364	0.0764	0.144	-0.22
RAB5C	P51148	0.0239	0.142	0.00287	-0.233	0.132	0.365	-0.0334	0.199	-0.166
CCT6A	P40227	0.0818	0.0124	0.00106	-0.131	0.236	0.367	0.0349	0.166	-0.201
KDM3B	Q7LBC6	0.772	0.0146	0.00606	-0.0352	0.332	0.367	0.0989	0.134	-0.233
TP53BP1	Q12888	0.063	0.143	0.00604	-0.212	0.159	0.37	-0.0177	0.194	-0.176
CNN3	Q15417	0.0966	0.00592	0.000616	-0.113	0.259	0.371	0.0486	0.161	-0.21
PCMT1	P22061	0.107	0.0974	0.00649	-0.182	0.189	0.371	0.00217	0.185	-0.187
PPP3CA	Q08209	0.0341	0.17	0.00426	-0.236	0.136	0.371	-0.0333	0.202	-0.169
SCAMP2	O15127	0.755	0.0719	0.0316	-0.0566	0.315	0.372	0.0862	0.143	-0.229
SMAD2	Q15796	0.228	0.353	0.0417	-0.213	0.159	0.372	-0.0181	0.195	-0.177
ADNP	Q9H2P0	0.7	0.0594	0.0234	-0.0622	0.311	0.373	0.083	0.145	-0.228
NUDCD1	Q96RS6	0.0467	0.363	0.0104	-0.267	0.109	0.375	-0.0527	0.214	-0.161
SMARCD2	Q92925	0.469	0.103	0.0258	-0.114	0.262	0.375	0.0493	0.163	-0.212
TCP1	P17987	0.468	0.0115	0.00291	-0.0679	0.309	0.376	0.0802	0.148	-0.228
APPL1	Q9UKG1	0.000843	0.399	0.00125	-0.439	-0.0623	0.377	-0.167	0.272	-0.105
EXOSC6	Q5RKV6	0.0219	0.699	0.0103	-0.33	0.048	0.378	-0.0941	0.236	-0.142
HGS	O14964	0.0326	0.972	0.0275	-0.389	-0.0059	0.383	-0.132	0.257	-0.126
RBM47	A0AV96	0.17	0.369	0.0334	-0.237	0.149	0.387	-0.0294	0.208	-0.179
SRRM1	Q8IYB3	0.473	0.147	0.0369	-0.129	0.258	0.387	0.0431	0.172	-0.215
PFDN1	O60925	0.59	0.0127	0.00394	-0.0583	0.333	0.391	0.0916	0.15	-0.241
SACM1L	Q9NTJ5	0.655	0.00592	0.0059	0.0534	0.445	0.392	0.166	0.113	-0.279
SMC2	O95347	0.0105	0.144	0.00161	-0.269	0.124	0.393	-0.048	0.22	-0.172
UBE2N	P61088	0.0464	0.153	0.00501	-0.236	0.156	0.393	-0.0266	0.21	-0.183
PYGB	P11216	0.102	0.0166	0.00155	-0.142	0.252	0.394	0.0367	0.179	-0.215
UBE2G1	P62253	0.357	0.0343	0.00643	-0.109	0.289	0.398	0.0601	0.169	-0.229
RPL19	P84098	0.353	0.0617	0.0114	-0.125	0.273	0.398	0.0494	0.174	-0.224
RPS23	P62266	0.701	0.0189	0.0234	0.0662	0.465	0.398	0.177	0.111	-0.288
PMM2	O15305	0.315	0.0668	0.011	-0.134	0.264	0.399	0.0433	0.178	-0.221
PRKAR2A	P13861	0.0159	0.74	0.0214	-0.454	-0.0528	0.401	-0.169	0.285	-0.116
CAPNS1	P04632	0.368	0.0526	0.0101	-0.119	0.283	0.402	0.0548	0.174	-0.229
LMNB2	Q03252	0.00384	0.0741	0.000503	-0.273	0.129	0.403	-0.048	0.225	-0.177
COL4A3BP	Q9Y5P4	0.00233	0.87	0.00154	-0.39	0.0149	0.405	-0.125	0.265	-0.14
RTN3	O95197	0.155	0.382	0.0318	-0.256	0.15	0.407	-0.0353	0.221	-0.186
DDX39A	O00148	0.086	0.8	0.0463	-0.355	0.0524	0.408	-0.101	0.254	-0.153
DPP3	Q9NY33	0.0043	0.306	0.00125	-0.327	0.0828	0.41	-0.0815	0.246	-0.164
KTN1	Q86UP2	0.0533	0.431	0.0141	-0.301	0.11	0.411	-0.0636	0.237	-0.174
LRRC47	Q8N1G4	0.0142	0.029	0.000673	-0.22	0.192	0.412	-0.0094	0.211	-0.202
ALDH7A1	P49419	0.508	0.00393	0.00114	-0.0561	0.358	0.414	0.101	0.157	-0.257
KRAS	P01116	0.00397	0.342	0.00971	-0.537	-0.123	0.414	-0.22	0.317	-0.0968
NPTN	Q9Y639	0.00687	0.418	0.0159	-0.533	-0.118	0.414	-0.217	0.316	-0.0987
DDX23	Q9BUQ8	0.00896	0.728	0.0117	-0.466	-0.0494	0.417	-0.172	0.295	-0.123
PDS5B	Q9NTI5	0.53	0.0245	0.0452	0.131	0.548	0.417	0.226	0.0955	-0.322
SEC24C	P53992	0.0331	0.265	0.00571	-0.288	0.13	0.418	-0.0527	0.235	-0.183
GOLIM4	O00461	0.00313	0.153	0.0141	-0.633	-0.213	0.42	-0.282	0.351	-0.0688
CGNL1	Q0VF96	0.00717	0.363	0.0021	-0.336	0.0851	0.421	-0.0837	0.253	-0.169
TCEB3	Q14241	0.0683	0.198	0.0084	-0.255	0.168	0.422	-0.029	0.226	-0.197
CDK11B	P21127	0.645	0.0152	0.00524	-0.058	0.365	0.423	0.102	0.16	-0.263
EBP	Q15125	0.284	0.0237	0.00395	-0.119	0.303	0.423	0.0613	0.181	-0.242
MKI67	P46013	0.485	0.0484	0.0122	-0.102	0.321	0.423	0.0727	0.175	-0.248
PFDN5	Q99471	0.49	0.0047	0.00579	0.0856	0.51	0.424	0.198	0.113	-0.311
OXSR1	O95747	0.0104	0.0758	0.00105	-0.267	0.159	0.427	-0.0359	0.231	-0.195
GALNT7	Q86SF2	0.0477	0.504	0.0148	-0.332	0.0998	0.432	-0.0774	0.255	-0.177
FAM213A	Q9BRX8	0.409	0.0968	0.0207	-0.142	0.293	0.435	0.0505	0.192	-0.243
CHORDC1	Q9UHD1	0.582	0.153	0.0489	-0.126	0.313	0.439	0.0622	0.188	-0.251
RAB14	P61106	0.242	0.0361	0.00503	-0.143	0.297	0.44	0.0511	0.195	-0.246
ITGB5	P18084	0.08	0.0498	0.00301	-0.2	0.241	0.441	0.0136	0.214	-0.227
PYCR2	Q96C36	0.197	0.00724	0.024	0.232	0.674	0.442	0.302	0.0699	-0.372
ADD1	P35611	0.00245	0.725	0.00133	-0.411	0.0323	0.443	-0.126	0.285	-0.158
NAP1L4	Q99733	0.0474	0.00483	0.000417	-0.153	0.293	0.445	0.0467	0.199	-0.246
NUMA1	Q14980	0.0124	0.385	0.00355	-0.349	0.0959	0.445	-0.0844	0.265	-0.18
PPAT	Q06203	0.652	0.00782	0.00271	-0.0518	0.399	0.451	0.116	0.167	-0.283
BZW2	Q9Y6E2	0.00648	0.196	0.00133	-0.333	0.119	0.452	-0.0713	0.262	-0.191
COX5A	P20674	0.0409	0.289	0.00741	-0.311	0.142	0.453	-0.0563	0.255	-0.198
DTYMK	P23919	0.0782	0.111	0.00579	-0.24	0.213	0.453	-0.00899	0.231	-0.222
PRPS1	P60891	0.439	0.0265	0.00611	-0.104	0.352	0.456	0.0827	0.187	-0.269
BPTF	Q12830	0.0114	0.087	0.00125	-0.291	0.168	0.458	-0.0409	0.25	-0.209
RSRC2	Q7L4I2	0.00982	0.00966	0.000314	-0.22	0.238	0.458	0.00594	0.226	-0.232
HK2	P52789	0.00422	0.107	0.000629	-0.324	0.136	0.459	-0.0625	0.261	-0.198
CIAPIN1	Q6FI81	0.561	0.092	0.0277	-0.119	0.342	0.461	0.0746	0.193	-0.268
TRIP12	Q14669	0.0253	0.881	0.0258	-0.493	-0.0308	0.462	-0.175	0.318	-0.144
GRB2	P62993	0.0124	0.773	0.00677	-0.424	0.0403	0.464	-0.128	0.296	-0.168
DEK	P35659	0.376	0.0105	0.0022	-0.0963	0.369	0.465	0.0908	0.187	-0.278
PDAP1	Q13442	0.261	0.118	0.0163	-0.192	0.274	0.466	0.0272	0.219	-0.247
SPIN1	Q9Y657	0.0281	0.761	0.0362	-0.532	-0.0656	0.466	-0.199	0.333	-0.134
VARS	P26640	0.149	0.0159	0.00184	-0.152	0.316	0.468	0.0546	0.206	-0.261
RPRD1A	Q96P16	0.0196	0.000408	0.0018	0.285	0.755	0.471	0.347	0.0619	-0.409
MDC1	Q14676	0.349	0.262	0.0471	-0.218	0.253	0.471	0.0114	0.23	-0.241
IGF2BP2	Q9Y6M1	0.00319	0.305	0.000916	-0.384	0.0903	0.474	-0.0979	0.286	-0.188
SCRN1	Q12765	0.000267	0.0134	0.00233	-0.829	-0.355	0.474	-0.395	0.435	-0.0397
AP3S1	Q92572	0.127	0.0231	0.0022	-0.172	0.303	0.475	0.0436	0.216	-0.259
HIST1H4A	P62805	0.848	0.0668	0.0353	-0.0488	0.429	0.478	0.127	0.175	-0.302
SDCBP	O00560	0.000305	0.0439	0.00125	-0.703	-0.222	0.48	-0.308	0.394	-0.0859
NIPSNAP1	Q9BPW8	0.503	0.00245	0.0029	0.0812	0.564	0.482	0.215	0.134	-0.349
PAK2	Q13177	0.00396	0.566	0.00175	-0.423	0.0588	0.482	-0.121	0.302	-0.18
MYCBP	Q99417	0.00397	0.949	0.00287	-0.477	0.00863	0.486	-0.156	0.321	-0.165
BIRC6	Q9NR09	0.344	0.133	0.0236	-0.188	0.3	0.488	0.0374	0.225	-0.263
TUBA1A	Q71U36	0.000871	0.127	0.00274	-0.673	-0.184	0.489	-0.286	0.388	-0.102
FAM195B	C9JLW8	0.115	0.202	0.0132	-0.277	0.215	0.492	-0.0209	0.256	-0.235
PDCD6IP	Q8WUM4	0.0048	0.0163	0.000302	-0.276	0.217	0.492	-0.0197	0.256	-0.236
2007-09-01	Q16181	0.00423	0.396	0.00144	-0.408	0.085	0.493	-0.108	0.301	-0.193
POU5F1	Q01860	0.0367	0.892	0.0369	-0.526	-0.0331	0.493	-0.186	0.34	-0.153
BAP18	Q8IXM2	0.548	0.082	0.0236	-0.125	0.369	0.494	0.0813	0.206	-0.288
TNIK	Q9UKE5	0.0334	0.195	0.00461	-0.323	0.172	0.495	-0.0504	0.273	-0.222
UBA1	P22314	0.00341	0.0207	0.000273	-0.295	0.201	0.497	-0.0315	0.264	-0.233
DBNL	Q9UJU6	0.0341	0.00994	0.000532	-0.203	0.295	0.498	0.0306	0.234	-0.264
HSPB1	P04792	0.00919	0.751	0.00501	-0.454	0.0445	0.498	-0.136	0.317	-0.181
KLC1	Q07866	0.0409	0.0229	0.00113	-0.224	0.274	0.498	0.0167	0.241	-0.257
CLPP	Q16740	0.0931	0.158	0.00892	-0.275	0.224	0.499	-0.017	0.258	-0.241
LDHA	P00338	0.00104	0.888	0.000629	-0.486	0.0134	0.499	-0.157	0.328	-0.171
NQO2	P16083	0.164	0.00246	0.00679	0.212	0.715	0.503	0.309	0.0973	-0.406
PRDX2	P32119	0.0399	0.00761	0.000504	-0.192	0.312	0.504	0.04	0.232	-0.272
COX5B	P10606	0.0391	0.313	0.00756	-0.355	0.152	0.507	-0.0678	0.287	-0.22
CD276	Q5ZPR3	0.688	0.0142	0.0167	0.0808	0.589	0.508	0.223	0.142	-0.366
CLASP1	Q7Z460	0.114	0.195	0.0126	-0.287	0.225	0.512	-0.0206	0.266	-0.246
ST13	P50502	0.0407	0.00989	0.000583	-0.203	0.311	0.513	0.036	0.239	-0.275
PDIA4	P13667	0.000262	0.842	0.000163	-0.505	0.014	0.519	-0.164	0.341	-0.178
ITPA	Q9BY32	0.456	0.0176	0.00452	-0.107	0.417	0.524	0.103	0.21	-0.314
SMC4	Q9NTJ3	0.381	0.0852	0.0168	-0.171	0.353	0.524	0.0605	0.232	-0.292
PFKL	P17858	0.366	0.209	0.0395	-0.226	0.306	0.532	0.0266	0.253	-0.279
GLDC	P23378	0.00762	0.0173	0.000385	-0.287	0.247	0.534	-0.0133	0.274	-0.26
TMPO	P42166	0.000206	0.506	9.82e-05	-0.498	0.0402	0.538	-0.153	0.345	-0.193
CGN	Q9P2M7	0.0085	0.0313	0.000527	-0.307	0.231	0.539	-0.0253	0.282	-0.257
SMNDC1	O75940	0.00798	0.16	0.00137	-0.383	0.158	0.542	-0.0749	0.308	-0.233
TUBB3	Q13509	7.51e-05	0.000946	0.00426	-1.41	-0.867	0.543	-0.759	0.651	0.108
SLC4A7	Q9Y6M7	0.0929	0.0022	0.00916	0.302	0.845	0.543	0.382	0.0805	-0.463
EPPK1	P58107	0.107	0.00184	0.000314	-0.134	0.411	0.545	0.0922	0.226	-0.319
UTRN	P46939	0.135	0.0187	0.002	-0.188	0.358	0.546	0.0568	0.245	-0.302
PRKAR2B	P31323	0.000137	0.000795	0.026	-2	-1.44	0.556	-1.15	0.851	0.295
GNB2	P62879	0.000915	0.0374	0.000142	-0.389	0.166	0.556	-0.0745	0.315	-0.241
BAX	Q07812	0.575	0.00724	0.00214	-0.0753	0.482	0.558	0.136	0.211	-0.347
FSTL1	Q12841	0.293	0.00117	0.000314	-0.0868	0.471	0.558	0.128	0.215	-0.343
HEATR3	Q7Z4Q2	0.0915	0.000339	0.000532	0.167	0.725	0.558	0.297	0.13	-0.427
MARCKS	P29966	0.569	0.0134	0.00397	-0.0882	0.471	0.559	0.128	0.216	-0.344
YTHDC2	Q9H6S0	0.685	0.000735	0.00031	-0.0361	0.528	0.564	0.164	0.2	-0.364
STMN1	P16949	0.153	0.0223	0.00244	-0.194	0.372	0.566	0.0593	0.253	-0.313
DPYSL3	Q14195	0.000406	0.954	0.000325	-0.575	-0.00568	0.569	-0.194	0.381	-0.188
IQGAP2	Q13576	0.00856	0.0551	0.000707	-0.349	0.223	0.571	-0.042	0.307	-0.265
PROM1	O43490	0.00856	0.456	0.00295	-0.472	0.102	0.574	-0.124	0.349	-0.225
HIST2H3A	Q71DI3	0.228	0.0982	0.0122	-0.239	0.339	0.578	0.0334	0.272	-0.306
H2AFY	O75367	0.565	0.00195	0.00204	0.0798	0.662	0.582	0.247	0.167	-0.415
IRF2BPL	Q9H1B7	0.00377	0.64	0.00491	-0.663	-0.0749	0.588	-0.246	0.417	-0.171
HMGB2	P26583	0.551	0.00989	0.00285	-0.0895	0.499	0.589	0.136	0.226	-0.363
DDAH2	O95865	0.226	0.00172	0.000386	-0.113	0.481	0.594	0.123	0.236	-0.358
ANP32B	Q92688	0.15	0.254	0.0201	-0.339	0.258	0.597	-0.0268	0.312	-0.285
IMP4	Q96G21	0.0262	0.0115	0.000525	-0.259	0.338	0.597	0.0262	0.285	-0.312
EFHD2	Q96C19	0.0374	0.835	0.0419	-0.671	-0.0623	0.609	-0.244	0.427	-0.182
ARHGDIA	P52565	0.00299	0.118	0.000521	-0.449	0.167	0.615	-0.0941	0.355	-0.261
AKAP12	Q02952	0.00258	0.168	0.000538	-0.471	0.146	0.617	-0.108	0.363	-0.254
CAPN1	P07384	0.00229	0.698	0.00123	-0.57	0.0486	0.619	-0.174	0.396	-0.223
PFDN2	Q9UHV9	0.337	0.00724	0.0015	-0.128	0.496	0.624	0.123	0.251	-0.373
ATP2B1	P20020	0.00663	0.0196	0.000382	-0.349	0.282	0.631	-0.0221	0.326	-0.304
ENO2	P09104	0.972	0.0128	0.00737	-0.0103	0.631	0.641	0.207	0.217	-0.424
TRIM25	Q14258	0.0239	0.869	0.015	-0.612	0.0408	0.653	-0.19	0.421	-0.231
IGFBP2	P18065	0.000925	0.927	0.000598	-0.653	0.012	0.665	-0.214	0.439	-0.226
SUCLA2	Q9P2R7	0.00896	0.532	0.00351	-0.563	0.103	0.667	-0.153	0.41	-0.257
ECI2	O75521	0.00325	0.0969	0.000512	-0.474	0.194	0.668	-0.0933	0.381	-0.287
PPIL3	Q9H2H8	0.0655	0.00888	0.00068	-0.237	0.434	0.672	0.0655	0.303	-0.369
NDUFAB1	O14561	0.00587	0.716	0.00305	-0.614	0.0613	0.675	-0.184	0.43	-0.246
TMOD3	Q9NYL9	0.0011	0.00448	5.32e-05	-0.382	0.299	0.681	-0.0275	0.354	-0.327
PAK1	Q13153	0.145	0.0134	0.00156	-0.216	0.465	0.682	0.083	0.299	-0.382
TUBB4A	P04350	0.0315	0.702	0.0141	-0.592	0.0928	0.684	-0.166	0.425	-0.259
CRYZ	Q08257	0.131	0.000339	0.000457	0.173	0.858	0.685	0.344	0.171	-0.514
TBCA	O75347	0.0136	0.363	0.00367	-0.536	0.158	0.693	-0.126	0.41	-0.284
ATOX1	O00244	0.552	0.000735	0.000572	0.0752	0.771	0.696	0.282	0.207	-0.489
HMGB3	O15347	0.00163	0.434	0.000591	-0.604	0.0919	0.696	-0.171	0.434	-0.263
KRT18	P05783	0.00073	0.261	0.000272	-0.591	0.109	0.701	-0.161	0.431	-0.27
AACS	Q86V21	0.0431	0.106	0.00357	-0.402	0.302	0.704	-0.0334	0.368	-0.335
AGL	P35573	0.288	0.225	0.0333	-0.333	0.372	0.705	0.0133	0.346	-0.359
NGDN	Q8NEJ9	0.74	0.0141	0.0056	-0.074	0.634	0.708	0.187	0.26	-0.447
ANXA11	P50995	0.0322	0.0127	0.000609	-0.303	0.407	0.71	0.0345	0.338	-0.372
MLEC	Q14165	0.000475	0.537	0.000525	-0.783	-0.0722	0.71	-0.285	0.498	-0.213
TRMT1	Q9NXH9	0.237	0.00317	0.0069	0.252	0.961	0.71	0.404	0.153	-0.557
QPRT	Q15274	0.000535	0.874	0.000456	-0.734	-0.0196	0.714	-0.251	0.483	-0.232
CFL2	Q9Y281	0.0412	0.609	0.0158	-0.589	0.131	0.72	-0.153	0.437	-0.284
CHCHD2	Q9Y6H1	0.000801	0.00193	3.1e-05	-0.389	0.338	0.727	-0.0172	0.372	-0.355
FNBP1	Q96RU3	0.0105	0.238	0.0485	-1.15	-0.419	0.732	-0.523	0.627	-0.104
TES	Q9UGI8	0.00429	0.323	0.0116	-0.969	-0.237	0.732	-0.402	0.567	-0.165
MAP2K6	P52564	0.243	0.0884	0.0117	-0.297	0.454	0.751	0.0523	0.349	-0.402
RPL26L1	Q9UNX3	0.228	0.0866	0.0108	-0.304	0.455	0.759	0.0504	0.354	-0.405
PRMT3	O60678	0.145	0.057	0.00505	-0.319	0.453	0.772	0.0448	0.364	-0.409
FSCN1	Q16658	0.000528	0.285	0.000211	-0.665	0.109	0.773	-0.185	0.479	-0.294
2011-09-01	Q9NVA2	4.52e-05	0.301	4.94e-05	-0.867	-0.0806	0.786	-0.316	0.551	-0.235
ZFAND6	Q6FIF0	0.00637	0.637	0.0094	-0.903	-0.117	0.786	-0.34	0.563	-0.223
EIF4A2	Q14240	0.734	0.00122	0.000889	0.0585	0.881	0.823	0.313	0.255	-0.568
CRABP2	P29373	0.00203	0.00216	5.32e-05	-0.412	0.431	0.842	0.00638	0.418	-0.424
BPNT1	O95861	0.0132	0.728	0.0178	-0.96	-0.111	0.849	-0.357	0.603	-0.246
OAT	P04181	1.49e-05	0.0219	3.66e-05	-1.09	-0.229	0.857	-0.438	0.648	-0.209
HS1BP3	Q53T59	0.906	0.082	0.0499	-0.0646	0.796	0.861	0.244	0.308	-0.552
CTH	P32929	0.00273	0.000617	0.0374	1.75	2.61	0.865	1.45	-0.294	-1.16
CRMP1	Q14194	0.000251	0.245	0.000361	-1.03	-0.154	0.878	-0.395	0.636	-0.241
TCEA1	P23193	1.63e-05	0.649	1.12e-05	-0.853	0.0296	0.883	-0.275	0.579	-0.304
SKIV2L	Q15477	0.581	0.0866	0.0271	-0.216	0.674	0.89	0.152	0.369	-0.521
SERPINB9	P50453	2.02e-05	0.00185	0.000255	-1.53	-0.637	0.892	-0.722	0.807	-0.0849
WNK1	Q9H4A3	0.9	0.00455	0.0021	-0.0334	0.881	0.915	0.283	0.316	-0.599
FARP1	Q9Y4F1	0.0339	0.0922	0.0027	-0.54	0.398	0.938	-0.0473	0.493	-0.445
DDT	P30046	0.000739	0.00743	5.32e-05	-0.575	0.364	0.939	-0.0702	0.504	-0.434
SYNE2	Q8WXH0	0.00623	0.219	0.00137	-0.723	0.242	0.966	-0.16	0.563	-0.403
NME4	O00746	0.574	0.00758	0.00223	-0.134	0.842	0.976	0.236	0.37	-0.606
LANCL1	O43813	0.00117	0.000384	0.0473	2.61	3.61	0.997	2.07	-0.538	-1.53
HIST1H1B	P16401	0.345	0.00185	0.00274	0.23	1.23	0.997	0.486	0.256	-0.741
PPP1R21	Q6ZMI0	0.952	0.015	0.00867	-0.0264	0.971	0.998	0.315	0.341	-0.656
ICT1	Q14197	0.599	0.00202	0.00202	-0.382	-3.45	-3.07	-1.28	-0.896	2.17
SIX3	O95343	0.00155	0.542	0.00202	-2.12	-0.25	1.87	-0.789	1.33	-0.539
YY1	P25490	0.00297	0.923	0.002	3.16	-0.0794	-3.24	1.03	-2.13	1.11
METTL1	Q9UBP6	0.00233	0.955	0.00194	1.99	0.0283	-1.96	0.672	-1.32	0.644
HIST1H1A	Q02539	0.146	0.0159	0.00183	-0.381	0.782	1.16	0.134	0.515	-0.648
TMED2	Q15363	0.693	0.00202	0.00179	-0.282	-3.32	-3.03	-1.2	-0.917	2.12
EEA1	Q15075	0.00505	0.416	0.00176	-1.08	0.223	1.3	-0.284	0.791	-0.507
LAMB1	P07942	0.00387	0.582	0.00173	-2.76	0.365	3.13	-0.799	1.96	-1.16
DPH6	Q7L8W6	0.574	0.00548	0.00167	-0.243	1.66	1.9	0.473	0.715	-1.19
SNX9	Q9Y5X1	0.00299	0.762	0.00167	-2.19	0.156	2.35	-0.678	1.51	-0.834
NNT	Q13423	0.00153	0.707	0.00161	-2.55	-0.191	2.36	-0.915	1.64	-0.724
COMMD9	Q9P000	0.00217	0.968	0.00161	-2.43	0.0225	2.45	-0.801	1.62	-0.823
SPTBN2	O15020	0.114	0.0152	0.00154	-1.16	2.2	3.36	0.345	1.51	-1.85
MYO5A	Q9Y4I1	0.0034	0.55	0.00146	-2.49	0.347	2.84	-0.715	1.78	-1.06
DUSP3	P51452	0.284	0.00749	0.00137	-0.388	1.35	1.74	0.32	0.709	-1.03
MGMT	P16455	0.00309	0.566	0.00134	1.27	-0.166	-1.44	0.368	-0.903	0.534
GOLPH3L	Q9H4A5	0.00075	0.308	0.0013	-2.47	-0.416	2.05	-0.962	1.51	-0.546
GGH	Q92820	0.00217	0.761	0.00125	2.11	-0.142	-2.25	0.656	-1.46	0.799
FHL1	Q13642	0.00166	0.885	0.00105	2.33	-0.0727	-2.4	0.751	-1.57	0.824
NOL11	Q9H8H0	0.959	0.00172	0.00103	0.031	2.16	2.13	0.731	0.7	-1.43
CTPS2	Q9NRF8	0.609	0.00121	0.00102	0.271	2.86	2.59	1.04	0.773	-1.82
SFRP1	Q8N474	0.00167	0.76	0.000935	2.6	-0.166	-2.77	0.813	-1.79	0.979
COG3	Q96JB2	0.00135	0.871	0.000818	-2.35	0.078	2.42	-0.756	1.59	-0.834
NALCN	Q8IZF0	0.244	0.000629	0.000787	-0.709	-3.98	-3.27	-1.56	-0.854	2.42
CBR3	O75828	0.000877	0.82	0.000736	-3.12	-0.129	2.99	-1.08	2.04	-0.953
DOCK7	Q96N67	0.000335	0.147	0.000669	-3.71	-0.773	2.94	-1.49	2.22	-0.722
DHX34	Q14147	0.864	0.00109	0.000638	-0.133	-3.69	-3.56	-1.27	-1.14	2.41
PGM2L1	Q6PCE3	0.0214	0.0186	0.000634	-0.56	0.609	1.17	0.0161	0.576	-0.592
FLNC	Q14315	0.903	0.00136	0.000616	0.18	-6.34	-6.52	-2.05	-2.23	4.29
BAZ1A	Q9NRL2	0.000282	0.113	0.000616	-2.88	-0.644	2.24	-1.18	1.71	-0.531
UFM1	P61960	0.0818	0.00034	0.000576	-0.72	-3	-2.28	-1.24	-0.52	1.76
LACTB2	Q53H82	0.00086	0.962	0.000571	1.95	-0.0188	-1.97	0.645	-1.31	0.664
ARMT1	Q9H993	0.00205	0.262	0.000571	-0.959	0.225	1.18	-0.245	0.715	-0.47
MSI1	O43347	0.00201	0.233	0.000527	-1.17	0.29	1.46	-0.292	0.874	-0.582
UTF1	Q5T230	0.000694	0.898	0.000527	-4.8	-0.11	4.69	-1.64	3.17	-1.53
PITRM1	Q5JRX3	0.972	0.000954	0.000525	0.012	1.38	1.37	0.465	0.453	-0.917
COA7	Q96BR5	0.00475	0.0602	0.000522	1.01	-0.543	-1.55	0.156	-0.855	0.699
NOVA2	Q9UNW9	0.00133	0.435	0.000511	2.5	-0.362	-2.87	0.714	-1.79	1.08
CD3EAP	O15446	0.000957	0.689	0.000511	2.6	-0.187	-2.78	0.803	-1.79	0.99
AKAP1	Q92667	0.000415	0.488	0.000503	-2.7	-0.272	2.43	-0.992	1.71	-0.72
ERI1	Q8IV48	0.00159	0.278	0.000485	1.38	-0.292	-1.67	0.362	-1.02	0.655
AHNAK	Q09666	7.03e-05	0.00712	0.000456	-4.12	-1.57	2.54	-1.9	2.22	-0.323
PICALM	Q13492	0.000585	0.981	0.00045	1.94	0.0077	-1.93	0.648	-1.29	0.641
JMJD1C	Q15652	0.000416	0.617	0.000447	1.66	0.122	-1.54	0.595	-1.07	0.472
MAP2	P11137	0.000543	0.941	0.000447	-1.82	-0.0246	1.79	-0.614	1.2	-0.59
DERL1	Q9BUN8	0.34	0.000434	0.000436	0.257	1.92	1.66	0.725	0.468	-1.19
CHEK2	O96017	0.000475	0.783	0.000436	-2.31	-0.1	2.21	-0.803	1.51	-0.703
LMAN2L	Q9H0V9	0.163	0.000336	0.000417	-0.852	-4.64	-3.79	-1.83	-0.979	2.81
RCN3	Q96D15	0.00167	0.154	0.000403	1.6	-0.467	-2.07	0.379	-1.23	0.846
ELP3	Q9H9T3	0.513	0.000471	0.000403	0.206	2.15	1.94	0.785	0.579	-1.36
GNPDA1	P46926	0.00075	0.631	0.0004	3.36	-0.269	-3.63	1.03	-2.33	1.3
SLC7A5	Q01650	0.0198	0.00761	0.000382	0.501	-0.677	-1.18	-0.0587	-0.56	0.618
RBP1	P09455	0.000321	0.516	0.000369	-1.35	-0.12	1.23	-0.491	0.861	-0.371
GSTK1	Q9Y2Q3	0.00053	0.863	0.000361	1.98	-0.0577	-2.03	0.639	-1.34	0.697
PPWD1	Q96BP3	0.948	0.000606	0.000358	0.0234	1.73	1.71	0.586	0.562	-1.15
TSFM	P43897	0.000803	0.383	0.000328	-2.03	0.295	2.32	-0.577	1.45	-0.873
RNASEH2C	Q8TDP1	0.014	0.00758	0.000316	1.14	-1.43	-2.57	-0.0961	-1.24	1.33
SHMT1	P34896	0.884	0.000509	0.000316	0.0873	3.31	3.22	1.13	1.05	-2.18
PSMF1	Q92530	0.237	0.00125	0.000314	0.65	-3.06	-3.71	-0.804	-1.45	2.26
AKAP2	Q9Y2D5	0.000528	0.689	0.000314	2.83	-0.179	-3.01	0.884	-1.95	1.06
NDUFS5	O43920	0.000358	0.847	0.000314	2.93	0.086	-2.84	1	-1.92	0.918
TMSB4X	P62328	0.0048	0.0187	0.000314	-0.64	0.485	1.12	-0.0515	0.588	-0.536
FBXO22	Q8NEZ5	0.969	0.000536	0.000314	0.0248	2.87	2.84	0.964	0.939	-1.9
SDAD1	Q9NVU7	0.000585	0.501	0.000305	2.1	-0.222	-2.33	0.628	-1.48	0.849
MTOR	P42345	0.506	0.000339	0.000292	-0.236	-2.63	-2.39	-0.956	-0.719	1.68
HSPA2	P54652	0.00311	0.0271	0.000292	0.821	-0.507	-1.33	0.105	-0.716	0.611
ADPGK	Q9BRR6	0.41	0.000866	0.000289	0.226	-1.66	-1.88	-0.477	-0.703	1.18
LIPA	P38571	0.00075	0.187	0.000244	2.14	-0.477	-2.62	0.555	-1.59	1.03
PATL1	Q86TB9	0.000267	0.825	0.000228	-2.48	-0.0758	2.41	-0.853	1.63	-0.778
ITPK1	Q13572	0.32	0.000213	0.000215	-0.446	-3.71	-3.26	-1.39	-0.939	2.32
DNAJC3	Q13217	0.825	0.000454	0.000214	0.115	-3.15	-3.26	-1.01	-1.13	2.14
UNC5CL	Q8IV45	0.386	0.000213	0.000196	0.471	4.5	4.02	1.66	1.18	-2.84
ARMCX2	Q7L311	0.000855	0.0832	0.000185	0.91	-0.292	-1.2	0.206	-0.704	0.498
LAMC1	P11047	0.000334	0.585	0.000185	-0.958	0.0725	1.03	-0.295	0.663	-0.368
ARPC5L	Q9BPX5	0.963	0.000315	0.000163	-0.0347	-4.03	-3.99	-1.35	-1.32	2.67
HLA-A.2	P30447	0.69	0.000241	0.000163	0.222	4.23	4.01	1.48	1.26	-2.75
CASP3	P42574	0.000137	0.352	0.000156	-1.14	-0.118	1.02	-0.418	0.719	-0.301
C7orf50	Q9BRJ6	0.000267	0.669	0.000154	2.72	-0.155	-2.87	0.854	-1.86	1.01
CTSB	P07858	0.0451	0.00121	0.000154	-1.06	2.73	3.79	0.558	1.62	-2.17
2006-09-01	Q14141	0.000194	0.921	0.000144	-2.76	-0.038	2.72	-0.933	1.83	-0.895
PUS1	Q9Y606	0.000207	0.97	0.000142	2.19	-0.0108	-2.21	0.728	-1.47	0.739
COL6A1	P12109	0.000267	0.479	0.000131	-2.84	0.261	3.1	-0.861	1.98	-1.12
C17orf85	Q53F19	7.03e-05	0.109	0.00012	-3.11	-0.518	2.59	-1.21	1.9	-0.691
VPS33B	Q9H267	0.601	0.000164	0.00011	0.169	2.77	2.6	0.979	0.81	-1.79
AP2A2	O94973	0.802	0.000183	0.00011	0.102	3.03	2.93	1.04	0.942	-1.99
MICAL1	Q8TDZ2	0.000381	0.106	0.000104	-2.2	0.539	2.74	-0.554	1.65	-1.09
RAP2C	Q9Y3L5	0.000143	0.962	0.000103	1.8	0.0113	-1.79	0.605	-1.2	0.594
ARMC6	Q6NXE6	0.972	0.000195	9.82e-05	0.00632	-1.04	-1.05	-0.346	-0.353	0.699
XRCC4	Q13426	0.224	0.000384	9.82e-05	-0.162	0.98	1.14	0.272	0.435	-0.707
CNPY3	Q9BT09	0.836	0.000209	9.67e-05	-0.0816	2.81	2.9	0.911	0.992	-1.9
MRPL4	Q9BYD3	0.01	0.00122	8.81e-05	1.24	-2.17	-3.41	-0.309	-1.55	1.86
CNN1	P51911	0.000702	0.0132	6.76e-05	2.13	-1.14	-3.27	0.328	-1.8	1.47
LAMB2	P55268	0.991	0.00014	6.58e-05	-0.00505	-2.9	-2.89	-0.967	-0.962	1.93
BET1	O15155	6.7e-05	0.509	5.88e-05	2.72	0.173	-2.55	0.965	-1.76	0.792
AK4	P27144	0.000359	0.0248	5.32e-05	-0.996	0.39	1.39	-0.202	0.794	-0.592
P4HA1	P13674	0.000658	0.00581	4.29e-05	-0.607	0.399	1.01	-0.0693	0.538	-0.469
NAPRT	Q6XQN6	0.906	0.0001	4.15e-05	-0.0295	1.96	1.99	0.644	0.673	-1.32
WDR5	P61964	1.41e-05	0.012	3.77e-05	-2.42	-0.588	1.84	-1	1.42	-0.416
CALB1	P05937	0.000277	0.0163	3.77e-05	-1.59	0.655	2.24	-0.31	1.28	-0.965
PTPN1	P18031	0.822	9.66e-05	3.77e-05	-0.0744	2.87	2.94	0.93	1	-1.94
CHCHD4	Q8N4Q1	0.000121	0.143	3.66e-05	1.41	-0.232	-1.64	0.392	-1.02	0.624
ITGA6	P23229	4.99e-05	0.899	3.18e-05	1.3	-0.0166	-1.31	0.427	-0.871	0.444
NCK2	O43639	1.69e-05	0.0719	3.1e-05	-1.93	-0.294	1.64	-0.743	1.19	-0.449
DSP	P15924	0.000321	0.00766	3.1e-05	-1.17	0.605	1.77	-0.187	0.979	-0.792
IFITM3	Q01628	0.633	8.95e-05	3.1e-05	-0.255	5.2	5.45	1.65	1.9	-3.55
OSBPL1A	Q9BXW6	0.448	3.24e-05	2.43e-05	0.27	4.26	3.99	1.51	1.24	-2.75
RABGAP1	Q9Y3P9	0.954	4.05e-05	2.25e-05	0.0188	2.73	2.71	0.915	0.896	-1.81
NCDN	Q9UBB6	0.809	3.24e-05	1.97e-05	0.0418	1.81	1.77	0.617	0.575	-1.19
SLC3A2	P08195	0.000618	0.00102	1.87e-05	0.569	-0.546	-1.12	0.0076	-0.562	0.554
HMOX1	P09601	0.000277	0.00198	1.58e-05	0.904	-0.616	-1.52	0.0959	-0.808	0.712
ANXA1	P04083	0.912	3.02e-05	1.48e-05	-0.0821	-7.41	-7.33	-2.5	-2.42	4.91
NOL7	Q9UMY1	0.718	3.24e-05	1.48e-05	0.121	-3.73	-3.86	-1.2	-1.33	2.53
PKM	P14618	0.000543	0.000802	1.48e-05	0.511	-0.508	-1.02	0.0012	-0.51	0.509
VAT1L	Q9HCJ6	1.92e-05	0.724	1.4e-05	3.44	-0.0979	-3.53	1.11	-2.32	1.21
LGALS1	P09382	5.92e-06	0.0507	1.12e-05	1.44	0.201	-1.24	0.549	-0.896	0.348
PRPF4B	Q13523	0.0929	1.43e-05	1.12e-05	0.273	2.36	2.09	0.878	0.605	-1.48
SORL1	Q92673	0.953	2.69e-05	1.12e-05	-0.0148	2.4	2.41	0.794	0.809	-1.6
GOLPH3	Q9H4A6	0.865	2.69e-05	1.12e-05	-0.0523	3.27	3.32	1.07	1.12	-2.2
CKB	P12277	1.11e-05	0.788	9.8e-06	-1.09	-0.0211	1.06	-0.369	0.717	-0.348
NLE1	Q9NVX2	1.11e-05	0.931	9.49e-06	2.4	0.0168	-2.39	0.806	-1.6	0.789
KIAA1279	Q96EK5	4.63e-06	0.469	3.78e-06	2.61	0.109	-2.5	0.906	-1.7	0.797
BCAR1	P56945	4.63e-06	0.585	3.39e-06	3.72	0.116	-3.6	1.28	-2.44	1.16
PDLIM7	Q9NR12	5.92e-06	0.433	3.36e-06	4.54	-0.217	-4.76	1.44	-3.1	1.66
GSTO1	P78417	0.000237	0.000164	3.36e-06	-0.838	0.961	1.8	0.041	0.879	-0.92
NT5C	Q8TCD5	0.165	1.42e-05	3.31e-06	-0.177	1.96	2.13	0.593	0.77	-1.36
XPNPEP3	Q9NQH7	2.02e-05	0.00175	2.9e-06	-1.71	0.723	2.43	-0.329	1.38	-1.05
MYO6	Q9UM54	0.00273	2.69e-05	2.9e-06	-1.06	3.15	4.21	0.698	1.76	-2.45
GSPT2	Q8IYD1	1.84e-06	0.127	1.83e-06	4.41	0.329	-4.08	1.58	-2.83	1.25
ANXA2	P07355	0.00177	2.05e-06	1.83e-06	-0.316	-1.57	-1.26	-0.63	-0.314	0.944
SPG20	Q8N0X7	7.37e-07	9.66e-05	1.83e-06	-3.39	-1.18	2.22	-1.52	1.87	-0.347
CBWD1	Q9BRT8	0.516	4.56e-06	1.83e-06	0.118	3.45	3.33	1.19	1.07	-2.26
INTS7	Q9NVH2	2.02e-06	0.762	1.61e-06	4.88	-0.0756	-4.96	1.6	-3.28	1.68
GLB1	P16278	1.84e-06	0.788	1.61e-06	3.15	0.0414	-3.1	1.06	-2.08	1.02
TUBB6	Q9BUF5	2.2e-06	0.187	1.61e-06	-1.47	0.101	1.57	-0.455	1.01	-0.556
MYL9	P24844	1.84e-06	0.0247	1.16e-06	2.09	-0.275	-2.37	0.606	-1.49	0.881
PDPR	Q8NCN5	1.84e-06	0.165	1.16e-06	2.23	-0.146	-2.37	0.694	-1.53	0.839
VIM	P08670	0.943	2.25e-06	1.16e-06	-0.00976	-2.3	-2.29	-0.768	-0.759	1.53
AASS	Q9UDR5	7.51e-05	2.69e-05	1.16e-06	0.805	-1.07	-1.88	-0.0884	-0.894	0.982
TAGLN	Q01995	7.66e-07	0.277	1.16e-06	1.59	0.0646	-1.52	0.551	-1.04	0.487
CRABP1	P29762	0.000137	1.43e-05	1.16e-06	-0.788	1.35	2.14	0.189	0.976	-1.17

## Sheet: 7. DE protein ontology
DAVID KEGG pathway and gene ontology analysis for all DE proteins
Category	Term	Count	%	PValue	Genes	List Total	Pop Hits	Pop Total	Fold Enrichment	Benjamini	FDR
GOTERM_BP_DIRECT	GO:0098609~cell-cell adhesion	74	7.48988	3.47235e-30	TES, HDLBP, PARK7, ENO1, BZW2, FNBP1L, CLINT1, CRKL, PCMT1, SEPT7, MPRIP, PPME1, KIF5B, EFHD2, TRIM25, TNKS1BP1, SPTAN1, EMD, TMPO, SH3GLB1, DBNL, ANXA2, TMOD3, YWHAZ, SND1, SEPT2, EEF1G, PKM, CTTN, FSCN1, PLIN3, PLEC, PDXDC1, AHNAK, TWF1, SLC3A2, ZC3HAV1, CORO1B, ADD1, CNN3, PDLIM1, CNN2, SDCBP, LDHA, SNX2, PCBP1, MYO6, PACSIN2, H1FX, SNX9, SFN, CCT8, PDLIM5, PAK2, SPTBN1, SNX5, SPTBN2, VASP, PT…	955	271	16792	4.80133	1.24484e-26	1.23303e-26
GOTERM_BP_DIRECT	GO:0006457~protein folding	39	3.94737	1.37068e-12	LMAN2L, PPWD1, TXN, HSP90B1, GANAB, NUDCD3, BAG5, DNAJB6, MLEC, CCT8, QSOX2, CCT7, CCT5, CCT3, DNAJC19, CCT2, TRAP1, HSPA8, HSP90AA1, ST13, VBP1, AIP, TBCD, TBCA, PDIA4, CCT6A, GNAO1, FKBP1A, GNB2, TCP1, TBCE, ERP29, FKBP8, PPIF, PFDN1, PFDN2, PPIL3, PFDN5, FKBP5	955	180	16792	3.8097	2.45694e-09	2.43364e-09
GOTERM_BP_DIRECT	GO:1904874~positive regulation of telomerase RNA localization to Cajal body	9	0.910931	4.74351e-07	CCT3, CCT6A, CCT2, TCP1, NHP2, NAF1, CCT8, CCT7, CCT5	955	15	16792	10.5499	0.000566849	0.000561473
GOTERM_BP_DIRECT	GO:1904871~positive regulation of protein localization to Cajal body	7	0.708502	8.40048e-07	CCT3, CCT6A, CCT2, TCP1, CCT8, CCT7, CCT5	955	8	16792	15.3853	0.000752893	0.000745753
GOTERM_BP_DIRECT	GO:0006888~ER to Golgi vesicle-mediated transport	27	2.73279	1.1573e-06	COPB2, COPA, VCP, ATL3, LMAN2L, DCTN2, DCTN1, COPB1, INS, TMED2, TMED7, SPTAN1, CTSC, SPTBN1, SEC31A, SPTBN2, DYNC1H1, COG3, ANK2, DYNLL1, BET1L, ARCN1, VAPA, SEC24D, SEC24C, ERGIC1, BET1	955	160	16792	2.96717	0.000829784	0.000821914
GOTERM_BP_DIRECT	GO:0006541~glutamine metabolic process	9	0.910931	7.19209e-06	GFPT2, GFPT1, GMPS, GGH, ASNS, CTPS2, PHGDH, NIT2, GLS	955	20	16792	7.91246	0.00429728	0.00425652
GOTERM_BP_DIRECT	GO:0051301~cell division	42	4.25101	8.72312e-06	CDC123, NUMA1, CDCA5, CCDC124, VPS4A, PDS5B, KIF11, SKA3, SMC4, SMC2, CCNB1, TUBA1A, CHEK2, TPR, ENSA, CHMP1A, FSD1, MAP4, SPDL1, BUB1, CLASP1, SEPT10, HELLS, SEPT11, UBE2I, BOD1, HMGA2, ANXA11, CDK11B, SEPT2, CD2AP, ZC3HC1, MIS18A, UBE2S, CDK1, TACC3, BIRC6, NCAPD2, RAN, BCAR1, SPG20, SPC25	955	350	16792	2.10999	0.00446748	0.00442511
GOTERM_BP_DIRECT	GO:0030036~actin cytoskeleton organization	22	2.22672	1.33098e-05	EPB41, TMOD3, FLII, FHL3, DYNLL1, SDAD1, RHOA, ADD1, CORO1B, DIAPH1, SDCBP, SLC9A3R1, INF2, DNAJB6, TMSB4X, FSCN1, PACSIN2, KRAS, RAC1, PDLIM7, RAN, PAFAH1B1	955	130	16792	2.97563	0.00596445	0.00590788
GOTERM_BP_DIRECT	GO:0000398~mRNA splicing, via spliceosome	30	3.03644	2.43252e-05	ZCCHC8, ISY1, DDX5, DDX46, DDX23, SRSF1, PPWD1, U2AF1, ELAVL1, SART3, SNRPD2, PCF11, PCBP1, POLR2I, SRSF10, POLR2K, HSPA8, RBPMS, PRPF4B, SRRM1, XAB2, PRPF6, LSM6, DDX39A, PSPC1, NOVA2, SNRPA1, HNRNPH3, SRSF6, PPIL3	955	222	16792	2.37611	0.00964129	0.00954985
GOTERM_BP_DIRECT	GO:0050821~protein stabilization	22	2.22672	2.68934e-05	CCT3, CCT2, USP7, HSP90AA1, COG3, ATP1B3, ANK2, PARK7, PHB, ATP1B1, PHB2, CCT6A, SUMO1, CHEK2, TCP1, LAMP2, FLNA, CCT8, PPIB, CCT7, HIST1H1B, CCT5	955	136	16792	2.84435	0.00964129	0.00954985
GOTERM_BP_DIRECT	GO:0016192~vesicle-mediated transport	23	2.32794	4.84617e-05	RTN3, COPB2, GOLT1B, FNBP1, COPB1, VPS33B, GDI2, VPS4A, MYO5A, AP2A2, CLINT1, RAB14, CHMP1A, CPNE1, NCK2, PLIN3, KIF20A, AP3S1, OSBPL1A, AP1M2, PICALM, SPTBN2, VAMP3	955	152	16792	2.66062	0.014858	0.014717
GOTERM_BP_DIRECT	GO:0005975~carbohydrate metabolic process	25	2.53036	4.97338e-05	PYGB, ADPGK, HEXB, SLC3A2, PYGL, GANAB, LDHA, ALDH1B1, MLEC, PGM2, PGLS, PGM1, GALNT7, MDH1, MDH2, GFPT2, GAA, GFPT1, CS, UGDH, GNPDA1, GLB1, SHPK, MAN2B1, GLA	955	174	16792	2.52633	0.014858	0.014717
GOTERM_BP_DIRECT	GO:1904851~positive regulation of establishment of protein localization to telomere	6	0.607287	6.09042e-05	CCT6A, CCT2, TCP1, CCT8, CCT7, CCT5	955	9	16792	11.7222	0.0167955	0.0166362
GOTERM_BP_DIRECT	GO:0070125~mitochondrial translational elongation	16	1.61943	7.92603e-05	PTCD3, TSFM, GFM1, MRPS27, MRPS23, MRPL49, MRPL38, MRPL17, MRPL39, MRPL12, MRPL24, MRPL32, MRPL44, MRPL4, MRPS9, DAP3	955	85	16792	3.30979	0.0202963	0.0201038
GOTERM_BP_DIRECT	GO:0043066~negative regulation of apoptotic process	47	4.75709	0.000106031	PSMD10, ZFAND6, GSTP1, APIP, FHL2, HSPB1, PARK7, PHB2, UNG, HSP90B1, PRDX3, MYDGF, PRDX2, CASP3, ARHGDIA, FLNA, RPS27A, PAK2, MCL1, NPM1, ANXA1, API5, MGMT, HMGA2, EIF2AK2, ASNS, SERPINB9, DHCR24, MIF, ATAD3A, YWHAZ, SIRT1, DNAJC3, GOLPH3, SFRP1, ACTC1, KRT18, DDAH2, CDK1, FKBP8, PPT1, PDCD4, PPIF, BIRC6, CIAPIN1, SQSTM1, TPT1	955	455	16792	1.81629	0.0253415	0.0251012
GOTERM_BP_DIRECT	GO:0043123~positive regulation of I-kappaB kinase/NF-kappaB signaling	23	2.32794	0.000116117	UNC5CL, UBE2I, GOLT1B, SLC44A2, ZC3HAV1, ATP2C1, RHOA, FKBP1A, GJA1, LGALS1, VAPA, TFG, IRF3, CTH, UBE2N, FLNA, HMOX1, TRIM25, CTNNB1, UBE2V1, RPS27A, CC2D1A, BRD4	955	161	16792	2.51189	0.0260176	0.0257708
GOTERM_BP_DIRECT	GO:0006094~gluconeogenesis	11	1.11336	0.000141372	SLC25A1, TPI1, GOT1, MDH1, MDH2, GOT2, PGK1, ENO1, ENO2, PGM1, PCK2	955	44	16792	4.39581	0.0298128	0.0295301
GOTERM_BP_DIRECT	GO:0016032~viral process	34	3.4413	0.000200422	EIF4A2, RTN3, COPB1, KLC1, SUPT6H, IPO5, UNG, SEPT6, SUMO1, C1QBP, TPR, PAK2, EIF4E, BUB1, BRD4, HSPA8, USP7, NPM1, UBE2I, SCRIB, DYNLL1, SIRT1, RHOA, SND1, CLDN6, KRT18, ABI2, FKBP8, ZYX, BAX, GRB2, VIM, MFGE8, RAN	955	299	16792	1.99943	0.0379265	0.0375668
GOTERM_BP_DIRECT	GO:0007052~mitotic spindle organization	9	0.910931	0.000201005	DYNC1H1, CCNB1, DCTN2, STMN1, MAP4, KIF11, CLASP1, RAN, SPC25	955	30	16792	5.27497	0.0379265	0.0375668
GOTERM_BP_DIRECT	GO:0055114~oxidation-reduction process	56	5.66802	0.000218001	GLDC, GDI2, JMJD1C, MSMO1, TXNDC12, CHCHD4, NNT, OGFOD1, PHGDH, QSOX2, AASS, GSTK1, GSTO1, DCXR, SORD, PGD, ALDH3A2, UGDH, POR, MTHFD1, MTHFD2, AGPS, BLVRB, ALDH7A1, ALDH9A1, KDM3B, NXN, MGST1, TXN, CRYZ, CYB5R2, PRDX2, LDHA, PDPR, MTHFD1L, MICAL1, CRYM, VAT1L, FDFT1, CBR3, CYB5A, NQO2, PTGES2, DHCR24, PYCR2, DOHH, FAM213A, PRDX6, SOD1, DHFR, CCS, P4HA1, IMPDH1, FASN, CYP2S1, PIR	955	592	16792	1.66328	0.0390767	0.0387061
GOTERM_BP_DIRECT	GO:0000086~G2/M transition of mitotic cell cycle	20	2.02429	0.000273015	DYNC1H1, HSP90AA1, PPP1R12A, DCTN2, DCTN1, PPP2R2A, DYNLL1, TUBB4A, TUBA4A, CCNB1, TUBA1A, PRKAR2B, PPP2R1A, CHEK2, ENSA, CDK1, RPS27A, NES, CLASP1, PAFAH1B1	955	137	16792	2.5669	0.0466076	0.0461656
GOTERM_BP_DIRECT	GO:0070126~mitochondrial translational termination	15	1.51822	0.000327126	PTCD3, MRPS27, MRPS23, MRPL49, MRPL38, MRPL17, MRPL39, MRPL12, MRPL24, MRPL32, MRPL44, MRPL4, MRPS9, MRRF, DAP3	955	86	16792	3.06685	0.0495287	0.0490589
GOTERM_BP_DIRECT	GO:0009303~rRNA transcription	6	0.607287	0.000331573	GTF3C1, NIFK, POLR1B, SPIN1, CD3EAP, POLR1E	955	12	16792	8.79162	0.0495287	0.0490589
GOTERM_BP_DIRECT	GO:0006107~oxaloacetate metabolic process	6	0.607287	0.000331573	GOT1, MDH1, MDH2, GOT2, NIT2, PCK2	955	12	16792	8.79162	0.0495287	0.0490589
DAVID KEGG pathway and gene ontology analysis for dwonregulated DE proteins
Category	Term	Count	%	PValue	Genes	List Total	Pop Hits	Pop Total	Fold Enrichment	Benjamini	FDR
GOTERM_BP_DIRECT	GO:0032543~mitochondrial translation	14	3.16027	1.77817e-07	PTCD3, MRPS27, FASTKD2, MRPS23, MRPL49, MRPL38, MRPL17, MRPL39, MRPS2, MRPL32, MRPL44, MRPL4, MRPS9, DAP3	425	96	19308	6.62529	0.000439919	0.000438496
GOTERM_BP_DIRECT	GO:0048025~negative regulation of mRNA splicing, via spliceosome	7	1.58014	1.04157e-05	NPM1, C1QBP, RBM42, ACIN1, SRSF6, SRSF10, RBM10	425	24	19308	13.2506	0.0128842	0.0128426
KEGG_PATHWAY	hsa01100:Metabolic pathways	71	16.0271	4.97923e-05	HDDC2, ACAA2, ADPGK, HEXB, MSMO1, TXNDC12, ENO1, CNDP2, DNMT3B, PGLS, NANS, HADH, GYG1, AASS, GSTK1, ARG2, ADSL, HMGCS1, GPT2, GAA, ITPK1, DNMT3A, SORD, ALG1, SIRT1, HADHB, HADHA, MTAP, PKM, MTHFD1, MTHFD2, IVD, NDUFS5, AGPS, NDUFS4, BLVRB, MVD, HPRT1, ALDH9A1, ASAH1, DNMT1, GMPS, MGST1, HSD17B4, ADH5, PLD3, MTHFD1L, MAT2A, ALDH1B1, HMOX1, LTA4H, FDFT1, PCK2, DUT, PTGES2, GFPT2, CKMT1A, GFPT1, GO…	240	1540	8164	1.5683	0.0135933	0.0128962
KEGG_PATHWAY	hsa04142:Lysosome	14	3.16027	0.000122394	ASAH1, HEXB, GAA, LIPA, GM2A, GLB1, NPC2, LAMP2, PSAP, PPT1, MAN2B1, CTSD, GLA, CTSC	240	132	8164	3.60783	0.0167068	0.01585
KEGG_PATHWAY	hsa00071:Fatty acid degradation	8	1.80587	0.00022104	HADHB, HADHA, ACAA2, ALDH1B1, ECI1, HADH, ADH5, ALDH9A1	240	43	8164	6.32868	0.0201146	0.0190831
KEGG_PATHWAY	hsa00280:Valine, leucine and isoleucine degradation	8	1.80587	0.000445986	HADHB, HADHA, ACAA2, HMGCS1, ALDH1B1, IVD, HADH, ALDH9A1	240	48	8164	5.66944	0.0304385	0.0288776
KEGG_PATHWAY	hsa00250:Alanine, aspartate and glutamate metabolism	7	1.58014	0.00064156	ADSL, GPT2, GFPT2, GFPT1, GOT2, ASNS, NIT2	240	37	8164	6.43559	0.0350292	0.0332328
DAVID KEGG pathway and gene ontology analysis for upregulated DE proteins
Category	Term	Count	%	PValue	Genes	List Total	Pop Hits	Pop Total	Fold Enrichment	Benjamini	FDR
GOTERM_BP_DIRECT	GO:0006457~protein folding	24	4.58015	1.17557e-10	CCT3, CCT2, HSP90AA1, ST13, VBP1, TBCD, TBCA, PDIA4, HSP90B1, FKBP1A, CCT6A, STIP1, NUDCD3, HSPH1, BAG5, DNAJB6, TCP1, PFDN1, PFDN2, CCT8, CCT7, PPIL3, PFDN5, CCT5	501	172	19308	5.37752	3.31511e-07	3.28219e-07
GOTERM_BP_DIRECT	GO:0061077~chaperone-mediated protein folding	12	2.29008	4.92764e-09	CCT3, FKBP1A, CCT6A, CCT2, DNAJB6, TCP1, CHORDC1, HSPB1, CCT8, CCT7, CCT5, PDIA4	501	41	19308	11.2797	6.94798e-06	6.87899e-06
GOTERM_BP_DIRECT	GO:1904851~positive regulation of establishment of protein localization to telomere	7	1.33588	5.62818e-08	CCT3, CCT6A, CCT2, TCP1, CCT8, CCT7, CCT5	501	10	19308	26.9772	4.89031e-05	4.84175e-05
GOTERM_BP_DIRECT	GO:0050821~protein stabilization	23	4.38931	6.9366e-08	CCT3, CCT2, USP7, HSP90AA1, VBP1, CTNND1, COG3, ANK2, PARK7, ATP1B1, PHB2, CCT6A, BAG5, SUMO1, PRKRA, CHEK2, TCP1, PFDN1, PFDN2, CCT8, CCT7, PFDN5, CCT5	501	220	19308	4.02907	4.89031e-05	4.84175e-05
GOTERM_BP_DIRECT	GO:1904871~positive regulation of protein localization to Cajal body	7	1.33588	1.21108e-07	CCT3, CCT6A, CCT2, TCP1, CCT8, CCT7, CCT5	501	11	19308	24.5248	6.83051e-05	6.76269e-05
GOTERM_BP_DIRECT	GO:1904874~positive regulation of telomerase RNA localization to Cajal body	7	1.33588	1.20091e-06	CCT3, CCT6A, CCT2, TCP1, CCT8, CCT7, CCT5	501	15	19308	17.9848	0.00056443	0.000558825
GOTERM_BP_DIRECT	GO:0051301~cell division	28	5.34351	2.80478e-06	NUMA1, DCTN1, CCDC124, VPS4A, PDS5B, KIF11, SMC4, SMC2, CCNB1, TUBA1A, CHEK2, TPR, ENSA, CHMP1A, MAP4, CLASP1, DYNC1H1, HELLS, UBE2I, BOD1, HMGA2, CD2AP, CDK1, BIRC6, NCAPD2, RAN, PAFAH1B1, SPC25	501	383	19308	2.81747	0.00112993	0.00111871
GOTERM_BP_DIRECT	GO:0030036~actin cytoskeleton organization	18	3.43511	5.42531e-06	TMOD3, RHOA, ADD1, CORO1B, DIAPH1, SDCBP, DNAJB6, FSCN1, PACSIN2, KRAS, RAC1, UTRN, PDLIM5, SPTAN1, RAN, SPTBN1, SPTBN2, PAFAH1B1	501	182	19308	3.81154	0.00191242	0.00189343
GOTERM_BP_DIRECT	GO:0007015~actin filament organization	15	2.8626	1.42517e-05	TPM3, TMOD3, MYO5A, RHOA, CORO1B, CD2AP, MARCKS, MPRIP, TMSB4X, MYO6, FSCN1, CTNNA1, NCK2, RAC1, CGNL1	501	138	19308	4.18901	0.00405221	0.00401197
GOTERM_BP_DIRECT	GO:0007017~microtubule-based process	8	1.52672	1.43695e-05	TUBB6, TUBA1A, DCTN2, VBP1, TUBB3, DYNLL1, TUBB4A, PAFAH1B1	501	32	19308	9.63473	0.00405221	0.00401197
GOTERM_BP_DIRECT	GO:0006099~tricarboxylic acid cycle	8	1.52672	1.78341e-05	CS, SUCLA2, MDH1, NNT, MDH2, IDH3B, ACO1, ACO2	501	33	19308	9.34277	0.004572	0.00452661
GOTERM_BP_DIRECT	GO:0032212~positive regulation of telomere maintenance via telomerase	8	1.52672	2.19602e-05	CCT3, CCT6A, CCT2, TCP1, CTNNB1, CCT8, CCT7, CCT5	501	34	19308	9.06798	0.00516064	0.0051094
GOTERM_BP_DIRECT	GO:0000226~microtubule cytoskeleton organization	14	2.67176	4.604e-05	DOCK7, TBCD, CRMP1, CGN, TUBB4A, TUBB6, TUBA1A, MAP2, TUBB3, MAP7D1, CDK1, MAP4, CLASP1, PAFAH1B1	501	134	19308	4.02645	0.00998713	0.00988797
GOTERM_BP_DIRECT	GO:0043066~negative regulation of apoptotic process	31	5.91603	4.98465e-05	PSMD10, ZFAND6, GSTP1, APIP, HSPB1, PARK7, PHB2, FSTL1, HSP90B1, MYDGF, PRDX2, NNT, CASP3, ARHGDIA, PAK2, API5, HMGA2, EIF2AK2, SERPINB9, DHCR24, MIF, YWHAZ, ATOX1, GOLPH3, KRT18, DDAH2, CDK1, PDCD4, CTNNB1, BIRC6, CIAPIN1	501	526	19308	2.27131	0.0100405	0.00994081
GOTERM_BP_DIRECT	GO:1905448~positive regulation of mitochondrial ATP synthesis coupled electron transport	4	0.763359	6.77248e-05	CHCHD2, CCNB1, CDK1, GHITM	501	4	19308	38.5389	0.0127323	0.0126058
GOTERM_BP_DIRECT	GO:0007052~mitotic spindle organization	9	1.71756	0.000103636	DYNC1H1, CCNB1, DCTN2, STMN1, MAP4, KIF11, CLASP1, RAN, SPC25	501	57	19308	6.08509	0.0182659	0.0180846
GOTERM_BP_DIRECT	GO:0031532~actin cytoskeleton reorganization	9	1.71756	0.000132928	PTPN1, PAK1, CTTN, PTK7, GRB2, TNIK, ATP2C1, RHOA, PLEC	501	59	19308	5.87882	0.0219826	0.0217643
GOTERM_BP_DIRECT	GO:0006886~intracellular protein transport	22	4.19847	0.000140315	COPB2, COPA, RABGAP1, RAB5C, PDCD6, COPB1, VPS33B, COG3, VPS26A, AP2A2, IPO4, ARCN1, SNX2, RAB14, CTTN, MYO6, SNX9, AP3S1, TMED7, SEC24C, AP1M2, SEC31A	501	328	19308	2.58493	0.0219826	0.0217643
GOTERM_BP_DIRECT	GO:0016477~cell migration	19	3.62595	0.000221024	ITGB5, LAMB1, SCRIB, LAMC1, PHB2, SORL1, RHOA, CORO1B, CD2AP, CRKL, PAK1, GOLPH3, ABI2, PTK7, FSCN1, CTNNA1, CDK1, NCK2, RAC1	501	267	19308	2.74247	0.0328046	0.0324788
GOTERM_BP_DIRECT	GO:0051017~actin filament bundle assembly	7	1.33588	0.000294493	MARCKS, MICAL1, DPYSL3, FSCN1, NCK2, ADD1, CORO1B	501	36	19308	7.49368	0.0415235	0.0411113
GOTERM_BP_DIRECT	GO:0032880~regulation of protein localization	10	1.9084	0.000320613	FKBP1A, HSP90AA1, RAB14, DNAJB6, SUMO1, MAP2, ARHGDIA, TPR, VPS4A, TRIM25	501	84	19308	4.58797	0.0430538	0.0426263
KEGG_PATHWAY	hsa01200:Carbon metabolism	19	3.62595	6.25033e-08	PRPS1, TPI1, GOT1, MDH1, GLDC, MDH2, SHMT1, PGD, ENO2, HK2, CS, PFKL, SUCLA2, PCCA, PGK1, IDH3B, ACO1, PHGDH, ACO2	282	115	8164	4.7831	1.60065e-05	1.4855e-05
KEGG_PATHWAY	hsa01100:Metabolic pathways	90	17.1756	1.15155e-07	PYGB, GLDC, QPRT, APIP, PYGL, NUDT5, ENO2, GPHN, HK2, AACS, GLS, PNP, SCP2, UROD, NNT, NAPRT, PPAT, NAMPT, IDH3B, PIP4K2A, PGM2, PHGDH, PGM1, PDHX, TPI1, GSTO1, DCXR, SACM1L, LANCL1, CTPS2, NME4, ACSL3, MIF, PGD, PGM2L1, ALDH3A2, UGDH, PCCA, SHPK, ATP6V1B2, CMPK1, BCAT1, PAFAH1B3, ALDH7A1, PAFAH1B1, GCDH, PRPS1, DTYMK, OAT, MVK, GSTP1, SHMT1, COX7A2, AK4, COX5B, COX5A, ACACA, SELENBP1, NT5C, GANA…	282	1540	8164	1.6919	1.60065e-05	1.4855e-05
KEGG_PATHWAY	hsa01230:Biosynthesis of amino acids	15	2.8626	2.0142e-07	PRPS1, TPI1, GOT1, SHMT1, PYCR2, ENO2, CS, PFKL, CTH, PGK1, IDH3B, ACO1, PHGDH, ACO2, BCAT1	282	75	8164	5.79007	1.8665e-05	1.73222e-05
KEGG_PATHWAY	hsa05132:Salmonella infection	26	4.96183	1.32667e-06	RAB5C, DCTN2, AHNAK, DCTN1, KLC1, FBXO22, HSP90B1, PAK1, TUBB6, TUBA1A, TUBB3, KIF5C, CASP3, KIF5B, MYO6, SNX9, RAC1, KPNA3, MAP2K6, DYNC1H1, HSP90AA1, DYNLL1, TUBB4A, RHOA, BAX, CTNNB1	282	249	8164	3.02293	9.22037e-05	8.55704e-05
KEGG_PATHWAY	hsa00630:Glyoxylate and dicarboxylate metabolism	8	1.52672	5.47117e-05	CS, PCCA, MDH1, GLDC, MDH2, SHMT1, ACO1, ACO2	282	30	8164	7.72009	0.00304197	0.00282312
KEGG_PATHWAY	hsa00270:Cysteine and methionine metabolism	9	1.71756	0.000313195	LDHA, GOT1, MDH1, MDH2, CTH, GSS, APIP, PHGDH, BCAT1	282	51	8164	5.10889	0.0143893	0.0133541
KEGG_PATHWAY	hsa01210:2-Oxocarboxylic acid metabolism	6	1.14504	0.000364343	CS, GOT1, IDH3B, ACO1, ACO2, BCAT1	282	19	8164	9.14222	0.0143893	0.0133541
KEGG_PATHWAY	hsa00010:Glycolysis / Gluconeogenesis	10	1.9084	0.000442007	ALDH3A2, LDHA, PFKL, TPI1, PGK1, PGM2, ENO2, ALDH7A1, PGM1, HK2	282	67	8164	4.32095	0.0143893	0.0133541
KEGG_PATHWAY	hsa00020:Citrate cycle (TCA cycle)	7	1.33588	0.000465841	CS, SUCLA2, MDH1, MDH2, IDH3B, ACO1, ACO2	282	30	8164	6.75508	0.0143893	0.0133541
KEGG_PATHWAY	hsa04910:Insulin signaling pathway	14	2.67176	0.00084456	PTPN1, PYGB, PYGL, HK2, ACACA, CRKL, NRAS, PRKAR2B, RHEB, PRKAR2A, FASN, KRAS, GRB2, EIF4E	282	137	8164	2.95843	0.0226585	0.0210284
KEGG_PATHWAY	hsa05022:Pathways of neurodegeneration - multiple diseases	31	5.91603	0.000896561	DCTN2, DCTN1, DERL1, COX7A2, PARK7, COX5B, KLC1, COX5A, PPP3CA, TUBB6, NRAS, TUBA1A, TUBB3, KIF5C, CASP3, KIF5B, RB1CC1, RAC1, CAPN1, RPS27A, MAP2K6, SPTBN2, UBE2G1, COX6C, TUBB4A, UQCRQ, NDUFAB1, BAX, CTNNB1, KRAS, UBA1	282	476	8164	1.88542	0.0226585	0.0210284
KEGG_PATHWAY	hsa00500:Starch and sucrose metabolism	7	1.33588	0.00128504	PYGB, AGL, PGM2, PYGL, PGM1, HK2, PGM2L1	282	36	8164	5.62924	0.0297701	0.0276283
KEGG_PATHWAY	hsa01240:Biosynthesis of cofactors	14	2.67176	0.00231844	SHMT1, GSS, QPRT, PMM2, CTPS2, NME4, AK4, GPHN, ALDH3A2, UGDH, UROD, NAPRT, CMPK1, BCAT1	282	153	8164	2.64905	0.049579	0.0460122

## Sheet: 8. Common DE genes-proteins
	RNA seq																		Mass spec
	logFC	logCPM	F	PValue	FDR	logFC.2	FDR.2	logFC.1	FDR.1	HOM 1	HOM 2	HOM 3	HET 1	HET 2	HET 3	WT 1	WT 2	WT 3	HOMO_vs_WT_p.adj	HOMO_vs_WT_ratio
CRABP1	1.72056	8.14852	447.963	9.81e-13	1.07e-09	1.04973	7.33e-07	0.670821	5.91e-05	8.70857	8.81154	8.72959	8.14474	8.22574	8.0922	7.11673	7.07873	7.13966	1.16e-06	2.14
UTF1	4.29429	5.19669	396.093	2.43e-12	2.33e-09	2.85449	8.52e-07	1.4398	6.68e-05	6.29925	6.83272	6.08875	4.97003	5.10611	5.06094	2.3156	2.15202	2.72479	0.000527	4.69
H2AFY2	2.04319	6.09554	345.109	6.7e-12	4.35e-09	1.03648	2.04e-05	1.00671	2.12e-05	6.79895	6.9308	6.95658	5.79311	6.08502	6.02025	4.85034	4.91273	5.09935	0.0108	3.59
TUBB6	1.9608	7.54215	264.812	4.62e-11	2.02e-08	0.864407	0.000295237	1.0964	2.76e-05	8.24916	8.03322	8.57887	7.36608	7.34626	7.18586	6.33526	6.4474	6.54215	1.61e-06	1.57
INA	1.72721	5.48876	260.257	5.24e-11	2.23e-08	0.899099	6.54e-05	0.828109	9.05e-05	6.14982	6.11937	6.27724	5.50697	5.39846	5.46513	4.54979	4.65924	4.54319	0.0088	1.4
SIX3	9.08186	3.98321	237.262	1.02e-10	3.72e-08	7.69649	2.5e-06	1.38537	0.00357891	5.12652	5.55224	5.20437	3.21923	3.83058	4.6231	0	0.20985	0	0.00202	1.87
BAZ1A	1.68342	5.85228	196.543	3.94e-10	1.04e-07	0.806524	0.000581278	0.8769	0.000171622	6.43464	6.55926	6.65754	5.84619	5.81454	5.62893	4.85034	5.20375	4.86063	0.000616	2.24
GALNT7	1.18507	7.22566	192.967	4.49e-10	1.14e-07	0.729192	5.19e-05	0.455881	0.00242872	7.59127	7.59575	7.77794	7.27996	7.24665	7.32955	6.52284	6.59956	6.56565	0.0148	0.432
IFITM3	1.49179	7.6846	180.398	7.23e-10	1.63e-07	1.12393	9.2e-06	0.367861	0.0385763	8.17641	8.08448	8.15974	7.80195	7.96907	7.77881	6.82849	6.45771	6.88491	3.1e-05	5.45
SPG20	1.34972	6.6503	172.167	1.01e-09	2.08e-07	0.710886	0.000423696	0.638838	0.000760274	7.02887	7.20475	7.32643	6.73008	6.60117	6.57333	5.81588	5.941	6.03111	1.83e-06	2.22
AASS	-2.32807	8.22079	170.243	1.09e-09	2.19e-07	-1.36114	9.66e-05	-0.966921	0.00228864	6.78503	6.86014	6.63508	7.70326	7.78135	7.86721	8.95552	8.71846	9.60092	1.16e-06	-1.88
MSN	-1.2847	7.96931	168.681	1.16e-09	2.28e-07	-0.469386	0.00631907	-0.815312	7.67e-05	6.92484	7.02263	7.34164	7.96202	8.02819	8.02736	8.49376	8.51616	8.41451	0.0029	-0.636
COL6A1	1.47302	7.98419	159.986	1.69e-09	2.99e-07	0.511399	0.0126377	0.961617	6.56e-05	8.65793	8.79506	8.44089	7.54691	7.92679	7.74695	7.33117	7.09864	7.28476	0.000131	3.1
VAT1L	-3.17614	5.11324	156.707	1.95e-09	3.35e-07	0.589248	0.0455597	-3.76539	2.72e-07	2.07254	2.42591	2.39323	6.13777	5.63781	5.72084	5.30434	5.54106	4.90428	1.4e-05	-3.53
CASP3	1.46294	7.53082	155.194	2.09e-09	3.47e-07	0.444645	0.0300085	1.0183	4.64e-05	8.18571	8.14889	8.24648	7.34041	7.19475	7.24082	6.91101	7.01902	6.48374	0.000156	1.02
CPT1A	2.47696	4.94948	153.629	2.24e-09	3.6e-07	0.958924	0.00979711	1.51803	9.02e-05	6.04863	5.30867	6.22897	4.40319	4.68411	4.6029	3.73292	3.90058	3.36577	0.00317	2.46
GSTO1	1.29936	6.10038	152.54	2.35e-09	3.6e-07	0.64541	0.0011448	0.653955	0.000750036	6.58676	6.79534	6.60598	6.03177	6.0797	6.12312	5.57447	5.31006	5.44592	3.36e-06	1.8
NOVA2	-3.00759	4.34463	144.934	3.36e-09	4.63e-07	-0.345006	0.273523	-2.66259	8.97e-06	2.07254	2.91848	1.93944	4.63805	4.54452	4.6029	5.07591	4.58589	5.06129	0.000511	-2.87
SEPT11	1.16221	7.73306	142.251	3.82e-09	5.09e-07	0.501552	0.00453568	0.660658	0.000409666	8.00993	8.32646	8.33466	7.66979	7.55786	7.7061	7.13355	7.22933	7.07837	4.94e-05	0.786
IRF2BPL	1.13852	7.06544	132.477	6.26e-09	7.2e-07	0.555601	0.00234776	0.582918	0.00124921	7.44409	7.69044	7.50256	6.93018	7.13068	7.03382	6.49419	6.36758	6.58302	0.00491	0.588
ITGA6	-1.03919	7.37808	122.693	1.06e-08	1.1e-06	0.0563746	0.7813	-1.09556	2.73e-06	6.44352	6.72749	6.46028	7.67567	7.64679	7.74349	7.61284	7.62222	7.66522	3.18e-05	-1.31
RCN3	-1.79307	4.32149	108.246	2.48e-08	2.21e-06	-0.918014	0.00102388	-0.875054	0.00552627	3.25551	3.66256	3.08987	4.05196	4.1166	4.20752	5.04464	4.89765	5.07227	0.000403	-2.07
TRIM2	1.05822	6.1856	103.974	3.26e-08	2.64e-06	0.804431	0.000126508	0.253784	0.118968	6.63021	6.45524	6.5015	6.25625	6.3529	6.46559	5.67491	5.57936	5.45853	0.0108	2.07
CNN1	-2.52001	4.19995	101.909	3.72e-08	2.94e-06	-1.2381	0.00117724	-1.28191	0.0058739	2.32419	2.77222	2.79798	4.05196	3.75259	3.79176	4.97998	4.62303	5.39873	6.76e-05	-3.27
VWA5A	-1.2697	5.09779	97.5991	4.97e-08	3.73e-06	-0.522744	0.0101237	-0.746959	0.00176982	4.26069	4.37027	4.29078	4.97003	5.21675	5.03855	5.6698	5.61666	5.49977	0.00811	-1.75
CHCHD2	1.11883	7.19823	87.4234	1.03e-07	6.65e-06	1.09996	2.43e-05	0.0188625	0.946169	7.50478	7.34071	7.49124	7.6325	7.49937	7.39562	6.45309	6.64089	6.13946	3.1e-05	0.727
MLEC	0.741919	9.04896	86.2809	1.12e-07	7.04e-06	0.309669	0.0272164	0.43225	0.00246516	9.29974	9.2927	9.47663	9.0648	9.01363	8.933	8.71785	8.71578	8.65756	0.000525	0.71
PFKP	-1.2002	7.26821	85.1549	1.22e-07	7.4e-06	-0.491613	0.0236373	-0.70859	0.00247381	6.19261	6.41883	6.76112	7.23489	7.34847	7.22604	7.91043	7.56014	7.79098	0.000144	-0.74
TUBB3	1.39541	7.82504	84.5794	1.28e-07	7.56e-06	0.806117	0.00365947	0.589297	0.0184085	8.21324	8.12648	8.60957	7.94752	7.8185	7.71789	7.23054	7.18344	6.61152	0.00426	0.543
LAMB1	1.19464	6.903	84.1831	1.32e-07	7.76e-06	0.333642	0.143602	0.861001	0.000518075	7.2297	7.71567	7.49918	6.57519	6.70835	6.80318	6.44413	6.10749	6.52027	0.00173	3.13
ALDH1B1	-0.909455	6.60577	80.2927	1.79e-07	9.95e-06	-0.347686	0.0373077	-0.561769	0.00229614	5.8289	5.99298	6.1677	6.68125	6.6468	6.59906	6.93253	7.09203	6.93539	0.000292	-0.64
OAT	1.08887	7.26929	79.9687	1.84e-07	1.01e-05	0.518688	0.0151734	0.570184	0.00621936	7.56098	7.78406	7.81928	7.26639	7.20088	7.22933	6.84447	6.89165	6.37711	3.66e-05	0.857
RBP1	1.11846	5.25553	75.7991	2.6e-07	1.3e-05	0.444781	0.0458088	0.673674	0.00277996	5.7736	5.81762	5.78923	5.01709	5.31046	5.25466	4.8137	4.94242	4.55888	0.000369	1.23
PKM	-0.954108	10.3161	74.2473	2.97e-07	1.44e-05	-0.682046	0.00119301	-0.272062	0.125599	9.95847	9.77074	9.63473	10.0457	10.2326	10.147	10.9893	10.5908	10.8664	1.48e-05	-1.02
SART3	-0.790592	7.01506	73.4445	3.19e-07	1.52e-05	-0.0760098	0.686112	-0.714583	0.000144604	6.48715	6.24947	6.45095	7.21081	7.24546	7.14103	7.28341	7.21875	7.32432	3.77e-05	-0.863
SFRP1	-1.00766	9.48256	73.0032	3.31e-07	1.57e-05	-0.177962	0.417753	-0.829697	0.000316046	8.84055	8.93914	8.45203	9.56545	9.58131	9.80985	9.79284	9.76401	9.94085	0.000935	-2.77
HSPA2	-1.84234	6.08724	72.7276	3.39e-07	1.61e-05	-1.20636	0.0011259	-0.63598	0.0789563	4.86071	5.41108	4.87556	5.59024	5.67352	5.78051	6.78657	6.33717	7.31857	0.000292	-1.33
CALB1	1.46577	4.99993	71.6735	3.72e-07	1.74e-05	0.384777	0.220346	1.08099	0.000760274	5.8424	5.33496	5.85078	4.75371	4.59753	4.92923	4.28125	4.7205	4.1251	3.77e-05	2.24
RBM47	1.0862	6.8944	70.3581	4.19e-07	1.91e-05	0.503389	0.0256308	0.582809	0.00810952	7.34325	7.28785	7.41898	7.07063	6.74237	6.72823	6.42301	6.55461	6.05897	0.0334	0.387
SEPT21	0.917854	5.89038	69.0979	4.7e-07	2.07e-05	0.359799	0.0598676	0.558055	0.00380924	6.20311	6.31698	6.425	5.73237	5.9777	5.80724	5.50724	5.34938	5.60934	0.000144	2.72
PPP2R1B	1.01673	6.92653	67.0862	5.66e-07	2.39e-05	0.594316	0.00732321	0.422416	0.0365217	7.31448	7.06251	7.48783	7.04815	6.9848	6.88702	6.29928	6.64089	6.18821	0.0255	0.251
TUBA1A	0.794486	8.93744	64.7479	7.08e-07	2.89e-05	0.305654	0.078364	0.488831	0.0046419	9.36725	9.15005	9.30713	8.79535	8.99823	8.80456	8.37699	8.73922	8.55906	0.00274	0.489
TMOD3	0.790044	6.41085	63.2146	8.22e-07	3.23e-05	0.245186	0.156761	0.544858	0.00223355	6.63797	6.92215	6.84179	6.28345	6.3307	6.37617	6.19987	6.0541	6.01413	5.32e-05	0.681
ARHGDIA	0.82638	7.44136	62.1368	9.15e-07	3.48e-05	0.359653	0.049573	0.466727	0.00918198	7.69537	7.76001	7.91476	7.53078	7.41116	7.26994	6.95162	7.23983	6.94587	0.000521	0.615
DPYSL5	1.30842	4.85562	61.0014	1.03e-06	3.83e-05	0.947688	0.00202763	0.360736	0.160594	4.92556	5.38615	5.57854	5.01709	4.99759	5.14017	4.21255	4.28355	3.93373	0.00544	2.97
SNX9	0.826261	5.99367	60.2756	1.1e-06	3.97e-05	0.262141	0.15785	0.56412	0.00278896	6.4167	6.17865	6.5105	5.9124	6.00037	5.83349	5.69015	5.74435	5.55168	0.00167	2.35
FHL1	-1.07613	5.44905	58.4704	1.33e-06	4.61e-05	-0.00303749	0.995298	-1.07309	0.00016931	4.28066	4.80586	4.7367	5.57774	5.78546	5.78051	5.59621	5.69724	5.85796	0.00105	-2.4
CBR3	2.97814	1.59327	57.9609	1.41e-06	4.79e-05	1.32233	0.0894505	1.6558	0.005386	2.24508	2.77222	3.20525	1.80483	1.39078	1.6903	0.92912	0.834178	0.81974	0.000736	2.99
USP7	0.604658	8.07904	57.9434	1.41e-06	4.79e-05	0.28564	0.0393203	0.319019	0.0170109	8.3388	8.32973	8.29743	8.09626	8.03301	8.1093	7.84953	7.81309	7.72469	0.0368	0.246
FSD1	-0.940989	5.40585	57.6099	1.46e-06	4.89e-05	-0.40883	0.0382696	-0.532159	0.0129706	4.82035	4.76776	4.84029	5.33194	5.54446	5.32417	5.61762	5.92992	5.85796	0.00371	-2.12
KIAA0101	-1.02994	6.33541	57.3864	1.49e-06	4.97e-05	0.259742	0.23521	-1.28968	2.45e-05	5.46874	5.50671	5.30092	6.86737	6.60487	6.77412	6.57302	6.67223	6.20825	0.00291	-1.68
AK4	1.13145	8.5002	57.3606	1.5e-06	4.97e-05	0.472496	0.0709246	0.65895	0.00946682	9.01907	8.83245	9.0636	8.51299	8.34071	8.33351	8.08679	8.17847	7.4155	5.32e-05	1.39
ZCCHC8	0.910291	5.15885	56.3464	1.67e-06	5.41e-05	0.588319	0.00587617	0.321972	0.0934536	5.55325	5.48339	5.51733	5.1995	5.25968	5.37866	4.60444	4.88242	4.6349	0.00437	0.36
BUB1	-0.772516	7.86746	56.0318	1.73e-06	5.52e-05	-0.272669	0.122386	-0.499846	0.00551868	7.12313	7.56831	7.37776	7.8033	7.93857	8.02452	8.2126	8.24476	8.13454	0.0183	-1.64
PDLIM1	-0.842014	7.46043	53.719	2.23e-06	6.61e-05	-0.455871	0.0202674	-0.386142	0.0420323	6.96859	6.68723	7.10808	7.34041	7.50433	7.39268	7.82443	7.69488	8.06067	0.000616	-0.504
PPFIBP1	-1.14152	4.79782	53.3199	2.34e-06	6.86e-05	-0.178055	0.505068	-0.963463	0.00109679	3.99662	3.57703	4.11307	4.99845	4.99759	4.94536	5.34983	4.99295	5.10471	0.00301	-1.59
MFGE8	-1.1287	9.52696	52.5394	2.55e-06	7.43e-05	-0.271441	0.334774	-0.857258	0.00220495	8.73323	8.97511	8.47808	9.50153	9.72544	9.75883	9.75228	9.66398	10.3069	0.000447	-0.897
SORD	-0.907787	6.44225	51.9942	2.72e-06	7.78e-05	-0.24803	0.237951	-0.659757	0.00338318	5.67142	5.81762	5.93007	6.68998	6.53864	6.38211	6.6347	7.01902	6.6813	0.00571	-0.542
POU5F1	0.561309	11.1499	50.4836	3.24e-06	8.94e-05	0.0942704	0.555396	0.467038	0.00134223	11.4	11.492	11.3616	11.1023	11.0402	10.9365	10.9767	10.9878	10.8372	0.0369	0.493
ASAH1	-0.788455	5.76721	49.0512	3.85e-06	0.00010276	-0.525093	0.00581337	-0.263362	0.154317	5.09303	5.43559	5.45341	5.62103	5.67705	5.68285	6.14563	6.11728	6.26437	0.00223	-0.628
CRMP1	0.985997	7.48981	48.5573	4.09e-06	0.000107787	0.576659	0.0201104	0.409337	0.0714492	7.7519	7.59575	8.13812	7.54048	7.57023	7.4825	7.12796	7.10357	6.60019	0.000361	0.878
HMGA2	0.598977	7.94278	48.5416	4.09e-06	0.000107807	0.268979	0.073962	0.329998	0.0217848	8.13998	8.13399	8.27779	7.79926	7.94224	8.05458	7.59541	7.71974	7.68859	0.00347	1.01
APOE	-0.654423	9.1665	48.4184	4.16e-06	0.000108725	-0.202464	0.225713	-0.451959	0.00572136	8.78833	8.78079	8.58154	9.20907	9.2493	9.27573	9.43936	9.29798	9.58998	2.43e-05	-0.998
BLVRB	-1.27428	4.74783	47.458	4.68e-06	0.000117884	-0.462511	0.100642	-0.811767	0.0115744	3.97227	4.42024	3.6583	4.5512	4.86797	4.8543	5.07591	5.14751	5.40309	0.00134	-0.73
TMSB4X	0.770435	10.0579	47.1448	4.86e-06	0.00012196	0.0682994	0.796064	0.702136	0.000865111	10.4728	10.6389	10.2278	9.82315	9.68883	9.96455	9.68542	9.66593	9.92106	0.000314	1.12
AKAP1	0.559007	6.90938	46.4379	5.31e-06	0.000129643	0.200877	0.159973	0.35813	0.0104117	7.15864	7.11656	7.19719	6.8827	6.90443	6.85748	6.63995	6.72657	6.68309	0.000503	2.43
NANS	-0.923651	5.62684	46.0732	5.56e-06	0.000134262	-0.507807	0.022017	-0.415844	0.0653955	4.87391	4.72863	5.36188	5.55241	5.6522	5.47628	6.12709	6.05749	6.00842	0.00707	-0.437
TNIK	0.848731	6.93757	44.2326	7.05e-06	0.000161278	0.636131	0.00536401	0.2126	0.301618	7.1774	7.05462	7.3542	7.20675	7.0433	6.98002	6.64256	6.53769	6.13423	0.00461	0.495
VPS37B	1.26311	5.04655	44.2079	7.07e-06	0.00016146	0.41694	0.220833	0.846167	0.00861065	5.75231	5.2546	5.80028	5.0981	4.71871	4.94536	4.35958	4.1752	4.88573	0.0255	1.45
KIF21A	0.915147	6.02952	42.7951	8.53e-06	0.000186471	0.540195	0.0253088	0.374951	0.0924378	6.49571	6.26323	6.37905	6.22453	5.98624	6.08722	5.59621	5.83814	5.22763	0.019	1.81
MSI1	1.00461	5.67295	42.4769	8.9e-06	0.000192156	0.443903	0.0944351	0.560705	0.026603	6.17137	6.41883	5.89613	5.48036	5.66645	5.80282	5.01267	5.11529	5.47929	0.000527	1.46
SMNDC1	0.722906	5.80726	42.394	9e-06	0.000192959	0.302778	0.113068	0.420128	0.0229854	6.02515	6.30373	6.14186	5.94683	5.74576	5.71614	5.47241	5.59346	5.45434	0.00137	0.542
PROM1	0.983033	6.85805	42.2022	9.24e-06	0.000196077	0.398997	0.132678	0.584036	0.0203179	7.63265	6.95643	7.15763	6.85965	6.70662	6.81201	6.26915	6.64991	6.2451	0.00295	0.574
PDIA4	0.669969	8.74374	41.8672	9.67e-06	0.000203557	0.389074	0.0318892	0.280895	0.0927143	8.89905	8.83245	9.19225	8.90761	8.76736	8.66417	8.36358	8.52845	8.28956	0.000163	0.519
GJA1	-0.679406	9.7242	41.3708	1.04e-05	0.000213765	-0.352589	0.0567234	-0.326817	0.0577802	9.42503	9.2927	9.19435	9.66594	9.65506	9.80599	9.9243	9.93897	10.2951	0.00148	-0.7
DDT	0.777944	6.2714	41.3578	1.04e-05	0.000213859	0.275881	0.192555	0.502063	0.0136575	6.67616	6.77627	6.50825	6.3621	6.20944	6.07627	6.12335	5.92249	5.78976	5.32e-05	0.939
PNP	0.77674	6.63322	40.938	1.1e-05	0.000222729	0.29305	0.167806	0.483691	0.0175368	7.02591	6.78584	7.08867	6.74692	6.53476	6.46838	6.03461	6.41335	6.4056	0.0195	0.22
ZC3HAV1	0.877865	6.19025	40.6801	1.14e-05	0.000227545	0.455464	0.0564131	0.4224	0.0569644	6.77451	6.04168	6.6289	6.29877	6.14221	6.21249	5.79253	5.83419	5.68281	0.0283	0.292
NDUFAB1	0.573655	6.93074	40.344	1.19e-05	0.000236331	0.0581399	0.775484	0.515515	0.00175169	7.28017	7.32112	7.12869	6.74692	6.83043	6.82297	6.6633	6.81749	6.74785	0.00305	0.675
TRAP1	-0.568057	7.99072	39.8406	1.28e-05	0.000249504	-0.343486	0.0270169	-0.224571	0.122948	7.57317	7.55159	7.80105	7.93287	8.06765	7.85017	8.24735	8.30884	8.333	0.00102	-0.499
PIP4K2A	0.732073	6.19542	39.6022	1.33e-05	0.000256132	0.294711	0.141514	0.437362	0.0238711	6.43464	6.83272	6.39858	6.19209	6.09295	6.24218	5.80192	5.92249	5.9261	0.0218	2.25
CLDN6	0.497148	9.31116	39.584	1.33e-05	0.000256473	0.150442	0.296939	0.346707	0.0102919	9.62524	9.45583	9.49091	9.28168	9.28523	9.2042	9.06136	9.1117	9.15119	0.0221	0.285
HMGB3	0.546015	9.04276	39.4766	1.35e-05	0.00025879	0.0205714	0.928182	0.525443	0.00116503	9.37249	9.1482	9.43822	8.88876	8.83948	8.91314	8.75335	8.90436	8.92046	0.000591	0.696
SCRN1	0.653977	7.41951	38.7914	1.49e-05	0.00027922	0.143252	0.476069	0.510725	0.00529658	7.47041	7.81241	7.91476	7.30293	7.30473	7.32339	7.1575	7.07705	7.26336	0.00233	0.474
GAA	-0.926665	6.13737	38.7277	1.5e-05	0.000281455	-0.700557	0.00546216	-0.226107	0.369622	5.54502	6.05756	5.45808	5.9124	6.02546	5.85926	6.75552	6.3621	6.73236	0.0189	-2.04
LAMC1	0.89767	8.43752	38.6751	1.51e-05	0.000282525	0.464705	0.0664386	0.432964	0.0632613	8.92941	8.77839	8.65188	8.36625	8.42902	8.50863	7.93516	7.56969	8.31231	0.000185	1.03
LAMB2	-0.820035	6.16155	38.5014	1.55e-05	0.000288013	-0.0842741	0.75666	-0.735761	0.0021709	5.72341	5.55224	5.37179	6.1335	6.44049	6.42301	6.48548	6.23292	6.5382	6.58e-05	-2.89
PMM2	0.845261	5.22392	38.3303	1.59e-05	0.000293844	0.115748	0.691153	0.729513	0.00278896	5.74514	5.74104	5.64953	5.20764	4.94596	5.05351	4.66739	5.14112	5.00511	0.011	0.399
CCS	-0.954731	4.55157	36.8189	1.99e-05	0.000350085	-0.43412	0.0776747	-0.520611	0.0492239	4.13469	4.15103	3.78241	4.40319	4.57505	4.64303	4.85935	4.94975	5.07227	0.0467	-2.81
PIR	-1.03886	4.30648	36.6491	2.04e-05	0.000355452	-0.475678	0.0738805	-0.563183	0.0518371	3.4444	4.09058	3.7061	4.28513	4.29226	4.31077	4.61512	4.93505	4.68582	0.00219	-2.95
AKAP12	0.681686	7.87858	36.2081	2.18e-05	0.000372748	0.401636	0.0420348	0.28005	0.123369	8.24026	8.00074	8.12206	7.89684	7.93857	7.9455	7.44034	7.31125	7.78432	0.000538	0.617
DSP	0.979009	7.58821	36.154	2.2e-05	0.00037499	0.515124	0.0699196	0.463885	0.0762916	8.01739	7.9335	7.97697	7.56127	7.54056	7.67379	6.99726	6.58316	7.50228	3.1e-05	1.77
TCEA1	0.625147	7.98494	35.7594	2.34e-05	0.000389047	0.0857851	0.70261	0.539362	0.00361501	8.39828	8.33951	8.17114	7.6888	7.86635	7.95947	7.67798	7.6461	7.92948	1.12e-05	0.883
ANK2	1.26603	5.40763	35.6785	2.37e-05	0.000391838	0.311737	0.439213	0.954293	0.00840267	6.42121	5.76057	5.8401	5.57145	4.83681	5.14017	4.62573	4.81179	5.16748	0.00274	3.44
PSAP	-0.48426	9.22993	35.3141	2.5e-05	0.000407025	-0.300075	0.0350785	-0.184185	0.160714	8.91671	8.9219	8.97736	9.12618	9.26138	9.20838	9.44461	9.41179	9.63302	0.004	-0.424
SOD1	-0.48528	7.63294	34.5801	2.81e-05	0.000441323	-0.199981	0.160376	-0.285299	0.0371202	7.2752	7.27433	7.36664	7.73175	7.64948	7.62328	7.80006	7.9344	7.86939	0.0165	-0.694
GLB1	-0.632452	6.16582	34.1784	2.99e-05	0.00046311	-0.195609	0.288784	-0.436843	0.0175368	5.68647	5.63921	5.82575	6.19209	6.26434	6.26164	6.33203	6.32595	6.61715	1.61e-06	-3.1
H2AFY	0.598021	7.01052	33.8271	3.16e-05	0.000484701	0.195393	0.290676	0.402628	0.0194173	7.42851	7.14656	7.24652	7.08836	6.96188	6.8295	6.69386	6.84329	6.76993	0.00204	0.582
FKBP5	-0.532105	6.46339	33.2349	3.48e-05	0.00051948	-0.00239446	0.999065	-0.52971	0.00171543	5.977	5.99298	6.1126	6.62768	6.61409	6.66387	6.65297	6.71801	6.54215	0.0015	-0.435
BCAT1	0.487281	8.63648	33.0699	3.57e-05	0.000528372	0.245471	0.0998148	0.241809	0.0780995	8.85893	8.83706	8.75774	8.66624	8.59651	8.69432	8.4814	8.46658	8.27181	0.0117	0.361
ADD1	0.48368	7.38094	32.3134	4.04e-05	0.000582659	-0.0373755	0.857882	0.521055	0.00108548	7.62681	7.56831	7.75161	7.25073	7.2419	7.14976	7.17746	7.26648	7.31048	0.00133	0.443
TBCA	0.534823	7.78462	32.283	4.06e-05	0.000583393	0.157711	0.365117	0.377112	0.0174557	7.97206	8.10754	8.01463	7.84562	7.64229	7.69183	7.61151	7.6718	7.42731	0.00367	0.693
FSCN1	0.679386	9.02953	32.2798	4.06e-05	0.000583393	0.283682	0.182966	0.395704	0.0437303	9.24996	9.14449	9.50815	9.10728	9.00945	8.8524	8.84527	8.83186	8.42365	0.000211	0.773
AP2A2	0.633409	5.88498	31.6018	4.55e-05	0.000631886	0.458964	0.0170656	0.174445	0.340576	6.25955	6.05756	5.99245	6.08574	6.02546	5.91767	5.45467	5.5459	5.66479	0.00011	2.93
DDX23	0.682799	7.32626	31.2766	4.8e-05	0.00066046	0.223423	0.314663	0.459376	0.0241611	7.68791	7.41037	7.76013	7.43181	7.25492	7.07474	6.93253	7.25469	6.90961	0.0117	0.417
LRRN1	-0.629967	8.19173	31.2211	4.85e-05	0.00066462	-0.279433	0.153136	-0.350534	0.0574679	7.84537	7.87198	7.65242	8.21907	8.11582	8.29625	8.29048	8.42183	8.72433	0.0241	-2.44
PLIN3	-0.625294	6.39008	31.0904	4.96e-05	0.000675772	-0.229548	0.225727	-0.395746	0.034399	5.7161	6.11937	6.09176	6.41927	6.47733	6.42013	6.74826	6.72443	6.52627	0.0221	-0.239
HADHB	-0.607655	6.02787	30.8586	5.15e-05	0.000699141	-0.48534	0.00907446	-0.122315	0.52263	5.69393	5.50671	5.82935	5.7985	6.01158	5.89708	6.50284	6.28598	6.36823	0.00573	-0.209
ITPA	0.731622	6.09445	30.6568	5.33e-05	0.000719147	0.386651	0.0891549	0.344971	0.103316	6.54195	6.33011	6.30854	6.12923	6.21672	6.0504	5.85246	5.95198	5.42894	0.00452	0.524
VAMP3	-0.644455	5.48462	30.6237	5.36e-05	0.000721954	-0.273308	0.150628	-0.371147	0.0548833	4.87391	5.22679	5.15929	5.55878	5.46518	5.52003	5.82511	5.71884	5.7997	0.0374	-0.266
BLMH	-0.533231	6.54773	30.6075	5.38e-05	0.000722065	-0.307586	0.0578063	-0.225645	0.149692	6.17137	6.07326	6.36174	6.49768	6.57686	6.50149	6.73362	6.92363	6.83261	0.00333	-0.664
GLDC	0.45175	7.83588	30.268	5.7e-05	0.000758748	0.32087	0.0251738	0.130881	0.331018	7.89803	8.00484	8.01701	7.8586	7.99188	7.9007	7.51924	7.69597	7.58029	0.000385	0.534
MYO1E	-0.85097	6.24719	30.2184	5.75e-05	0.000762381	-0.334305	0.191277	-0.516666	0.0448366	5.62531	5.8725	5.65359	6.26408	6.31043	6.25519	6.50284	6.25674	6.96072	0.00606	-0.48
INF2	-0.613203	5.56083	30.1895	5.78e-05	0.000764441	-0.218517	0.237508	-0.394686	0.0345141	4.97543	5.22679	5.26414	5.51355	5.69105	5.63391	5.81124	5.81024	5.87373	0.0387	-1.39
GALE	0.860808	4.78157	30.031	5.94e-05	0.000779617	0.303715	0.277734	0.557093	0.0312294	5.18066	5.1695	5.28527	4.94105	4.81778	4.47537	4.28125	4.70326	4.37607	0.00223	2.05
COTL1	-0.593243	7.2193	29.7788	6.21e-05	0.000805576	0.105925	0.62189	-0.699169	0.000709077	6.4742	6.83272	6.80019	7.62036	7.37148	7.41023	7.32955	7.45078	7.31626	0.0043	-0.843
PIN4	-0.658172	5.48949	29.7678	6.22e-05	0.000806447	-0.419274	0.0323344	-0.238898	0.229167	5.10428	5.28189	5.0524	5.36869	5.3639	5.54141	5.92295	5.90752	5.67922	0.000421	-0.933
GFPT1	-0.679253	7.00977	29.5731	6.43e-05	0.000825959	-0.217719	0.317877	-0.461534	0.0273049	6.28942	6.86916	6.52612	7.06392	7.0282	7.14103	7.25123	7.15994	7.45378	0.0351	-0.244
CGN	0.473555	7.15631	29.5238	6.49e-05	0.000831103	0.304833	0.0430308	0.168722	0.229159	7.29006	7.2469	7.39366	7.25269	7.28294	7.13577	6.83536	6.98555	6.94587	0.000527	0.539
DPYSL2	0.509803	7.43597	29.4339	6.59e-05	0.00083769	0.289895	0.0768588	0.219908	0.14439	7.75903	7.44095	7.62055	7.43007	7.4332	7.57354	7.22183	7.18033	7.17701	0.0191	0.228
PODXL	-0.767181	10.453	29.3467	6.69e-05	0.000843878	-0.247584	0.342177	-0.519597	0.0273059	10.0605	9.89081	9.84238	10.527	10.5726	10.4925	10.5744	10.477	11.1799	0.00136	-0.519
PDCD6	0.514586	6.34459	29.2388	6.82e-05	0.000857264	0.319445	0.0506368	0.195141	0.201143	6.56656	6.41883	6.57842	6.37299	6.46311	6.41144	6.10452	6.21478	5.98538	0.0135	0.278
EPHA1	0.521956	7.72711	29.1726	6.9e-05	0.000864514	0.042958	0.856657	0.478998	0.00477535	8.02185	7.86298	8.08261	7.66832	7.615	7.50716	7.55159	7.70682	7.39925	0.00639	3.87
TP53BP1	0.768269	6.61478	29.1622	6.92e-05	0.000864679	0.439721	0.0749025	0.328548	0.147499	7.19855	6.46717	6.89947	6.72725	6.59373	6.68324	6.14563	6.12378	6.4056	0.00604	0.37
NAP1L4	0.4299	7.97022	29.0799	7.02e-05	0.000875671	0.186978	0.184518	0.242922	0.0612839	8.15087	8.09221	8.16473	7.99413	7.95608	7.96739	7.78121	7.87502	7.70279	0.000417	0.445
TIMM8B	0.630031	6.33586	29.0771	7.02e-05	0.000875671	0.341676	0.0901318	0.288355	0.123235	6.65719	6.40648	6.64329	6.48434	6.3551	6.30293	5.94005	6.27727	5.89243	0.0293	0.239
GSTK1	-0.820034	4.32894	28.9865	7.14e-05	0.00088696	-0.211925	0.404491	-0.608109	0.0193238	3.67314	3.96152	3.82633	4.47236	4.35519	4.50833	4.51599	4.68581	4.72112	0.000361	-2.03
CACNA2D1	0.871244	4.85668	28.5918	7.66e-05	0.000939455	0.421114	0.135858	0.45013	0.0835002	5.46874	4.76776	5.29051	4.82948	4.88634	4.96923	4.2946	4.42696	4.70004	0.0128	1.3
PAK2	0.531457	6.63107	28.4347	7.87e-05	0.000958426	0.190066	0.283805	0.341391	0.0375675	6.95311	6.96487	6.72484	6.50099	6.7049	6.61175	6.36722	6.42391	6.47342	0.00175	0.482
CDKN2AIPNL	-0.592909	5.54149	28.3332	8.02e-05	0.000966341	-0.283876	0.120735	-0.309033	0.0914387	5.19125	5.04761	5.22639	5.41158	5.55216	5.67803	5.81124	5.91128	5.77304	0.00187	-0.678
TMPO	0.485232	8.19882	27.4222	9.47e-05	0.00109931	0.143287	0.412693	0.341944	0.0266263	8.5008	8.19268	8.50253	8.19369	8.12359	8.13151	7.91693	8.03428	8.06823	9.82e-05	0.538
NAV1	0.693619	6.43064	27.0133	0.000102149	0.0011634	0.552271	0.0165429	0.141348	0.534397	6.81615	6.39403	6.64329	6.6307	6.51127	6.61427	5.94429	5.81426	6.30216	0.00486	0.327
GGH	-0.747322	5.19754	26.9964	0.000102471	0.0011634	-0.385934	0.0963935	-0.361388	0.126255	4.99973	4.72863	4.53972	5.1327	5.11653	5.28033	5.42462	5.69724	5.52795	0.00125	-2.25
KIF11	0.442293	7.19875	26.6451	0.000109433	0.00122695	0.207609	0.165296	0.234683	0.0904204	7.34088	7.28111	7.46832	7.18425	7.19843	7.26352	7.06895	7.02943	6.93238	0.0141	0.32
HSPH1	0.730566	7.32366	26.5342	0.000111741	0.00124626	0.464892	0.0605633	0.265674	0.2437	7.82682	7.05462	7.6816	7.493	7.29674	7.40294	6.86251	6.90867	7.03414	0.00125	0.321
ANXA2	-0.580735	7.36537	26.3009	0.000116779	0.00129115	-0.44901	0.0211579	-0.131725	0.500336	6.90889	6.9308	7.25324	7.45591	7.20333	7.10018	7.63269	7.73678	7.7497	1.83e-06	-1.26
HADHA	-0.427953	7.68483	26.0713	0.00012199	0.00133717	-0.145331	0.335137	-0.282622	0.041158	7.36212	7.35363	7.42851	7.62188	7.86249	7.72725	7.89955	7.89793	7.86387	0.0169	-0.19
PYGL	0.608147	6.70879	26.0223	0.000123134	0.00134586	0.0366223	0.904589	0.571525	0.00584536	6.8024	7.20475	7.13307	6.36937	6.73563	6.52315	6.63995	6.41864	6.49194	0.0101	2.63
EPPK1	1.20233	4.39377	25.997	0.000123732	0.00135143	0.91255	0.0222046	0.289779	0.445537	4.72154	5.30867	4.65787	4.92139	4.53678	4.43023	3.82783	3.26472	4.0823	0.000314	0.545
ALDH3A2	0.603246	6.51955	25.9546	0.000124739	0.00135855	0.279634	0.176005	0.323612	0.0900094	6.52531	6.73738	7.00037	6.52072	6.57686	6.49603	6.31247	6.37848	6.06996	0.00461	1.04
MAP2	0.934804	4.92864	25.8127	0.000128175	0.00138806	1.00879	0.00214454	-0.073986	0.839197	5.04713	5.13998	5.22639	5.14969	5.41543	5.28033	3.95101	4.09816	4.72808	0.000447	1.79
PGLS	-0.726603	5.17171	25.6912	0.000131206	0.00140991	-0.393937	0.089282	-0.332666	0.156904	4.56749	4.84297	4.84029	4.8914	5.35952	5.11186	5.63872	5.43541	5.50788	0.00219	-0.476
EEA1	0.80363	4.52684	25.4795	0.000136677	0.00145643	0.369824	0.178139	0.433805	0.0888524	4.87391	5.10984	4.86156	4.76478	4.35519	4.61304	4.16971	4.09816	4.37607	0.00176	1.3
ARG2	-0.576101	5.70366	24.7233	0.000158451	0.00163604	-0.0655933	0.793685	-0.510508	0.0103805	5.01173	5.36079	5.42036	5.87202	5.82411	5.84643	5.89253	5.98802	5.85478	0.000629	-0.974
SEC24D	-0.72507	6.17313	24.6629	0.000160354	0.00164901	0.0929063	0.758722	-0.817977	0.00203089	5.57767	5.2546	5.68971	6.62768	6.37909	6.31229	6.45309	6.52793	6.0451	0.00295	-0.644
FARP1	0.530263	7.19955	24.6024	0.000162286	0.00166218	0.314692	0.0901429	0.215571	0.208623	7.1774	7.35363	7.59856	7.1551	7.34072	7.25868	6.96838	6.82149	7.02851	0.0027	0.938
DBNL	0.842699	5.4097	24.573	0.000163233	0.00167077	0.644076	0.0266856	0.198623	0.48286	5.90163	5.04761	5.80761	5.76029	5.46518	5.52003	4.77611	5.14112	4.92259	0.000532	0.498
SFN	1.55795	2.90633	24.559	0.000163687	0.00167429	0.800991	0.151031	0.756962	0.114027	3.21457	3.81977	3.85488	3.40052	2.72581	2.97325	2.87358	2.10028	2.0216	0.0332	5.57
SMC2	0.464926	6.50098	24.0833	0.000179985	0.00179656	0.172591	0.310602	0.292335	0.0581727	6.78153	6.58139	6.72096	6.5562	6.40694	6.52046	6.36088	6.35384	6.25958	0.00161	0.393
CAPN1	0.503096	7.51291	24.0004	0.000183007	0.00181372	0.257449	0.152941	0.245647	0.136373	7.70464	7.49442	7.85771	7.493	7.57967	7.53941	7.18823	7.1881	7.45168	0.00123	0.619
PPP1R21	0.655683	4.57477	23.9487	0.000184924	0.00182562	0.351988	0.122301	0.303695	0.153759	4.7928	4.91446	4.93025	4.56393	4.73232	4.66268	4.21255	4.29511	4.43679	0.00867	0.998
ITGB5	0.542239	8.30476	23.8789	0.000187547	0.00184319	-0.0679923	0.794456	0.610232	0.00232854	8.4944	8.47572	8.83726	8.23905	8.03164	7.97232	7.98955	8.28514	8.17393	0.00301	0.441
SDCBP	0.444687	6.82588	23.7382	0.000192959	0.00188548	0.144521	0.392158	0.300166	0.0451635	6.95311	7.03069	7.08867	6.8017	6.73901	6.87021	6.74826	6.68765	6.54609	0.00125	0.48
SPTBN2	0.867205	6.02176	23.5917	0.000198786	0.00192398	0.501285	0.105636	0.36592	0.197419	6.4031	5.89034	6.58483	6.0635	6.1139	6.07993	5.40011	5.24603	5.99406	0.00154	3.36
MAP7D1	0.510507	6.31296	23.5082	0.000202196	0.00194714	0.459878	0.011311	0.0506289	0.808543	6.21872	6.59234	6.54595	6.5076	6.46311	6.45436	5.93579	6.09763	6.02547	0.00505	1.81
BAG5	0.465427	6.00687	23.3461	0.000209008	0.00199144	0.124769	0.49636	0.340658	0.0329387	6.26457	6.17865	6.24794	5.9852	6.00318	5.93797	5.8434	5.96651	5.74929	0.00475	1.64
HSD17B4	-0.383877	8.18127	23.0987	0.000219909	0.00207463	-0.27152	0.0506368	-0.112357	0.400573	7.9093	7.9925	7.96474	8.12339	8.16808	8.13327	8.44892	8.48245	8.30477	0.0141	-0.208
ENSA	0.507345	8.12555	22.8001	0.000233934	0.00217741	0.127204	0.54934	0.380141	0.0313445	8.4488	8.19985	8.4003	8.1689	8.03026	7.96542	7.95211	8.10244	7.71947	0.0434	0.28
VRTN	-0.581234	7.81435	22.6602	0.000240855	0.00223232	-0.250003	0.24493	-0.331231	0.0953472	7.63459	7.10896	7.46138	7.85601	7.80004	7.87355	7.89298	8.0717	8.28544	0.00469	-0.266
ACTN4	-0.372827	8.31369	22.632	0.000242278	0.00224061	-0.156425	0.264917	-0.216402	0.0891935	8.01143	8.00893	8.13666	8.32851	8.38877	8.32582	8.53584	8.44341	8.53347	0.00177	-0.391
TCP1	0.412987	8.75614	22.5895	0.000244438	0.00225869	0.0837445	0.647289	0.329243	0.023689	8.94357	8.8045	9.06054	8.712	8.73815	8.62213	8.54495	8.73499	8.5414	0.00291	0.376
FASN	0.522422	9.63147	22.5009	0.000249013	0.0022968	0.434792	0.0254923	0.0876295	0.661399	9.72563	9.59151	9.95155	9.8396	9.7756	9.64243	9.47095	9.09321	9.37354	0.00177	0.337
HRSP12	-0.625183	5.30073	22.4817	0.000250018	0.00230468	-0.209245	0.351663	-0.415938	0.0563881	4.72154	4.94892	4.9894	5.41158	5.3285	5.36673	5.62292	5.73165	5.34995	0.000589	-0.618
GFPT2	-0.608675	7.3803	22.1071	0.000270571	0.00244987	-0.289401	0.195191	-0.319274	0.127884	6.58676	7.1832	7.17472	7.37514	7.45389	7.32955	7.55991	7.63591	7.81814	0.0102	-0.379
TFRC	-0.733351	7.22038	21.9141	0.000281901	0.00253	-0.368468	0.167561	-0.364883	0.150227	6.23417	6.93939	7.03197	7.28574	7.0982	7.22933	7.6155	7.71867	7.36618	0.00068	-0.361
HN1	0.448681	8.09143	21.6267	0.000299787	0.00264615	0.176999	0.314739	0.271682	0.0821597	8.28544	8.12272	8.38202	8.18135	8.03026	8.02167	7.82097	8.06581	7.81406	0.00412	0.357
UROD	0.46881	6.36686	21.5425	0.00030527	0.00268308	0.136853	0.472481	0.331957	0.0453852	6.46113	6.57037	6.71124	6.41927	6.32847	6.26164	6.18918	6.32031	6.0944	0.00606	0.353
PPIL3	0.645586	5.12789	21.5393	0.000305485	0.00268343	0.287731	0.23461	0.357855	0.108554	5.57767	5.36079	5.34184	4.99845	5.15746	5.29928	4.87721	4.68581	5.04466	0.00068	0.672
CNN2	-0.432523	8.67545	21.467	0.000310281	0.00271574	-0.344073	0.0343237	-0.0884497	0.591538	8.56735	8.35243	8.37032	8.58971	8.6897	8.51675	8.88664	8.86518	9.07273	9.82e-05	-0.723
LGALS1	-0.90766	4.0405	21.3686	0.000316959	0.00275105	-0.114852	0.762819	-0.792808	0.017818	3.57951	3.74331	3.1602	4.05196	4.27377	4.33546	4.22656	4.2364	4.51932	1.12e-05	-1.24
MRPL39	-0.667195	5.21049	21.3116	0.000320893	0.00276481	-0.601515	0.0123095	-0.0656799	0.828867	4.64657	5.13998	4.95684	5.08932	5.16751	4.8021	5.47241	5.71024	5.65752	0.00505	-0.439
COX5B	0.413367	7.37653	21.2284	0.000326748	0.00280158	0.0425698	0.842847	0.370797	0.0147707	7.71017	7.56276	7.47293	7.33299	7.28755	7.25545	7.25807	7.2606	7.23433	0.00756	0.507
PHPT1	0.509978	6.14099	21.0694	0.000338268	0.00287565	0.368691	0.0514124	0.141287	0.447456	6.44795	6.31698	6.17903	6.38021	6.14476	6.21915	5.94852	5.84209	5.86744	0.0461	0.315
IQGAP2	0.649346	6.86698	20.9526	0.00034702	0.00292816	0.232479	0.373748	0.416867	0.0693878	6.94375	7.27433	7.27056	6.7329	6.89084	6.84678	6.81001	6.73719	6.18062	0.000707	0.571
HSP90AA1	0.321879	11.36	20.6256	0.000372934	0.00309297	0.215389	0.0870315	0.10649	0.363405	11.4284	11.3757	11.5229	11.4406	11.4066	11.393	11.1174	11.2412	11.2373	0.000798	0.342
EFHD2	0.500979	5.57223	20.5004	0.000383433	0.00315615	0.329613	0.0801853	0.171366	0.342828	5.83567	5.52965	5.81489	5.66896	5.64862	5.68765	5.23676	5.44581	5.34543	0.0419	0.609
MYL9	-1.18226	6.04376	20.2617	0.000404388	0.00328686	-0.211154	0.679429	-0.97111	0.0280893	5.29308	4.26481	5.40596	6.72158	5.99474	5.79394	6.10452	6.25674	6.80491	1.16e-06	-2.37
IFT27	-0.669222	4.68478	20.1649	0.000413254	0.00334229	-0.376102	0.119241	-0.293121	0.234275	4.30036	4.15103	4.3819	4.56393	4.68411	4.72942	5.12159	4.77926	5.14686	0.00606	-0.367
SPAG9	-0.436669	6.2488	19.9582	0.00043293	0.00346299	-0.264348	0.106783	-0.172321	0.285553	5.85577	6.04168	6.06451	6.14202	6.30361	6.23892	6.47085	6.43178	6.57146	0.0188	-0.93
HPRT1	-0.651191	5.42642	19.9234	0.000436344	0.00348665	-0.132473	0.635532	-0.518718	0.0333793	4.98763	4.60444	5.09491	5.43256	5.58253	5.61386	5.73492	5.8771	5.39437	1.97e-05	-0.851
HSP90B1	0.358902	10.2902	19.8998	0.000438683	0.00350168	0.176167	0.224082	0.182736	0.158155	10.3985	10.3491	10.4813	10.331	10.2672	10.3157	10.1827	10.2232	9.9736	0.0283	0.214
FTL	-0.367981	10.0434	19.6945	0.000459595	0.00364957	-0.0511084	0.792549	-0.316873	0.0227601	9.6723	9.82856	9.75607	10.2711	10.1281	10.0234	10.2017	10.1926	10.1977	0.000112	-0.766
SUCLA2	0.466686	6.04562	19.4726	0.00048348	0.0037746	0.180983	0.340678	0.285703	0.0946726	6.22389	6.14932	6.34925	5.89739	6.2143	6.00878	5.80659	5.97371	5.83558	0.00351	0.667
NUDCD1	0.465215	6.65963	19.4671	0.000484094	0.00377554	0.216372	0.244193	0.248844	0.141204	6.95311	6.80477	6.78171	6.73852	6.6432	6.65654	6.45607	6.64089	6.28575	0.0104	0.375
ECH1	-0.484297	6.24901	19.325	0.000500148	0.00388294	-0.519741	0.00647374	0.035444	0.885562	5.90806	6.17865	6.04915	5.91737	6.16748	6.10887	6.54256	6.4654	6.73063	0.0264	-0.408
CYP2S1	-0.517428	7.44497	19.2996	0.000503084	0.0038998	-0.261188	0.200428	-0.25624	0.178943	7.18271	7.11656	7.05677	7.47963	7.49538	7.36596	7.5668	7.52378	7.98427	0.000818	-0.537
CKMT1A	-0.796526	4.43596	19.2641	0.000507217	0.00391992	-0.40191	0.166311	-0.394616	0.187929	3.78922	3.89239	4.1481	4.33054	4.58258	4.33546	5.09893	4.5574	4.74875	0.00123	-0.346
MAN2B1	-0.514857	5.82006	18.8733	0.00055535	0.00420483	-0.291806	0.136047	-0.22305	0.251421	5.42454	5.79885	5.42036	5.76029	5.92237	5.71143	6.16394	6.10421	6.00842	0.00121	-0.425
FAM213A	0.419926	6.44492	18.7516	0.000571388	0.00429861	0.409784	0.014089	0.0101416	0.968527	6.46113	6.58139	6.5827	6.57833	6.57686	6.65899	6.0465	6.21174	6.32299	0.0207	0.435
CKB	0.530258	8.21846	18.5935	0.000593006	0.00442794	0.130939	0.603104	0.399319	0.0479944	8.44548	8.34921	8.57834	8.08195	8.28581	8.04992	7.91477	7.76198	8.30418	9.8e-06	1.06
DHCR24	0.673382	9.14155	18.5739	0.000595751	0.0044361	0.499933	0.0696748	0.173449	0.51545	9.49347	8.92407	9.52379	9.4159	9.22784	9.08728	8.70915	9.04613	8.44545	0.0214	0.224
LMNB2	0.345382	8.80853	18.3535	0.000627625	0.00461949	0.190531	0.183617	0.154851	0.235067	8.92783	8.89122	8.93494	8.94155	8.82367	8.74934	8.62113	8.71846	8.61409	0.000503	0.403
PPME1	-0.517203	5.86352	18.2427	0.000644375	0.00469519	-0.24016	0.239347	-0.277043	0.160492	5.67142	5.33496	5.51733	6.04999	5.79522	5.80282	6.23839	6.0541	6.06722	0.00606	-0.485
GNPDA1	-0.448218	6.52165	18.2276	0.000646706	0.00470785	-0.321921	0.0696485	-0.126297	0.48554	6.39396	6.11937	6.23984	6.44014	6.45902	6.50694	6.59747	6.86477	6.8818	0.0004	-3.63
CFL2	0.593191	4.60386	17.8375	0.000710101	0.00507755	0.443849	0.0596739	0.149342	0.529437	4.887	4.87916	4.76707	4.60147	4.82415	4.83711	4.34682	4.46837	4.19708	0.0158	0.72
ATP2B1	0.59091	5.85559	17.6986	0.000734356	0.00521288	0.24706	0.324057	0.34385	0.126695	6.22904	6.2074	5.97629	5.89739	5.74911	5.942	5.64915	5.87325	5.29946	0.000382	0.631
ISOC1	-0.567443	5.29204	17.698	0.000734477	0.00521288	0.060933	0.834587	-0.628376	0.00711335	4.64657	5.13998	4.80414	5.57145	5.51721	5.43688	5.51296	5.53132	5.30412	0.0372	-0.26
LTA4H	-0.396936	7.90202	17.6846	0.000736858	0.00522735	-0.149089	0.391691	-0.247847	0.105539	7.51746	7.79831	7.57729	7.82594	7.94881	8.05643	8.08005	8.03944	8.16498	0.00287	-0.405
AACS	0.390834	6.38616	17.6636	0.00074063	0.00525168	0.359663	0.0236003	0.0311709	0.874858	6.46113	6.46717	6.50825	6.60629	6.51324	6.45436	6.1083	6.26558	6.13423	0.00357	0.704
IMPDH1	0.596717	5.86862	17.4056	0.000788673	0.00551314	0.448663	0.0675114	0.148053	0.545495	6.03106	5.52965	6.34423	6.04999	6.02822	5.92176	5.62292	5.61205	5.45013	0.0234	1.62
MGMT	-0.713788	4.09452	17.2521	0.000818956	0.00567015	-0.472791	0.0869234	-0.240997	0.415689	3.9475	3.28501	3.72169	3.97778	3.99767	4.12493	4.39721	4.43743	4.59739	0.00134	-1.44
GLS	0.502496	6.15909	17.1432	0.000841226	0.00580363	0.286988	0.171523	0.215508	0.272537	6.14982	6.27686	6.5612	6.21245	6.27134	6.16506	5.97779	6.09433	5.72167	0.0318	0.211
EHD4	-0.404669	6.11192	17.128	0.000844391	0.00581759	-0.27831	0.0889241	-0.126358	0.449523	5.78063	5.99298	5.89613	5.99933	6.03373	6.19236	6.34813	6.36484	6.34579	0.0367	-0.336
FLII	-0.355766	7.51702	16.8917	0.000895338	0.00609994	-0.0738329	0.684901	-0.281933	0.0479955	7.24757	7.13164	7.32132	7.61272	7.64499	7.54206	7.70073	7.5921	7.72817	0.0191	-0.326
CTSB	0.568125	5.86111	16.8743	0.000899216	0.00611547	0.0833752	0.79171	0.48475	0.0344291	6.16602	6.3688	6.04915	5.59645	5.83045	5.85926	5.50149	5.53132	5.96491	0.000154	3.79
YWHAZ	0.297827	9.64467	16.803	0.00091536	0.00620595	0.0768044	0.60868	0.221023	0.0619519	9.68125	9.77435	9.82444	9.60295	9.59278	9.6529	9.5367	9.5903	9.49452	0.0188	0.336
AGPS	-0.432275	6.23143	16.7718	0.000922523	0.00624345	-0.0217329	0.935112	-0.410542	0.0210475	5.88868	5.74104	5.96651	6.5043	6.31043	6.28719	6.31575	6.50075	6.35031	0.00206	-0.547
PACSIN2	0.353862	6.72702	16.5041	0.000986659	0.00656714	0.147706	0.349587	0.206156	0.141076	6.77451	6.95643	6.8926	6.76358	6.75576	6.69998	6.57302	6.64315	6.56759	0.0217	0.251
FNBP1	0.463395	5.82708	16.446	0.00100125	0.00663254	0.463198	0.0169701	0.00019677	1	5.93981	5.76057	6.03049	6.01333	6.01715	6.00878	5.59621	5.35491	5.69706	0.0485	0.732
DPYSL3	0.509979	10.0595	16.4422	0.0010022	0.00663595	0.180802	0.451947	0.329177	0.105489	10.2456	10.3057	10.2664	9.93702	10.0273	10.0923	9.61231	9.62046	10.2029	0.000325	0.569
SND1	-0.372944	8.32351	16.3816	0.00101768	0.00672679	-0.13075	0.450631	-0.242193	0.105158	7.97359	7.98422	8.19087	8.32944	8.46105	8.32967	8.59235	8.35924	8.55516	0.0258	-0.212
LIMS1	0.464946	5.57085	16.2469	0.00105308	0.0069223	0.273426	0.164882	0.19152	0.308406	5.64855	5.8725	5.78181	5.72672	5.49343	5.71143	5.34983	5.48668	5.29009	0.00274	3.6
CLINT1	0.446271	6.93114	16.1998	0.00106579	0.00696957	0.120866	0.585794	0.325405	0.0708983	7.24757	7.07036	7.08114	6.91784	6.90142	6.85535	6.71884	7.00854	6.56176	0.0219	0.271
MRPS27	-0.374748	7.05151	16.0733	0.0011008	0.00714049	-0.131785	0.442722	-0.242963	0.109013	6.67239	6.66668	6.95822	7.02762	7.1637	7.11452	7.25123	7.25765	7.19846	0.0139	-0.254
ACTC1	-1.73632	3.56569	16.0612	0.00110421	0.00714992	-0.640253	0.332679	-1.09606	0.133287	1.52121	1.67212	3.08987	3.93921	3.71195	2.84152	3.77163	3.72381	4.7071	0.0182	-0.633
CHORDC1	0.374484	6.24612	16.0261	0.00111419	0.00719688	0.464093	0.00481893	-0.089609	0.582357	6.27456	6.16406	6.38151	6.47426	6.44049	6.45436	5.93579	5.99512	6.05897	0.0489	0.439
PRKAR2B	0.558562	5.70846	15.6482	0.00122835	0.00769709	0.367213	0.127387	0.191349	0.412259	5.51161	6.13442	6.08875	5.75475	5.71866	5.93797	5.45467	5.52643	5.35894	0.026	0.556
PDCD6IP	0.357167	6.93529	15.6375	0.00123178	0.00770908	0.13391	0.42489	0.223257	0.125419	6.95311	7.14656	7.15045	6.93998	7.00176	6.86174	6.82619	6.74353	6.84066	0.000302	0.492
CBWD1	0.51151	6.18431	15.6078	0.00124131	0.00775288	0.219717	0.343586	0.291793	0.160492	6.33311	6.75696	6.21802	6.30636	6.17248	6.10528	5.94852	6.09763	5.88933	1.83e-06	3.33
MYO5A	0.53283	5.79086	15.5916	0.00124657	0.00777013	0.311025	0.180022	0.221805	0.313734	5.99525	6.0888	5.96324	5.85658	5.81774	5.90947	5.41242	5.31574	5.85796	0.00146	2.84
PGM2L1	0.536195	6.26896	15.493	0.00127903	0.00790777	0.272176	0.255243	0.264019	0.227605	6.18203	6.64583	6.63096	6.3621	6.24072	6.31229	6.07773	6.2419	5.76291	0.000634	1.17
NME4	0.372779	8.20135	15.4041	0.00130914	0.0080484	0.346217	0.0363383	0.0265618	0.900286	8.26679	8.27646	8.28765	8.30025	8.37093	8.30722	7.845	7.87982	8.19291	0.00223	0.976
GSTP1	0.309465	9.55467	15.33	0.00133484	0.00817683	-0.00269111	0.991977	0.312156	0.0190146	9.76382	9.67364	9.66855	9.52451	9.50828	9.36502	9.51191	9.47187	9.43064	0.0372	0.227
KTN1	0.355847	7.74444	15.1311	0.00140673	0.00849144	0.233252	0.145019	0.122595	0.422905	7.78373	7.831	7.92994	7.83384	7.739	7.84158	7.49776	7.47764	7.72904	0.0141	0.411
AHNAK	1.3991	4.85295	15.0663	0.0014311	0.00857429	0.714711	0.265987	0.684391	0.222899	5.23285	5.72124	5.50837	4.51232	5.09562	4.92923	4.12556	2.66068	4.91041	0.000456	2.54
DIAPH1	0.359665	7.50013	15.0593	0.00143377	0.0085802	0.136332	0.432839	0.223333	0.13432	7.72664	7.50604	7.66557	7.59887	7.43528	7.45459	7.25977	7.40486	7.41766	0.00606	0.279
VARS	0.362121	7.77009	14.6814	0.00158607	0.00923169	0.234077	0.156925	0.128044	0.41615	7.78723	7.9378	7.91984	7.86761	7.88399	7.72842	7.6894	7.66959	7.41981	0.00184	0.468
KIF5C	0.522943	6.59617	14.6611	0.00159479	0.00926129	0.308797	0.195166	0.214146	0.338484	6.38477	6.91345	7.01784	6.75527	6.65218	6.55505	6.40772	6.20869	6.425	0.0102	1.05
NUDT15	0.448672	6.29802	14.5728	0.0016332	0.00942354	0.146423	0.518223	0.302249	0.110945	6.61456	6.2074	6.57628	6.3621	6.29676	6.18558	6.17842	6.26851	5.96196	0.0125	0.315
PFDN5	0.318102	7.49485	14.4838	0.00167302	0.00959879	-0.0244924	0.909165	0.342595	0.0155815	7.7339	7.64387	7.61012	7.34041	7.40267	7.45176	7.3648	7.41945	7.48493	0.00579	0.424
PHB2	0.318133	8.65229	14.3445	0.00173757	0.00986946	0.0580072	0.758321	0.260126	0.0579836	8.78658	8.63233	8.92066	8.62735	8.58483	8.607	8.53584	8.62085	8.49064	0.00606	0.308
SEC24C	0.346265	6.93445	14.3027	0.00175745	0.00993811	0.0732361	0.706805	0.273028	0.0671941	7.06386	6.96487	7.20968	6.86223	7.00176	6.82515	6.77708	6.81949	6.88336	0.00571	0.418
ATP5F1	0.374577	7.74275	14.2155	0.00179982	0.0101105	0.16386	0.373743	0.210718	0.188375	7.91411	7.79831	7.9249	7.84432	7.64229	7.76183	7.66904	7.69597	7.38721	0.0142	0.238
CNN3	0.300959	8.10335	14.1636	0.00182562	0.0102216	0.134396	0.363881	0.166563	0.197013	8.17508	8.18547	8.25521	8.12447	8.0949	8.13151	7.94154	7.92234	8.08119	0.000616	0.371
SH3BGRL	0.406464	5.9686	14.0238	0.00189717	0.0104803	0.206488	0.280203	0.199976	0.254759	6.21354	6.0094	6.13314	5.91737	5.97484	6.13372	5.70523	5.97371	5.73555	0.0021	0.328
GYG1	-0.472251	5.0193	13.896	0.00196534	0.0107635	-0.362519	0.0816567	-0.109732	0.637467	4.66188	4.84297	4.84029	4.90147	5.08505	4.86282	5.20882	5.41966	5.29478	0.0106	-2.76
NUMA1	0.424826	7.36603	13.7733	0.00203347	0.0110576	0.128974	0.573942	0.295852	0.109597	7.73028	7.49442	7.41419	7.24678	7.38663	7.36896	7.17566	7.01728	7.40143	0.00355	0.445
TPM1	-0.832899	8.71256	13.7644	0.0020385	0.0110693	-0.634388	0.105668	-0.198511	0.621369	8.44438	8.20698	8.12865	8.64692	8.47579	8.49773	8.72218	8.68098	9.81334	0.000457	-0.419
ENO1	-0.337942	11.1783	13.6422	0.00210923	0.0113686	-0.276766	0.0881367	-0.0611759	0.722636	11.0712	10.8939	10.9785	11.0807	11.2077	11.0731	11.5648	11.2293	11.3819	0.0329	-0.209
HACL1	-0.426579	5.59938	13.5442	0.00216795	0.0115952	-0.147113	0.484187	-0.279466	0.137491	5.35089	5.01546	5.41078	5.56513	5.7424	5.65859	5.70022	5.90375	5.803	0.0178	-0.4
CCT6A	0.290489	9.05277	13.4496	0.00222644	0.0118008	0.0641396	0.708278	0.22635	0.0784798	9.24043	9.09918	9.16007	9.05356	9.0185	8.9866	8.8605	9.03239	8.97375	0.00106	0.367
ATP1B1	0.396162	5.89947	13.2179	0.00237736	0.0124328	0.0430562	0.870155	0.353106	0.0491941	6.10572	6.23558	6.04605	5.86689	5.79522	5.86351	5.5908	5.91128	5.86744	0.0487	2.03
MYO6	0.510123	5.80032	13.2064	0.00238516	0.0124651	0.0832619	0.795515	0.426861	0.0622359	5.92719	6.33011	6.03985	5.64519	5.78873	5.74869	5.5908	5.37682	5.91395	2.9e-06	4.21
PPA1	0.493786	7.15289	13.192	0.00239492	0.012499	0.247424	0.314916	0.246361	0.263833	7.17206	7.16865	7.60487	7.28189	7.14092	7.10557	7.05921	7.08872	6.6134	0.0227	0.288
YTHDC2	0.43924	5.75466	13.1559	0.00241972	0.0126155	0.544479	0.00873645	-0.105239	0.621472	5.54502	5.89034	5.98601	6.08574	5.96045	5.94601	5.34983	5.5166	5.51191	0.00031	0.564
TSN	0.405632	7.24906	13.0994	0.00245901	0.0127595	0.161366	0.442653	0.244266	0.175609	7.58727	7.11656	7.44738	7.27416	7.25374	7.21776	6.95162	7.25173	7.04949	0.0191	0.275
CD2AP	0.354132	6.85758	13.0754	0.00247597	0.0128345	0.392812	0.0197861	-0.0386802	0.849378	6.84996	6.98161	6.9165	7.09057	6.98338	6.99946	6.73607	6.70291	6.46095	0.0198	0.351
SYNE2	0.588454	6.623	12.809	0.00267298	0.0135932	0.362452	0.207875	0.226002	0.407708	6.883	6.68723	6.9046	6.72725	6.58813	6.76506	6.17119	5.92621	6.75809	0.00137	0.966
CTTN	0.307938	7.85465	12.7717	0.00270196	0.0136951	0.196156	0.197504	0.111782	0.441065	7.99943	7.80772	7.99232	7.96442	7.94589	7.80668	7.67416	7.74733	7.71772	0.00826	0.287
BRD4	0.403042	6.60677	12.7169	0.00274521	0.0138638	0.378818	0.0506119	0.0242247	0.927094	6.85663	6.57037	6.63096	6.84928	6.7135	6.69044	6.38605	6.20869	6.51626	0.0279	0.301
BCL2L13	-0.372672	6.02116	12.689	0.00276757	0.0139382	-0.222986	0.207882	-0.149686	0.395277	5.72341	5.74104	5.88233	5.88222	6.09295	6.05784	6.0931	6.35935	6.2451	0.00361	-0.596
CTSC	-0.306664	8.44356	12.6201	0.0028235	0.0141545	-0.0183032	0.936902	-0.28836	0.0426254	8.23899	7.99663	8.28043	8.59979	8.53474	8.5127	8.54355	8.61798	8.54485	0.000483	-0.66
SPIN1	0.300712	7.26815	12.6145	0.00282812	0.0141642	-0.0131233	0.955835	0.313836	0.0265148	7.44409	7.36005	7.45323	7.24876	7.12939	7.18586	7.17566	7.28253	7.14617	0.0362	0.466
SLC1A5	-0.347255	8.10289	12.562	0.0028718	0.0143281	-0.0710504	0.740421	-0.276204	0.0826559	7.80285	7.75515	7.92574	8.26267	8.18302	8.10751	8.28798	8.41258	8.05376	0.00012	-0.743
MANF	0.419675	6.06177	12.5256	0.00290243	0.0144385	0.129481	0.583464	0.290194	0.12918	6.36151	5.94257	6.33918	6.19209	5.95756	5.99722	5.79723	5.98445	5.97372	0.0456	0.207
RPS27A	0.341382	10.1487	12.5231	0.00290455	0.0144444	-0.0104573	0.97051	0.351839	0.0286677	10.2357	10.5427	10.1552	10.0788	9.96745	10.0805	10.101	10.037	10.0254	0.0398	0.186
COPB2	0.294908	7.60484	12.3655	0.00304199	0.014886	0.0454507	0.817455	0.249457	0.067841	7.63459	7.81708	7.76484	7.54691	7.61592	7.52606	7.49776	7.46874	7.58796	0.00228	0.319
ERGIC1	-0.353203	7.10594	12.3419	0.00306317	0.014957	-0.241746	0.161283	-0.111456	0.521723	6.68368	7.04669	6.95987	7.05943	7.06497	7.11095	7.17746	7.37796	7.3916	0.0158	-0.421
EMD	-0.516948	6.40627	12.2435	0.00315339	0.0152671	-0.434654	0.0809564	-0.0822934	0.780296	6.09448	6.16406	6.16485	6.17144	6.37259	6.32776	6.49996	6.47305	7.09864	0.00206	-0.435
FAM195B	0.317229	6.5123	12.0774	0.00331272	0.0158262	-0.0396226	0.857882	0.356851	0.0204861	6.65337	6.62467	6.77613	6.31768	6.51127	6.40854	6.38293	6.53282	6.45047	0.0132	0.492
NAE1	-0.345651	6.99156	11.9458	0.00344535	0.0162618	-0.18229	0.303827	-0.163361	0.323521	6.65337	6.68723	6.90971	7.0184	6.91192	7.07657	7.12048	7.33243	7.09192	0.00814	-0.258
PRDX6	0.274097	8.80672	11.7752	0.00362651	0.0168888	0.264151	0.0598676	0.00994598	0.961972	8.82958	8.79979	8.90154	8.89318	8.96403	8.87732	8.63825	8.76437	8.53942	0.0369	0.151
UGDH	0.353723	6.54497	11.5986	0.00382554	0.0175852	0.264701	0.138964	0.0890226	0.632027	6.50847	6.60319	6.79283	6.71017	6.54444	6.65163	6.37666	6.49576	6.2451	0.047	0.189
CMPK1	0.427657	5.78283	11.5939	0.00383103	0.0175968	0.228817	0.303211	0.19884	0.333574	5.80841	5.92537	6.09176	5.85658	5.77235	5.8804	5.70022	5.77767	5.33635	0.0255	0.276
SALL2	-0.436315	8.72026	11.5564	0.00387501	0.0177319	-0.192038	0.425791	-0.244277	0.240365	8.49867	8.32973	8.44207	8.71842	8.79437	8.73259	8.85262	8.61856	9.27127	0.00329	-0.438
HIST1H1A	1.92985	1.07515	11.5366	0.00389832	0.0178279	0.329826	0.830028	1.60002	0.0743366	1.97786	0.789892	2.57585	0.501461	1.08615	1.6116	0.92912	1.4448	0.467325	0.00183	1.16
SYMPK	-0.390483	6.9801	11.5122	0.00392747	0.0179451	-0.187301	0.366129	-0.203181	0.281776	6.88951	6.59234	6.64329	6.84668	7.14219	6.98977	7.26317	7.00502	7.2741	0.00502	-0.422
ALDH9A1	-0.320329	6.56452	11.4788	0.00396773	0.0180643	-0.24123	0.133736	-0.0790989	0.647547	6.47853	6.39403	6.26931	6.4675	6.54637	6.57333	6.71139	6.84132	6.75468	0.00672	-0.362
SLC29A1	-0.302883	7.68575	11.4685	0.00398014	0.01811	0.022309	0.923569	-0.325192	0.0293175	7.39913	7.28785	7.52495	7.89432	7.77725	7.77543	7.78002	7.88843	7.71422	0.000297	-0.678
GOT2	-0.365521	7.62301	11.3003	0.00419068	0.0188662	-0.223857	0.243873	-0.141664	0.441275	7.2501	7.21186	7.63708	7.57548	7.64229	7.617	7.8024	7.99143	7.7019	0.0251	-0.214
DPP3	0.33885	6.58083	11.2755	0.0042228	0.0189827	0.161692	0.382154	0.177158	0.28161	6.72799	6.55926	6.78913	6.59393	6.7135	6.51236	6.29264	6.50822	6.53622	0.00125	0.41
PATL1	0.310488	5.96364	11.1891	0.00433681	0.0193927	0.0833221	0.661347	0.227166	0.129453	6.11131	6.02563	6.1534	5.89739	5.94884	6.02784	5.85246	5.88476	5.89553	0.000228	2.41
CALU	-0.266688	8.25324	10.9881	0.00461612	0.0203152	-0.234303	0.0952001	-0.0323848	0.847837	7.97818	8.19268	8.12426	8.23408	8.17681	8.20287	8.44444	8.44794	8.42579	0.0287	-0.159
VIM	-0.722893	6.59761	10.9753	0.00463456	0.0203846	-0.284762	0.477468	-0.438131	0.217094	5.53674	5.95957	6.57628	6.93998	6.59187	6.32159	6.94104	6.60885	7.15265	1.16e-06	-2.29
WDR5	0.306549	6.93455	10.9334	0.00469549	0.0205993	0.106804	0.561205	0.199745	0.181797	7.07248	6.93939	7.12576	7.00211	6.95028	6.85107	6.71884	6.84722	6.91571	3.77e-05	1.84
LRRC47	0.306773	6.91063	10.9274	0.00470441	0.0206266	-0.0089489	0.973792	0.315722	0.0397122	7.08956	7.10132	7.0351	6.71873	6.93565	6.836	6.84219	6.95674	6.7289	0.000673	0.412
CPNE1	-0.611934	6.60683	10.9152	0.00472226	0.020699	-0.501026	0.110268	-0.110908	0.75872	5.8289	6.39403	6.55251	6.36574	6.62142	6.41434	7.24092	7.08872	6.49805	0.00486	-0.673
HADH	-0.377761	5.91099	10.8327	0.00484604	0.0211118	-0.194987	0.32434	-0.182774	0.338484	5.75231	5.85444	5.48573	5.94196	5.94007	5.88876	6.03062	6.23891	6.0727	0.00765	-0.504
C17orf85	0.398774	5.35017	10.8289	0.00485174	0.0211213	0.442395	0.0286707	-0.0436203	0.862919	5.54502	5.33496	5.38653	5.60263	5.55599	5.49284	5.06036	5.00706	5.26638	0.00012	2.59
DTYMK	0.393946	5.96618	10.8113	0.00487864	0.0212143	0.215841	0.310602	0.178105	0.367781	6.31386	5.8725	6.07061	6.05451	5.96334	6.04292	5.78309	5.96289	5.66841	0.00579	0.453
ANXA11	0.412565	6.55675	10.7833	0.00492182	0.0213353	0.254043	0.248253	0.158521	0.454381	6.39396	6.9308	6.78913	6.60321	6.70144	6.54714	6.33849	6.54738	6.20825	0.000609	0.71
TAMM41	0.507682	4.59907	10.7432	0.00498433	0.021527	0.32803	0.216019	0.179652	0.493596	4.91282	4.72863	4.77456	4.8914	4.60495	4.65289	4.14043	4.46837	4.54319	0.0258	2.66
SCAMP2	0.378138	5.45076	10.6181	0.00518524	0.0222191	0.200241	0.326915	0.177896	0.351034	5.6331	5.79885	5.47197	5.51355	5.51721	5.49284	5.37519	5.23408	5.32722	0.0316	0.372
ATP1B3	-0.26498	7.9101	10.5869	0.00523692	0.0223779	-0.121951	0.421578	-0.143028	0.28341	7.63265	7.831	7.70434	7.94509	7.91788	7.9455	8.02403	8.10981	8.04125	0.00806	-0.261
MTAP	-0.361995	6.28589	10.5651	0.00527317	0.0225014	-0.257731	0.173379	-0.104263	0.601121	6.18203	5.94257	6.05531	6.26017	6.23834	6.26486	6.36722	6.7287	6.40777	0.00784	-0.588
TPM3	0.275301	9.36356	10.359	0.00563171	0.0236665	0.145132	0.362525	0.130168	0.357064	9.37772	9.43319	9.51543	9.45829	9.34265	9.36465	9.27054	9.36871	9.08633	0.0107	0.268
RTN3	0.285554	8.07246	10.3257	0.00569217	0.0238347	0.120164	0.480417	0.16539	0.250893	8.07571	8.31989	8.12792	7.97876	8.11517	8.14642	7.91908	7.92234	8.04334	0.0318	0.407
FKBP8	-0.248161	8.31481	10.2278	0.00587432	0.0243601	-0.293682	0.029753	0.0455213	0.762176	8.1096	8.26283	8.20272	8.1988	8.24129	8.22038	8.54634	8.47485	8.52001	0.0291	-0.209
PSMF1	-0.386525	5.99352	10.1887	0.00594895	0.0246162	-0.355242	0.0816242	-0.0312822	0.91112	5.8424	5.52965	5.89613	6.07244	5.80492	5.83781	6.25214	6.39468	6.11578	0.000314	-3.71
THRAP3	0.268193	8.38597	10.1627	0.00599902	0.0248033	0.149373	0.3327	0.11882	0.396602	8.56124	8.37161	8.43735	8.50063	8.36712	8.38839	8.25078	8.26693	8.29777	0.0458	0.203
TBCE	-0.352537	5.8012	10.132	0.00605905	0.0250042	-0.194016	0.310602	-0.158521	0.39558	5.48604	5.72124	5.58281	5.94683	5.67705	5.80724	5.94005	6.06426	5.99695	0.0193	-0.323
PRDX2	0.263069	8.26711	10.0852	0.00615172	0.0252979	0.0788292	0.649674	0.18424	0.167346	8.4532	8.23518	8.38018	8.23707	8.32114	8.20873	8.20731	8.15568	8.17393	0.000504	0.504
TRIP12	0.376776	7.23363	10.0825	0.00615696	0.0253044	0.186086	0.398634	0.19069	0.328019	7.55484	7.11656	7.36788	7.41082	7.25138	7.10198	7.06506	6.96038	7.18967	0.0258	0.462
CDK11B	0.325363	6.50806	10.0565	0.00620923	0.0254796	0.143018	0.45481	0.182345	0.275248	6.59475	6.49075	6.75923	6.57519	6.47934	6.53919	6.43813	6.23292	6.48374	0.00524	0.423
RPAP3	-0.368194	5.97652	9.96429	0.00639856	0.0260262	-0.0294951	0.918455	-0.338699	0.075125	5.52841	5.66016	5.82214	6.14202	6.05825	6.08358	6.08927	6.31748	5.94713	0.019	-0.304
SCRIB	0.320227	6.84396	9.95113	0.00642611	0.0261244	0.0547641	0.816776	0.265463	0.106685	7.05229	7.03871	6.9046	6.8903	6.86636	6.64917	6.79599	6.64541	6.80983	0.0489	0.301
DEK	0.260035	8.56963	9.84233	0.00665916	0.0268013	0.170585	0.251154	0.0894499	0.530972	8.58753	8.62968	8.67908	8.55026	8.59651	8.70857	8.45563	8.5623	8.32671	0.0022	0.465
PCK2	-0.511038	6.44258	9.81828	0.00671196	0.02695	0.431981	0.105603	-0.943018	0.00152822	5.39736	6.02563	6.07365	6.8336	6.96188	6.77186	6.32554	6.73083	6.19324	0.000211	-0.544
UBE2G1	0.303223	7.34764	9.79816	0.0067565	0.0270769	0.11837	0.532	0.184853	0.238579	7.47475	7.57384	7.3567	7.29722	7.2864	7.4714	7.0959	7.29409	7.30932	0.00643	0.398
AFG3L2	0.280005	7.28473	9.77383	0.00681083	0.0272042	0.0331558	0.883063	0.246849	0.0897568	7.45072	7.32768	7.43915	7.28381	7.28755	7.15324	7.18106	7.32963	7.11731	0.0217	0.339
GTF2I	0.396948	8.64998	9.72096	0.00693059	0.0275817	0.309665	0.16887	0.0872828	0.713724	8.77431	8.68694	8.78767	8.90511	8.38123	8.88152	8.53935	8.24252	8.49982	0.0398	0.16
ANP32B	0.285095	7.7686	9.71505	0.00694412	0.0276141	-0.181391	0.271204	0.466486	0.00403262	7.83528	8.12272	7.94164	7.53887	7.64948	7.52874	7.84159	7.71437	7.7072	0.0201	0.597
NDUFAF2	-0.450608	5.21854	9.68192	0.00702057	0.0278457	-0.000685324	0.999563	-0.449923	0.0580822	4.84738	4.3185	5.07684	5.37593	5.42384	5.33033	5.29107	5.51165	5.32722	0.00533	-0.329
RBBP5	0.41682	5.28685	9.6342	0.00713238	0.0281869	0.176454	0.481746	0.240365	0.270717	5.56958	5.33496	5.47657	5.44638	5.19234	5.32417	5.04464	5.37682	4.99937	0.0145	1.8
RPA3	-0.324202	6.34944	9.59807	0.00721836	0.0284239	-0.214524	0.231794	-0.109679	0.550113	6.12794	6.24947	6.1126	6.40165	6.19722	6.40271	6.57028	6.65216	6.41426	0.000673	-0.49
HGS	0.298598	6.42098	9.58289	0.00725487	0.028531	0.0983139	0.612474	0.200284	0.198708	6.57467	6.45524	6.58056	6.43668	6.45287	6.38211	6.24528	6.25379	6.4672	0.0275	0.383
CHMP1A	0.339623	6.45374	9.51119	0.00743006	0.0290928	0.156899	0.442335	0.182724	0.311787	6.66481	6.29035	6.68563	6.5076	6.50336	6.43163	6.28597	6.47813	6.20825	0.0359	0.245
PRPF6	0.304213	7.29451	9.50282	0.00745083	0.0291518	-0.039314	0.872176	0.343527	0.0358263	7.59127	7.26752	7.47063	7.10371	7.28985	7.18416	7.11108	7.26941	7.31626	0.00741	0.198
MAPK14	-0.357564	5.66192	9.38248	0.00775685	0.030022	-0.089033	0.706179	-0.268531	0.155673	5.14842	5.48339	5.55262	5.64519	5.82411	5.73946	5.86594	5.85385	5.76967	0.0267	-0.303
BZW2	0.290751	6.95429	9.34973	0.00784262	0.0302287	0.0760442	0.70632	0.214707	0.161279	6.95622	7.07816	7.18319	6.89282	6.93565	6.98977	6.97669	6.89165	6.72195	0.00133	0.452
[truncated: 40 more rows]

## Sheet: 9. Common gene-protein ontology
Category	Term	Count	%	PValue	Genes	List Total	Pop Hits	Pop Total	Fold Enrichment	Bonferroni	Benjamini	FDR
[truncated: 6 more rows]
