# Supplementary material for: Variants in SART3 cause a spliceosomopathy characterised by failure of testis development and neuronal defects
Source: Nat Commun. 2023 Jun 9;14:3403. doi: 10.1038/s41467-023-39040-0 (PMC10256788; doi:10.1038/s41467-023-39040-0)
Supplement: Supplementary file 6 — Supplementary Data 3 [file 41467_2023_39040_MOESM6_ESM.xlsx]

## Sheet: Sheet1
Sanger sequencing primers genomic DNA	Sequence (5' -> 3')
hSART3_exon_17_for	GGTGTTCAGGTACAGCACTTCC
hSART3_exon_17_rev	CCCAAGCCTTGAAGACAAGG
Mutatgenesis primers
hSART3_(c.2507G>A);p.Arg836Gln_For	GCTGGTCACCAACCAGGCTGGCAAACCAA
hSART3_ (c.2507G>A);p.Arg836Gln_Rev	TTGGTTTGCCAGCCTGGTTGGTGACCAGC
hSART3_ (c.631G>T);p.Glu211Lys_For	GAGAAAGTTCGCTCCGTGTTTAAAAGGGCTCTCT
hSART3_ (c.631C>A);p.Glu211Lys_Rev	AGAGAGCCCTTTTAAACACGGAGCGAACTTTCTC
hSART3_ (c.2299C>T);p.Arg767Trp_For	GGCACTGGAGATGGACTGGAAAAGTGTAGAAGG
hSART3_(c.2299C>T);p.Arg767Trp_Rev	CCTTCTACACTTTTCCAGTCCATCTCCAGTGCC
hSART3_(c.757C>T);pArg253*_For	CACAGTCTTTTCCGGTGACAGTTGGCGATCC
hSART3_(c.757C>T);pArg253*_Rev	GGATCGCCAACTGTCACCGGAAAAGACTGTG
hSART3_(c.1477C>T);p.Arg493Trp_For	CTATCCCAGAGTTCCCAAGCTTTCTGCATGTTATTGC
hSART3_(c.1477C>T);p.Arg493Trp_Rev	GCAATAACATGCAGAAAGCTTGGGAACTCTGGGATAG
hSART3_(c.646T>C);p.Ser216Pro_For	GTCATATGTAAACCAACAGGCGAGAGAGCCCTTTCAAA
hSART3_(c.646T>C);p.Ser216Pro_Rev	TTTGAAAGGGCTCTCTCGCCTGTTGGTTTACATATGAC
hSART3_(c.2153C>T);p.Pro718Leu_For	TGAGCTTCGTGTCCAGCTCCTGCATGCTG
hSART3_(c.2153C>T);p.Pro718Leu_Rev	CAGCATGCAGGAGCTGGACACGAAGCTCA
hSART3_(c.1555A>G);p.Arg519Gly_For	GTGTCACCATGAGCTCCTTCCAGGTTGTAATACTC
hSART3_(c.1555A>G);p.Arg519Gly_Rev	GAGTATTACAACCTGGAAGGAGCTCATGGTGACAC
Sequencing primers for CDS
hSART3_CDS_seq_for_1	ATGGCGACTGCGGCCGAAAC
hSART3_CDS_seq_for_2	CACTCTATGATATGGAGGCCAC
hSART3_CDS_seq_for_3	GTCCAGTGCACCAGTGACTAC
Primers used for genome editing validation and sequencing
c.2507G>A confirmation PCR For	ACGCTCTGTTTGGATCTAAAC
c.2507G>A confirmation PCR Rev	AGTGGGCAGTGGGTAGACAG
c.2507G>A confirmation sequencing	AAGGTCCATCCTGAGCCGG
qRT-PCR primers
hSART3.qPCR.2F	CACCTTGGTAAGCTCCCCTT
hSART3.qPCR.2R	GGAGAAAAACCAGCTGGAGA
GAPDH	AGCCACATCGCTCAGACAC (F)
	GCCCAATACGACCAAATCC (R)
NOVA2	CTGAAGGTGCTGATCCCCAG (F)
	CTAGGCATACCCGCTCTGTG (R)
GATA4	CTGTCATCTCACTACGGGCA
	GGGAGACGCATAGCCTTGT
SF1 /NR5A1	CATCATCCTCTTCAGCCTGG (F)
	TGGCACAGGGTGTAAGTCAAG (R)
SOX9	CCGAAAGCGAGCTCGAAAC (F)
	AGTTTCCGGGGTTGAAACTGG (R)
FGF9	GTGGACTCTACCTCGGGATG (F)
	CCAGTTTTCTTCGAACTGTTCTC (R)
2004-10-01	AGCAAAACCCGGAGGAGT
	CCACATCGGCCTGTGTATATC
PAX2	GCAACCCCGCCTTACTAAT
	AACTAGTGGCGGTCATAGGC
CLDN11	GGCTGGTGTTTTGCTCATTCTGC
	AGCACCAATCCAGCCTGCATAC
VAT1L_qPCR_F1	GATATGAGATTGGAGACCGTG
VAT1L_qPCR_R1	GACAAACTCCACTGGTGTG
SIX3_qPCR_F1	TCAACAAACACGAGTCGATCC
SIX3_qPCR_ R1	TTCTCGGCCTCCTGGTAGTG
SIX3_qPCR_F2	GTGGTACCTACAGGACCCCT
SIX3_qPCR_R2	GGTGCTGGAGCCTGTTCTT
UTF_qPCR_F1	CGCCGCTACAAGTTCCTTAAA
UTF_qPCR_R1	GGATCTGCTCGTCGAAGGG
NAA38_qPCR_F1	GCCTCTGGGCTTTGTGTGA
NAA38_qPCR_F2	CAGAGAAGGAATCCGACGGC
PRPF3_qPCR_F1	GGCTGAAGTTTGTGAGGTGT
PRPF3_qPCR_R1	GCTCTGAGAAACCCAGGACC
DDX23_qPCR_F1	CTGCATGCCATTAAGGAGCG
DDX23_qPCR_R1	GAAGCCTCGCCCTAACAACT
THYN1.ex5.RT.F	AGAGGCTTACCCAGACCACA
THYN1.ex7.RT.R	TTCTTTGCAGCAATGTCTCG
DRAM2.ex1.RT.F	GCTAGTCGGTCTGGTAAGGA
DRAM2.ex4.RT.R	CCTTGCTGAAACCACCACAT
SLC3A2.ex1.F	GGCTTGGTTTTCTCACCCAGTG
SLC3A2 ex.3.R	CTTGGAAGCTAAGGCAGGAGGA
