# Supplementary material for: Variants in SART3 cause a spliceosomopathy characterised by failure of testis development and neuronal defects
Source: Nat Commun. 2023 Jun 9;14:3403. doi: 10.1038/s41467-023-39040-0 (PMC10256788; doi:10.1038/s41467-023-39040-0)
Supplement: Supplementary file 7 — Supplementary Data 4 [file 41467_2023_39040_MOESM7_ESM.xlsx]

## Sheet: Sheet1
Primary Antibodies
	Immunogen	Reactivity	Host species	Supplier	Catalogue number	Dilution
Western blotting
	FLAG	N/A	Rabbit	Sigma	F7425	1 in 10000
	SART3	Human	Mouse	Abnova	ab84671	1 in 1500
	HRP	Rabbit	Swine	DAKO	P0399	1 in 20000
	HRP	Mouse	Rabbit	DAKO	P0260	1 in 20000
	Beta tubulin-HRP	Mouse/Human	Rabbit	Abcam	ab21058	1 in 10000
	2004-10-01	Human	Mouse	BD Bioscience	611202	1 in 500
	AASS	Human	Mouse	Santa Cruz	sc-365417	1 in 1000
Immunofluorescence in culture cells
	FLAG	N/A	Rabbit	Sigma	F7426	1 in 5000
	SART3	Human	Mouse	Abnova	H00009733-B01P	1 in 300
Embryoid body staining
	MAP2	Human	Chicken	Millipore	ab5392	1 in 5000
	SOX17	Human	Goat	Santa Cruz	sc-17355	1 in 50
	Smooth Muscle Actin	Human	Mouse	Agilent	M0851	1 in 25
Flow cytometry
	TRA-1-81 A647	Human	Mouse	BioLegend	330706	1 in 100
	SSEA4 A647	Human	Mouse	BioLegend	330408	1 in 100
	CD9 FITC	Human	Mouse	BD Bioscience	555371	1 in 20
	EPCAM PeCy7	Human	Mouse	BioLegend	32422	1 in 100
Human fetal gonad
	AMH	Human	Mouse	Santa Cruz	sc-166752	1 in 300
	OCT3/4	Human	Goat	Santa Cruz	sc-8629	1 in 600
	SART3	Human	Rabbit	Abcam	ab84671	1 in 300
	FOXL2	Human	Goat	Novus	NB100-1277	1 in 200
	Ki67	Human	Mouse	BD	bd550609	1 in 200
Neuronal culture staining
	Neurofilament	Human	Rabbit	Biolegend	84100	1 in 500
	MAP2	Human	Chicken	Millipore	ab5392	1 in 5000
	Ankryn-G	Human	Rabbit	Santa Cruz	sc-28561	1 in 500
	TUJ1	Human	Mouse	Sigma	MAB1637	1 in 2000
	NeuN	Human	Guinea pig	Millipore	ABN90
Gonadal organoid staining
	SART3	Human	Mouse	Abnova	H00009733-B01P	1 in 300
	GATA4	Human	Mouse	Santa Cruz	sc-25310	1 in 400
	SOX9	Human	Goat	R & D systems	AF3075	1 in 300
	COLIV	Human	Rabbit	Abcam	ab6586	1 in 300
	Cleaved caspase 3	Human	Rabbit	Cell Signalling	9930	1 in 1000
Drosophila
	Futsch	Drosophila	Mouse	Developmental Studies Hybridoma Bank (DSHB)	22C10	1 in 100
	Elav	Drosophila	Rat	Developmental Studies Hybridoma Bank (DSHB)	7E8A10	1 in 100
	GFP	N/A	chicken	Abcam	ab13970	1 in 2000
	Axons (BP102)	Drosophila	Mouse	Developmental Studies Hybridoma Bank (DSHB)	BP102	1 in 50
	Vasa	Drosophila	Goat	Santa Cruz Biotechnology	DC13	1 in 50
	Fascilin 3	Drosophila	mouse	Developmental Studies Hybridoma Bank (DSHB)	7G10	1 in 50
Secondary antibodies (diluted 1:1000)
	Fluorescence	Antigen	Host	Supplier	Catalogue number
	Alexa Fluor 488	Goat	Donkey	Thermo Fisher Scientific	A11055
	Alexa Fluor 594	Goat	Donkey	Thermo Fisher Scientific	A32758
	Alexa Fluor 488	Mouse	Donkey	Thermo Fisher Scientific	A21202
	Alexa Fluor 594	Mouse	Donkey	Thermo Fisher Scientific	A21203
	Alexa Fluor 488	Rabbit	Donkey	Thermo Fisher Scientific	A21206
	Alexa Fluor 594	Rabbit	Donkey	Thermo Fisher Scientific	A21207
	Alexa Fluor 647	Rabbit	Donkey	Thermo Fisher Scientific	A31573
	Alexa Fluor 647	Mouse	Donkey	Thermo Fisher Scientific	A31571
	Alexa Fluor 568	Goat	Donkey	Thermo Fisher Scientific	A11057
	Alexa Fluor 488	Chicken	Donkey	Sigma Aldrich	SAB4600031
	Alexa Fluor 594	Rat	Donkey	Thermo Fisher Scientific	A21209
