# Supplementary material for: Variants in SART3 cause a spliceosomopathy characterised by failure of testis development and neuronal defects
Source: Nat Commun. 2023 Jun 9;14:3403. doi: 10.1038/s41467-023-39040-0 (PMC10256788; doi:10.1038/s41467-023-39040-0)
Supplement: Supplementary file 9 — Source Data [file 41467_2023_39040_MOESM9_ESM.xlsx]

## Sheet: Figure 2 SART3 western blot
	Replicate 1	FLAG	TUBULIN LC		RELATIVE TO WT
		Volume	Volume	FLAG/TUBB			SART3 (FLAG)				Tubulin
1	empty vector	38198	391141	48803.4	0.14	kDa
2	WT-flag	350404	499738	350404	1
3	p.R836Q-flag	280898	368677	380754	1.09
4	p.E211K-flag	296501	399453	370939	1.06
5	p.R767W-flag	381879	382626	498762	1.42
6	p.R253*-flag	46230	387545	59613.4	0.17
7	p.R493W-flag	166674	428701	194292	0.55
8	p.S216P-flag	259383	467423	277315	0.79
9	p. P718L-flag	296888	490461	302504	0.86
10	p.R519G-flag	226152	419342	269510	0.77
11	Untransfected	38861	281222	69056.9	0.2
	Replicate 2
1	empty vector	42493	463086	0.0917605	0.0819453
2	WT-flag	374055	334044	1.11978	1
3	p.E211K-flag	215000	269776	0.796957	0.71171
4	p.S216P-flag	247510	267558	0.92507	0.82612
5	p.R253*-flag	31618	271138	0.116612	0.104139
6	p.R493W-flag	200054	287575	0.695659	0.621247
7	p.R519G-flag	206914	265784	0.778504	0.695231
8	p. P718L-flag	183707	226238	0.812008	0.725151
9	p.R767W-flag	178896	230621	0.775714	0.69274
10	p.R836Q-flag	293717	313872	0.935786	0.835689
11	Untransfected	30861	312788	0.0986643	0.0881106
	Replicate 3
			Volume
1	empty vector	0	359347	0	0
2	WT-flag	280702	305411	0.919096	1
3	p.E211K-flag	316264	377910	0.836877	0.910543
4	p.S216P-flag	90293	283073	0.318974	0.347052
5	p.R253*-flag	0	162379	0	0
6	p.R493W-flag	121093	285483	0.424169	0.461507
7	p.R519G-flag	74027	230139	0.321662	0.349977
8	p. P718L-flag	184089	225266	0.817207	0.889142
9	p.R767W-flag	241359	333584	0.723533	0.787222
10	p.R836Q-flag	442489	267657	1.65319	1.79872
11	Untransfected	0	386111	0	0

## Sheet: Figure 4. Organoid sizes
Organoid diameter in um
	Day 14			Day 21
	Unedited control	p.R836Q Het	p.R836Q Hom	Unedited control	p.R836Q Het	p.R836Q Hom
Differentiation 1.	3470	2560	2310	4020	2930	2710
Differentiation 1.	3690	2770		4200	2790	3110
Differentiation 1.	3090	2660		2560	2700	1580
Differentiation 1.	3220	2710		2860		2830
Differentiation 2.	4430	3000	2420	4220	3680	2470
Differentiation 2.	3960	3590	3120	4250	4220	3010
Differentiation 2.	3364.42	2138	2068.85	3416.61	2681.37	2292.77
Differentiation 3.	4112.49	3057.62	3173.18	4177.54	2725.12	3307.44
Differentiation 3.	4015.94	3552.75	2284.39	2717.16	3480.62	2483.13
Differentiation 3.	4062.53	4122.11	3206.1	2768.31	3648.9	2856.56
Differentiation 3.			2933.44	3653.34	3477.9	2855.24
MEAN	3741.54	3016.05	2689.49	3531.18	3233.39	2682.29

## Sheet: Figure 4. qPCR data organoids
Differentiation 1	Average ct value for technical replicates Plate 1							Average ct value for technical replicates Plate 2
		GAPDH	PAX2	GATA4	SOX9	CLDN11		GAPDH	NR5A1	OCT4	FGF9
Control 1	D0	19.045	35.95	34.395	27.7	28.97		18.83	33.39	20.81	34.17
Control 2	D0	18.98	35.07	34.095	27.895	28.785		18.64	33.52	20.35	34.39
Control 3	D0	19.025	36.37	33.79	27.905	28.83		18.69	32.53	20.63	34.8
HET.1	D0	18.2	36.045	32.87	27.125	28		18	32.76	18.64	31.38
HET.2	D0	18.135	36.265	32.105	27.015	28.015		17.83	31.51	18.83	31.08
HET.3	D0	18.25	35.355	32.81	27.08	27.995		17.96	31.28	18.5	31.26
HOM.1	D0	18.195	34.78	32.435	27.275	28.21		17.78	33	19.01	30.32
HOM.2	D0	18.41	35.805	32.035	27.69	28.4		18.27	32.56	18.45	30.02
HOM.3	D0	18.505	34.855	32.01	27.535	28.555		17.96	32.74	19.2	30.22
Control 1	D7	18.835	27.49	24.325	25.67	27.65		18.33	31.6	26.01	27.6
Control 2	D7	18.94	27.005	24.32	25.445	27.565		18.97	31.03	25.51	26.99
Control 3	D7	18.795	27.67	24.21	25.845	27.48		18.18	31.72	26.88	27.3
HET.1	D7	19.16	29.025	22.85	24.805	28.56		19.12	31.73	27.71	29.84
HET.2	D7	19.28	29.545	23.275	25.245	28.615		19.17	32.34	28.49	31.22
HET.3	D7	19.7	30.18	23.765	25.65	28.395		19.69	33.81	29.04	32.16
HOM.1	D7	19.175	27.875	23.005	25.295	25.98		18.96	34.42	26.55	30.89
HOM.2	D7	19.08	29.42	23.24	25.265	24.66		18.73	33.07	28.14	31.67
HOM.3	D7	19.845	28.6	23.575	26.12	26.67		19.68	33.09	28.46	31.5
Control 1	D14	20.775	35.2	27.49	30.295	25.38		20.63	34.61	29.55	35.6
Control 2	D14	20.59	34.56	26.435	30.24	23.775		20.54	34.67	29.08	34.55
Control 3	D14	20.69	34.95	27.525	30.68	24.73		20.46	33.32	29.61	35.51
HET.1	D14	20.75	34.685	25.755	30.735	24.51		20.81	35.7	29.52	36.5
HET.2	D14	21.055	34.165	26.165	30.015	23.93		21.06	35.78	29.9	34.48
HET.3	D14	20.84	34.835	25.54	30.665	24.455		20.49	34.5	29.48	40
HOM.1	D14	20.855	32.38	25.295	31.81	22.51		20.19	40	29.69	35.65
HOM.2	D14	20.77	32.88	25.515	31.405	22.76		20.79	35.59	29.12	40
HOM.3	D14	20.765	33.44	25.775	31.925	22.8		20.55	35.59	29.66	40
Control 1	D21	20.46	32.94	27.09	28.82	24.065		20.5	33.3	29.16	35.6
Control 2	D21	20.92	33.395	27.54	28.725	24.28		20.73	34.94	29.57	35.55
Control 3	D21	21.1486	33.77	26.9	28.905	23.83		21.0329	33.71	29.61	35.48
HET.1	D21	21.0777	35.035	25.17	30.155	23.215		21.1617	35.68	29.99	40
HET.2	D21	20.8931	33.965	25.065	29.63	24.16		20.8633	38.22	29.84	35.52
HET.3	D21	20.61	35.36	25.565	29.155	23.735		20.28	35.12	29.57	34.94
HOM.1	D21	20.2838	33.52	27.67	32.75	24.485		19.6187	37.95	31.52	36.55
HOM.2	D21	19.5254	33.07	25.82	30.76	22.76		18.87	35.11	29.13	40
HOM.3	D21	19.9343	34.13	26.48	29.985	23.235		20.7393	34.47	30.57	40
Differentiation 2		Average ct value for technical replicates
		GAPDH	pax2	GATA4	SOX9	CLDN11	FGF9	NR5A1	OCT4
Control 1	D0	17.57	17.57	34.515	26.825	27.14	32.25	30.88	18.725
HET.1	D0	17.775	17.775	31.765	26.37	27.32	30.67	30.74	18.095
HOM.1	D0	16.69	16.69	31.325	25.25	26.045	27.98	29.84	16.885
Control 1	D7	17.095	17.095	23	24.215	26.94	26.13	29.295	24.28
Control 2	D7	17.08	17.08	23.42	24.02	27.015	26.395	29.135	24.38
Control 3	D7	17.245	17.245	23.835	24.9	26.895	26.16	29.77	25.635
HET.1	D7	18.57	18.57	23.625	24.89	27.97	30.325	32.07	26.585
HET.2	D7	17.265	17.265	22.38	23.805	26.78	28.47	29.685	24.905
HET.3	D7	17.05	17.05	22.415	23.685	27.105	28.835	31	26.025
HOM.1	D7	17.185	17.185	22.7	24.675	26.29	30.49	30.78	25.165
HOM.2	D7	17.06	17.06	22.71	24.725	26.045	30.315	30.73	25.01
HOM.3	D7	17.715	17.715	22.945	24.945	26.99	30.745	31.035	26.05
Control 1	D14	18.605	18.605	25.19	25.16	23.06	29.62	31.38	26.24
Control 2	D14	18.485	18.485	24.985	25.18	23.255	29.67	31.44	26.38
Control 3	D14	18.86	18.86	25.705	25.63	23.69	30.045	32.15	25.755
HET.1	D14	19.51	19.51	25.145	27.945	24.845	31.51	33.13	25.935
HET.2	D14	19.09	19.09	24.52	28.395	24.19	31.285	33.25	26.415
HET.3	D14	19.745	19.745	25.195	27.72	24.855	32.21	32.765	25.87
HOM.1	D14	18.835	18.835	24.035	26.02	23.065	29.31	31.96	25.94
HOM.2	D14	18.705	18.705	24.395	26.29	23.135	29.86	31.61	26.675
HOM.3	D14	19.15	19.15	24.265	25.72	23.42	29.735	31.795	24.335
Control 1	D21	18.55	18.55	25.835	24.895	23.035	29.995	32.265	27.675
Control 2	D21	18.355	18.355	25.43	24.6	22.76	29.705	31.695	26.705
Control 3	D21	18.48	18.48	25.705	24.955	22.795	29.765	32.195	27.255
HET.1	D21	19.13	19.13	24.155	27.595	24.495	32.95	32.855	26.525
HET.2	D21	18.99	18.99	24.385	27.485	24.635	32.905	32.93	26.945
HET.3	D21	18.95	18.95	24.205	27.72	24.405	33.615	32.54	26.615
HOM.1	D21	18.795	18.795	24.475	25.23	23.295	30.815	32.275	26.64
HOM.2	D21	18.71	18.71	24.3	25.17	23.565	30.68	32.14	26.37
HOM.3	D21	18.615	18.615	24.47	25.195	35	35	35	35
Differentiation 3		Average ct value for technical replicates						Average ct value for technical replicates
		GAPDH	OCT4	NR5A1	CLDN11	FGF9		GAPDH	PAX2	GATA4	SOX9
Control 1	D0	17.825	19	30.735	27.1	32.22		17.625	35	32.455	26.605
Control 1	D7	18.215	24.945	29.075	28.135	26.62		18.28	26.695	24.62	26.175
Control 2	D7	18.41	25.27	28.765	28.11	26.22		18.185	26.245	24.7	25.715
Control 3	D7	18.43	23.505	30.615	24.84	29.965		18.625	28.14	24.085	26.86
Control 1	D14	19.325	26.695	32.29	23.58	31.695		19.355	34.64	25.935	27.84
Control 2	D14	19.505	27.065	32.515	23.87	31.705		19.245	35	26.065	28.01
Control 3	D14	19.535	27.4	32.71	23.805	31.655		19.495	35	26.015	28.31
Control 1	D21	19.515	27.34	33.87	22.83	31.415		19.335	34.61	26.165	27.015
Control 2	D21	19.11	27.515	33.615	23.475	31.28		19.21	34.68	26.05	26.495
Control 3	D21	19.505	26.1	33.405	23.915	31.495		19.335	35	26.27	26.92
HET. 1	D0	18.115	18.785	31.22	27.67	31.175		18.54	35	32.275	26.935
HET. 1	D7	18.23	26.135	31.85	26.295	30.08		18.12	28.46	23.35	25.41
HET. 2	D7	17.98	25.58	31.435	25.67	30.305		17.935	28.335	23.87	24.86
HET. 3	D7	17.72	25.26	31.12	25.995	29.33		17.96	28.29	23.19	25.08
HET. 1	D14	19.565	27.085	32.255	24.23	31.005		19.39	35	25.13	26.945
HET. 2	D14	19.365	27.11	32.37	24.49	31.505		19.28	35	25.065	26.775
HET. 3	D14	19.355	26.66	32.225	24.095	31.15		19.525	35	24.945	25.88
HET. 1	D21	19.205	27.235	33.33	24.625	31.12		18.945	35	25.455	25.34
HET. 2	D21	19.25	27.19	34.045	25.065	31.215		19.24	35	25.535	25.2
HET. 3	D21	19.275	27.285	32.77	24.65	31.365		19.15	35	25.455	26.625
HOM. 1	D0	17.995	18.355	31.99	27.255	29.64		17.895	35	32.195	27.01
HOM. 1	D7	19.185	24.895	31.305	25.25	30.79		18.51	28.52	23.685	25.955
HOM. 2	D7	18.38	25.325	31.99	23.74	32.835		18.145	28.375	23.425	35
HOM. 3	D7	18.365	24.425	31.725	23.105	32.81		18.49	27.27	22.92	35
HOM. 1	D14	19.615	26.74	32.45	24.55	30.84		19.79	35	25.355	35
HOM. 2	D14	19.61	26.31	31.975	23.995	30.42		19.605	34.805	25.005	35
HOM. 3	D14	19.645	25.79	32.32	24.565	31.33		19.59	35	25.36	35
HOM. 1	D21	19.805	26.845	32.685	25.13	30.93		19.775	35	25.8	35
HOM. 2	D21	19.565	27.1	30.67	24.77	30.605		19.425	35	25.48	35
HOM. 3	D21	19.505	26.77	31.6	24.69	30.825		19.66	35	25.125	35

## Sheet: Figure 6 western blots
SART3			Tubulin

## Sheet: Figure 7 qPCR
SART3	Replicate 1 ct values		Replicate 2 ct values		Replicate 3 ct values		Replicate 4 ct values			NOVA2	Replicate 1 ct values		Replicate 2 ct values		Replicate 3 ct values		Replicate 4 ct values			GATA4	Replicate 1 ct values		Replicate 2 ct values		Replicate 3 ct values		Replicate 4 ct values			FGF9	Replicate 1 ct values		Replicate 2 ct values		Replicate 3 ct values		Replicate 4 ct values			SOX9	Replicate 1 ct values		Replicate 2 ct values		Replicate 3 ct values		Replicate 4 ct values
	GAPDH	SART3	GAPDH	SART3	GAPDH	SART3	GAPDH	SART3			GAPDH	NOVA2	GAPDH	NOVA2	GAPDH	NOVA2	GAPDH	NOVA2			GAPDH	GATA4	GAPDH	GATA4	GAPDH	GATA4	GAPDH	GATA4			GAPDH	FGF9	GAPDH	FGF9	GAPDH	FGF9	GAPDH	FGF9			GAPDH	SOX9	GAPDH	SOX9	GAPDH	SOX9	GAPDH	SOX9
No GFP control	17.59	23.04	17.08	23.82	17.61	24.26	17.45	24.01		No GFP control	17.59	27.19	17.08	27.41	17.59	29.03	17.83	26.94		No GFP control	17.59	29.22	17.08	35.27	17.59	30.76	17.83	32.6		No GFP control	17.59	29.34	17.61	30.55	17.59	29.22	17.83	29.69		No GFP control	17.61	26.03	17.59	26.03	17.83	26.31	17.59	25.74
	17.23	22.81	17.03	23.86	17.52	24.24	17.39	23.92			17.23	27.1	17.03	27.53	17.49	28.85	17.77	27.02			17.23	29.1	17.03	35.47	17.49	30.21	17.77	33.15			17.23	29.57	17.52	30.27	17.49	29.05	17.77	29.75			17.52	25.91	17.49	26.21	17.77	26.05	17.23	25.22
			16.92	23.75	17.52	24.22	17.5	24.02					16.92	27.56	17.54	28.67	17.76	27.06					16.92	34.53	17.54	30.03	17.76	32.94					17.52	30.61	17.54	28.98	17.76	29.68			17.52	25.55	17.54	26.18	17.76	26.26
Mid GFP	17.81	23.74	17.05	25.37	17.66	25	18.29	25.55		Mid GFP	17.81	28.06	17.05	28.69	17.7	30.02	18.02	27.74		Mid GFP	17.81	29.07	17.05	34.72	17.7	29.86	18.02	33.08		Mid GFP	17.81	30.71	17.66	30.54	17.7	30.34	18.02	30.91		Mid GFP	17.66	25.88	17.7	26.39	18.02	26.51	17.81	25.72
	17.67	23.94	17	25.35	17.75	24.86	18.16	25.31			17.67	27.94	17	28.91	17.63	29.99	17.87	27.87			17.67	29.52	17	34.88	17.63	29.15	17.87	32.77			17.67	29.94	17.75	30.97	17.63	30.12	17.87	30.77			17.75	25.5	17.63	26.51	17.87	26.16	17.67	25.35
			16.9	25.3	17.71	24.9	17.79	25.25					16.9	28.92	17.64	30.01	17.59	27.71					16.9	34.01	17.64	29.1	17.59	32.57					17.71	30.66	17.64	30.84	17.59	30.83			17.71	25.24	17.64	26.68	17.59	26.31
High GFP	16.85	24.35	18.01	26.48	17.58	26.11	17.88	25.38		High GFP	16.85	28.47	18.01	29.07	18	30.69	18.01	28.47		High GFP	16.85	28.24	18.01	33.64	18	28.32	18.01	31.17		High GFP	16.85	30.81	17.58	32.33	18	31.29	18.01	32.02		High GFP	17.58	26.21	18	26.55	18.01	26.38	16.85	25.2
	16.75	24.59	17.77	26.29	17.85	26.09	17.68	25.47			16.75	28.27	17.77	29.37	17.73	30.16	17.84	28.34			16.75	28.59	17.77	33.82	17.73	28.7	17.84	31.2			16.75	30.62	17.85	31.64	17.73	31.37	17.84	31.55			17.85	26.05	17.73	26.17	17.84	26.34	16.75	24.76
			17.72	26.41	17.71	26.04	17.76	25.38					17.72	29.3	17.97	30.2	18.02	28.08					17.72	33.63	17.97	28.71	18.02	30.98					17.71	31.3	17.97	31.26	18.02	31.73			17.71	26.16	17.97	26.34	18.02	26.49
[truncated: 9 more columns]

## Sheet: Supp Figure 2 western blots
SART3 Abnova (ab84671) 1 in 1500, HRP DAKO (P0260) 1 in 20000				Beta tubulin-HRP Abcam (ab21058) 1 in 10000								SART3 normalised to TUBB and WT	FLAG normalised to TUBB and WT
											pCMV-empty	0.14	0.14	0	0.0819453
											pCMV-SART3 WT-flag	1	1	1	1
											pCMV-SART3 p.R836Q-flag	1.16	1.09	1.79872	0.835689
											pCMV-SART3 p.E211K-flag	1.02	1.06	0.910543	0.71171
											pCMV-SART3 p.R767W-flag	1.65	1.42	0.787222	0.69274
											pCMV-SART3 p.R253*-flag	0.19	0.17	0	0.104139
											pCMV-SART3 p.R493W-flag	0.5	0.55	0.461507	0.621247
											pCMV-SART3 p.S216P-flag	0.77	0.79	0.347052	0.82612
											pCMV-SART3 p. P718L-flag	0.72	0.86	0.889142	0.725151
											pCMV-SART3 p.R519G-flag	0.64	0.77	0.349977	0.695231
											UNTF	0.14	0.2	0	0.0881106

## Sheet: Supp Figure 3 ddPCR
sample	copies/ul
	Rnp-4f	Rpl32
Control cross (av. 6 flies)	81.5	461
RNAi-V (av. 6 flies)	51.7	601
Control cross (av. 6 flies)	137.7	492
RNAi-B (av. 6 flies)	43.6	515
Droplet Digital PCR Taqman gene expression assays for Rnp-4f (Dm01799055_g1, ThermoFisher Scientific ) or Rpl32 (Dm02151827_g1, ThermoFisher Scientific).

## Sheet: Supp Figure 4 edu
Percentage of cells positive for EDU (over total cells, Hoechst) after 40 minutes.
Unedited control	p.Arg836Gln Het	p.Arg836Gln Hom
0.45151	0.488856	0.590291
0.523376	0.531679	0.605181
0.467803	0.519481	0.564566
0.494373	0.39188	0.462046
0.54112	0.436137	0.48055

## Sheet: Supp Figure 6 RNA-seq valida.
RNA-seq data
	HomVsWT-logFC	Fold Change hom vs. WT	HetVsWT-logFC	Fold change het vs. wt
VAT1L	-3.17614	0.110633	0.589248	1.50446
AASS	-2.32807	0.199151	-1.36114	0.389273
SIX3	9.08186	541.893	7.69649	207.432
UTF1	4.29429	19.6205	2.85449	7.23247
PRPF3	1.00983	2.01367	0.251477	1.19043
DDX23	0.682799	1.60525	0.223423	1.1675
SART3	-0.790592	0.578107	-0.0760098	0.948678
NOVA2	-3.00759	0.124344	-0.345006	0.787305
qRT-PCR data	ct values (in triplicate) for three independent sets of iPSCs								plate 2
house keeper	GAPDH	VAT1L	AASS	SIX3	UTF1				house keeper	GAPDH	PRPF3	DDX23
day 0 wt set 1	16.56	23.69	20.66	28.9	27.6				day 0 wt set 1	16.56	22.87	21.81
	16.95	23.53	20.48	28.65	27.47					16.95	22.88	21.87
	16.87	23.08	20.67	28.84	27.52					16.87	22.91	22.15
day 0 het set 1	16.8	25.93	21.28	23.42	23.08				day 0 het set 1	16.8	22.8	22.03
	16.84	25.3	21.47	23.57	23.09					16.84	22.72	21.98
	16.86	26.08	21.5	23.64	23.13					16.86	22.81	22.03
Day 0 hom set 1	16.58	27.51	21.47	22.06	23.03				Day 0 hom set 1	16.58	21.71	21.19
	16.5	27.52	21.37	22.07	23.02					16.5	21.7	20.87
	16.32	27.46	21.29	21.96	22.97					16.32	21.72	21.66
day 0 wt set 2	16.88	23.5	20.21	29.17	27.62				day 0 wt set 2	17.96	23.37	23.83
	15.71	23.58	20.56	29.88	27.65					17.71	23.67	24.1
	16.56	23.49	20.04	29.67	27.64					17.8	23.65	23.96
day 0 het set 2	16.72	25.12	20.88	24.13	22.84				day 0 het set 2	18.66	24.66	24.8
	16.22	25.26	20.85	23.83	22.79					18.31	24.83	24.2
	16.65	25.28	21.03	24.1	22.9					18.08	24.6	24.88
Day 0 hom set 2	17	27.25	21.32	21.99	23.01				Day 0 hom set 2	19.48	24.49	24.77
	16.55	27.8	21.26	21.95	22.95					19.25	24.58	24.62
	16.1	27.18	21.15	21.74	23.02					19.3	24.84	24.75
day 0 wt set 3	16.71	24.01	21.03	29.26	27.15				day 0 wt set 3	16.71	22.38	21.99
	16.59	23.74	21.17	28.65	27.3					16.59	22.69	21.93
	16.58	24.07	21.22	28.76	27.29					16.58	22.65	22.03
day 0 het set 3	16	25.2	20.87	23.14	22.9				day 0 het set 3	16	22.65	21.93
	16.79	25.58	21.01	23.18	22.99					16.79	22.66	21.91
	16.34	25.06	20.94	23.18	22.96					16.34	22.72	21.93
Day 0 hom set 3	16.65	27.89	21.22	22	23.3				Day 0 hom set 3	16.65	21.93	21.52
	16.53	27.76	21.59	21.85	23.2					16.53	21.97	21.36
	16.5	27.74	21.37	21.94	23.24					16.5	21.86	21.47

## Sheet: Supp Figure 6 westerns
WESTERN BLOT																MASS SPEC
AASS
						replicate 1		replicate 2		replicate 1		replicate 2					HOM_vs_WT_ratio (LOG)	FC	HOMO_vs_WT_p.adj	HET_vs_WT_ratio (LOG)	HET FC	HET_vs_WT p.adj	WT
		AASS	TUB LC			AASS		AASS		TUB LC		TUB LC				AASS	-1.88	0.271684	1.16e-06	-1.07	0.476319	2.69e-05	1
Lane		Volume	Volume	Fold differnce
1	rep 1 Hom	176085	574415	0.179241
2	rep 1 Het	186356	427215	0.255057
3	rep 1 Control	500647	292733	1
6	rep 2 Hom	130932	330198	0.555625
7	rep 2 Het	169562	316237	0.751323
8	rep 2 Control	292580	409973	1
																	HOM_vs_WT_ratio (LOG)	FC	HOMO_vs_WT_p.adj	HET_vs_WT_ratio (LOG)	HET FC	HET_vs_WT p.adj	WT
																OCT4	0.493	1.40737	0.0369	-0.0331	0.977318	0.892	1
						replicate 1		replicate 2		replicate 1		replicate 2
OCT4		OCT4	TUB LC			OCT4		OCT4		TUB LC		TUB LC
Lane		Volume	Volume	Fold difference
1	rep 1 Hom	340365	478655	1.86761
2	rep 1 Het	208721	387635	1.41419
3	rep 1 Control	122915	322826	1
6	rep 2 Hom	423338	330567	1.79539
7	rep 2 Het	421957	394367	1.50003
8	rep 2 Control	335570	470451	1
						Rep1 SART3		Rep1 TUB LC
SART3
		SART3	TUB LC
Lane		Volume	Volume	Fold difference
1	rep 1 Hom	68586	564009	0.100232													HOM_vs_WT_ratio (LOG)	FC	HOMO_vs_WT_p.adj	HET_vs_WT_ratio (LOG)	HET FC	HET_vs_WT p.adj	WT
2	rep 1 Het	246465	394059	0.515525												SART3	-0.863	0.549808	3.77e-05	-0.0975	0.934651	0.236	1
3	rep 1 Control	267724	220670	1
						Rep2 SART3		Rep2 TUB LC
		SART3	TUB LC
Lane		Volume	Volume	Fold difference
1	rep 1 Hom	48280	539637	0.278493
2	rep 1 Het	134168	514793	0.811269
3	rep 1 Control	137064	426650	1

[truncated: 1 more sheets: Supp Figure 6 RT-PCR ]
